# Supplementary material for: Innate Cell-Mediated Cytotoxic Activity of European Sea Bass Leucocytes Against Nodavirus-Infected Cells: A Functional and RNA-seq Study
Source: Sci Rep. 2017 Nov 13;7:15396. doi: 10.1038/s41598-017-15629-6 (PMC5684396; doi:10.1038/s41598-017-15629-6)
Supplement: Supplementary file 2 — Supplementary Table S2 [file 41598_2017_15629_MOESM2_ESM.xlsx]

## Sheet: Hoja1
			CMC_DLB1 vs CTRL		CMC_DLB1-NNV vs CTRL		CMC_DLB1-NNV vs CMC_DLB1		Expressed in DLB-1?
Internal ID	Acc. Number	Anotation	FC	FDR	FC	FDR	FC	FDR	DLB-1?
dicLab1B016702	DLAgn_00024120	interleukin-27 subunit beta-like - EBI3	17.7065	5.66251e-81	20.4029	3.18488e-89	1.15228	0.622429	No
dicLab1B035579	DLAgn_00100130	granulocyte colony-stimulating factor-like - CSF-3	14.2063	0	13.2109	3.73777e-292	0.92993	0.577573	No
dicLab1B027063	DLAgn_00196690	interferon-induced very large gtpase 1-like - GVINP1	12.1344	4.66617e-52	9.1446	5.91535e-41	0.753608	0.319588	No
dicLab1B039406	-	uncharacterized protein	10.3443	1.00865e-132	10.344	9.17073e-133	0.999968	0.999959	No
dicLab1B029968	-	Basic leucine zipper transcriptional factor ATF-like	9.01921	3.73724e-105	8.16116	1.52742e-95	0.904863	0.558683
dicLab1B002014	DLAgn_00174480	gtpase imap family member 4-like	8.43259	5.57581e-61	7.95893	1.09338e-57	0.94383	0.827957	No
dicLab1B034148	DLAgn_00026980	exocyst complex component 3 - EXOC3	7.33916	1.7271e-59	6.71423	3.46259e-54	0.914849	0.686573	No
dicLab1B012854	DLAgn_00194560	gig2-like protein - IRIG - EC:2.4.2.30	7.13546	3.54004e-64	7.38719	1.68518e-66	1.03528	0.891634	No
dicLab1B029532	DLAgn_00187070	suppressor of cytokine signaling 1 - SOCS1	7.10082	1.92049e-123	8.88481	1.93237e-153	1.25124	0.0938191
dicLab1B034490	DLAgn_00174490	gtpase imap family member 4-like	7.02086	2.29952e-32	6.63773	1.62103e-30	0.945429	0.880518	No
dicLab1B018948	DLAgn_00070140	adenylate kinase 7 - AK7 - EC:2.7.4.3 EC:2.7.4.14	6.9632	1.06103e-24	5.74789	4.84908e-20	0.825464	1	No
dicLab1B005673	-	uncharacterized protein	6.89602	2.71472e-110	6.8049	1.0264e-108	0.986787	0.948801	No
dicLab1B018832	DLAgn_00221990	cc chemokine 1 - CK-2.1	6.78447	1.24701e-120	6.87089	3.25879e-122	1.01274	0.946736	No
dicLab1B020868	DLAgn_00044590	interleukin-12 subunit beta-like - IL12BA	6.76411	1.35671e-38	7.36047	3.77917e-42	1.08817	0.763505	No
dicLab1B037239	DLAgn_00188760	interferon-induced protein 44-like	6.57569	5.91231e-27	4.98075	1.47047e-19	0.757447	1	No
dicLab1B008207	DLAgn_00163200	stonustoxin subunit alpha	6.53587	3.84291e-20	4.90382	1.34784e-14	0.750289	0.41606
dicLab1B028813	DLAgn_00090230	interferon inducible mx protein	6.06706	1.4912e-50	4.69836	5.15965e-37	0.774403	0.175735	No
dicLab1B025537	DLAgn_00189380	glucose-induced degradation protein 4 homolog - GID4	6.03467	2.18327e-26	6.06979	1.44441e-26	1.00582	1	No
dicLab1B032116	DLAgn_00217510	stonustoxin subunit alpha	5.97402	1.01855e-20	5.44378	1.12631e-18	0.911241	0.81637	No
dicLab1B023445	DLAgn_00211690	CD200 - OX-2 membrane glycoprotein precursor	5.92352	2.22448e-62	5.67791	1.9091e-59	0.958537	0.85332	No
dicLab1B022803	DLAgn_00184100	suppressor of cytokine signaling 1 - SOCS1A	5.54314	7.63774e-134	5.41432	2.86072e-130	0.97676	0.875862
dicLab1B039505	DLAgn_00110510	probable alpha-ketoglutarate-dependent hypophosphite dioxygenase-like - MGC115642	5.44146	1.26044e-18	5.30742	4.22207e-18	0.975367	1	No
dicLab1B024232	DLAgn_00198700	macrophage myristoylated alanine-rich c kinase-like protein - MARCKSL1B	5.22082	2.7992e-138	5.48293	7.91211e-147	1.0502	0.710053
dicLab1B012931	DLAgn_00187520	isoaspartyl peptidase l-asparaginase - ASRGL1	5.093	4.76329e-38	4.91375	2.08592e-36	0.964805	0.895691
dicLab1B021609	DLAgn_00104790	ets translocation variant 4 - ETV4	4.97371	7.04087e-23	5.64296	1.56715e-26	1.13456	0.689617
dicLab1B014292	DLAgn_00261530	e3 ubiquitin-protein ligase trim21-like	4.96098	3.52202e-64	4.7634	5.86238e-61	0.960173	0.832647
dicLab1B009211	DLAgn_00073700	interferon-induced protein 44-like	4.92375	7.13381e-20	4.79014	3.32388e-19	0.972864	0.943821	No
dicLab1B000287	DLAgn_00073700	interferon-induced protein 44-like	4.90421	1.50953e-42	4.42301	4.16264e-37	0.901881	0.618845
dicLab1B026608	DLAgn_00045400	interferon regulatory factor 1	4.87442	3.51667e-219	5.05	3.8628e-229	1.03602	0.730342
dicLab1B018984	DLAgn_00243360	phosphatidylinositol 4-kinase beta - PI4KB - EC:2.7.1.67	4.87109	1.08713e-133	4.33566	1.15511e-114	0.890079	0.296383
dicLab1B006613	DLAgn_00102470	lymphocyte antigen 6d - SLURP1L	4.86651	5.41963e-38	5.34146	1.23308e-42	1.0976	0.689289	No
dicLab1B004043	DLAgn_00110700	response gene to complement 32 protein - RGC32	4.83047	4.46861e-90	5.34078	5.983e-102	1.10565	0.475767	No
dicLab1B034685	DLAgn_00053000	Uncharacterized protein CXorf21 homolog	4.75217	3.66943e-36	6.10925	5.68494e-49	1.28557	0.19921	No
dicLab1B005626	DLAgn_00254100	interferon-induced protein 44-like	4.72055	5.19703e-17	3.82699	9.06713e-13	0.810707	1	No
dicLab1B028197	-	uncharacterized protein	4.68999	3.74519e-29	4.18263	5.36613e-25	0.891819	0.656916	No
dicLab1B018027	DLAgn_00122620	ras-gef domain-containing family member 1b-a-like - RASGEF1B	4.66819	9.82281e-75	4.47775	9.63493e-71	0.959204	0.813829
dicLab1B030422	DLAgn_00117550	gig2-like protein - EC:2.4.2.30	4.61724	1.84561e-48	5.12027	2.27763e-55	1.10895	0.582374
dicLab1B009332	DLAgn_00246660	e3 ubiquitin-protein ligase trim21-like	4.61368	6.58511e-25	4.2318	3.47963e-22	0.917227	0.766142
dicLab1B039333	DLAgn_00089660	opioid growth factor receptor-like - MGC64368	4.61065	4.32947e-107	4.42607	1.98777e-101	0.959968	0.775575
dicLab1B001760	DLAgn_00117890	early growth response partial - EGR3	4.59566	9.83263e-57	4.07227	5.06603e-48	0.886112	0.478629
dicLab1B009415	DLAgn_00092260	uncharacterized protein loc101472302 - DTX3L	4.52657	1.56148e-58	4.33406	3.29884e-55	0.957471	0.827352
dicLab1B034158	DLAgn_00231600	transporter-associated with antigen processing 2 - TAP2A1	4.52311	1.71744e-52	5.17725	1.83307e-62	1.14462	0.420827	No
dicLab1B015388	DLAgn_00229960	general transcription factor ii-i repeat domain-containing protein 2-like - GTF2IRD2	4.5125	4.82515e-11	3.68391	2.01297e-08	0.816375	1	No
dicLab1B029680	DLAgn_00210920	tissue factor-like - F3A	4.41236	2.60741e-17	4.65091	1.59898e-18	1.05406	0.89331
dicLab1B011186	DLAgn_00022770	viperin	4.37308	1.65699e-13	4.3378	2.31021e-13	0.991933	0.986355
dicLab1B000467	DLAgn_00038000	e3 ubiquitin-protein ligase trim39-like - BTY	4.36171	4.19708e-12	4.15002	2.4096e-11	0.951466	0.916905	No
dicLab1B014824	DLAgn_00015360	interleukin-22 receptor subunit alpha-2-like - IL22RA2	4.3046	1.34272e-39	4.13698	1.78017e-37	0.961062	0.865029
dicLab1B036255	DLAgn_00147350	ring finger protein 213-like - RNF213 - EC:3.6.1.15	4.28771	1.97884e-52	3.11076	6.98719e-32	0.725505	0.0376446	No
dicLab1B028079	DLAgn_00253150	uncharacterized protein loc101465313	4.27404	1.07065e-15	3.83689	1.80501e-13	0.897719	1	No
dicLab1B003165	DLAgn_00197260	tumor necrosis factor receptor superfamily member 6b-like - TNFRSF6B	4.27404	1.35905e-62	4.43762	6.55488e-66	1.03827	0.841384	No
dicLab1B017745	DLAgn_00166150	interferon regulatory factor 7 - IRF7	4.27151	1.14559e-59	4.55753	2.7517e-65	1.06696	0.697777
dicLab1B032766	DLAgn_00258290	uncharacterized protein loc101464600	4.26919	1.09632e-90	4.42264	2.64711e-95	1.03594	0.812494
dicLab1B030109	DLAgn_00242150	interferon-induced very large gtpase 1-like	4.26785	1.75663e-36	2.58793	1.24272e-15	0.606377	0.00558952	No
dicLab1B034326	DLAgn_00093970	prostacyclin synthase-like - PTGIS	4.26378	1.48951e-12	4.6468	5.13239e-14	1.08983	0.842031
dicLab1B036136	DLAgn_00157600	interferon regulatory factor 8 - IRF8	4.2432	4.3613e-147	4.28964	1.90132e-149	1.01094	0.934323
dicLab1B025550	-	uncharacterized protein	4.23717	9.64476e-98	4.47182	2.91565e-105	1.05538	0.689617	No
dicLab1B036377	DLAgn_00164410	e3 ubiquitin-protein ligase trim21-like	4.22309	7.12385e-33	4.08537	2.38303e-31	0.96739	0.898291
dicLab1B012285	DLAgn_00144660	poly	4.20816	1.67353e-61	4.01318	1.69678e-57	0.953665	0.786098
dicLab1B025499	DLAgn_00194590	gig2-like protein - IRIG - EC:2.4.2.30	4.18091	3.82923e-19	4.89473	1.81673e-23	1.17074	0.59599	No
dicLab1B024601	DLAgn_00128640	interferon regulatory factor 10 - IRF10	4.16562	2.19213e-58	4.28992	7.2016e-61	1.02984	0.880518	No
dicLab1B033457	DLAgn_00235960	CD200 - OX-2 membrane glycoprotein precursor	4.16071	9.03218e-66	4.18645	2.24339e-66	1.00619	0.976028
dicLab1B023285	DLAgn_00253480	gtpase imap family member 4-like	4.12411	1.38186e-38	3.28276	5.06435e-27	0.795994	0.192925
dicLab1B021511	DLAgn_00199230	uncharacterized protein loc101472750	4.12328	2.24311e-28	3.71232	2.66054e-24	0.900331	0.657748	No
dicLab1B001671	DLAgn_00254020	dentin sialophosphoprotein precursor - RPGRB	4.12023	1.04139e-35	3.3291	1.05059e-25	0.807987	0.2526	No
dicLab1B037869	DLAgn_00164310	e3 ubiquitin-protein ligase trim21-like	4.06496	4.54128e-22	3.83356	2.93363e-20	0.943075	0.843158	No
dicLab1B008265	DLAgn_00092270	e3 ubiquitin-protein ligase dtx3l - DTX3L	4.05669	6.1749e-58	4.10967	5.49325e-59	1.01306	0.949622
dicLab1B016238	DLAgn_00264570	uncharacterized protein partial	4.04735	3.28183e-29	4.38731	9.59262e-33	1.084	0.732322	No
dicLab1B033376	DLAgn_00184730	cell adhesion molecule 4-like	4.01939	5.75342e-13	2.98311	3.03711e-08	0.742177	0.357828	No
dicLab1B030806	DLAgn_00054170	interleukin-1 receptor type 2-like - IL1R2	3.98093	4.3068e-14	3.6662	1.56873e-12	0.920938	0.829894	No
dicLab1B028712	DLAgn_00059590	uncharacterized protein loc101476071	3.9611	7.51516e-98	3.78107	2.23188e-91	0.95455	0.725287
dicLab1B002856	DLAgn_00092270	e3 ubiquitin-protein ligase dtx3l - DTX3L	3.95671	1.37886e-21	2.60239	1.6493e-10	0.657712	1	No
dicLab1B039625	DLAgn_00038020	tripartite motif-containing protein 39-like - BTY	3.93017	2.83997e-16	3.24891	3.86863e-12	0.826656	1	No
dicLab1B013404	DLAgn_00226900	interleukin-18 receptor 1 - IL18R1	3.92407	1.92799e-67	3.45941	1.54639e-55	0.881586	0.350086	No
dicLab1B032041	DLAgn_00064810	iq domain-containing protein g-like	3.91904	2.64388e-26	3.46498	8.87873e-22	0.88414	0.596143	No
dicLab1B030358	DLAgn_00173080	probable e3 ubiquitin-protein ligase herc4-like - HERC4 - EC:6.3.2.19	3.88777	9.58288e-15	3.8611	1.34546e-14	0.99314	0.986765	No
dicLab1B030450	DLAgn_00173090	probable e3 ubiquitin-protein ligase herc3 - HERC3 - EC:6.3.2.19	3.87029	5.34247e-47	3.65119	5.25001e-43	0.94339	0.761024
dicLab1B029577	DLAgn_00164320	e3 ubiquitin-protein ligase trim21-like	3.8642	3.90412e-16	3.72543	2.75562e-15	0.964088	1	No
dicLab1B024076	DLAgn_00203080	cholesterol 25-hydroxylase-like - CH25H	3.83009	3.77719e-58	3.78935	3.12388e-57	0.989364	0.956844
dicLab1B033691	DLAgn_00223340	isoform cra b - AAK1	3.82795	2.65336e-17	3.37372	3.1302e-14	0.881339	1
dicLab1B031309	DLAgn_00091810	nuclear receptor subfamily 4 group a member 1-like - NR4A1	3.81893	5.9441e-47	3.60387	5.93619e-43	0.943686	0.760436
dicLab1B008131	DLAgn_00192630	probable atp-dependent rna helicase dhx58 - DHX58	3.81693	4.52349e-17	3.86851	2.1201e-17	1.01351	0.97262
dicLab1B033494	DLAgn_00212060	icos ligand-like isoform x1	3.80913	2.72875e-61	2.84281	2.20861e-37	0.746314	0.021179
dicLab1B038118	DLAgn_00184740	cell adhesion molecule 4-like	3.80393	3.31502e-125	3.17112	2.44838e-93	0.833642	0.046845
dicLab1B030379	DLAgn_00117540	gig2-like protein - IRIG - EC:2.4.2.30	3.8024	1.27145e-65	3.8362	1.52351e-66	1.00889	0.962491
dicLab1B021614	DLAgn_00254540	e3 ubiquitin-protein ligase trim21-like	3.71845	2.00702e-17	3.23949	5.40156e-14	0.871193	1
dicLab1B010904	DLAgn_00060940	nuclear receptor subfamily 4 group a member 3-like - NR4A3	3.67321	2.58339e-11	3.74715	1.19042e-11	1.02013	0.9663
dicLab1B012381	DLAgn_00068450	uncharacterized protein loc101481016	3.66769	8.22201e-68	3.56467	6.85799e-65	0.971911	0.864443
dicLab1B038802	DLAgn_00206760	metalloproteinase inhibitor 3-like - TIMP3	3.65403	1.16385e-46	2.95744	9.83493e-33	0.809363	0.157521
dicLab1B018260	DLAgn_00037910	gtpase imap family member 4-like	3.62888	5.36721e-58	3.23176	7.71955e-48	0.890566	0.394868
dicLab1B029294	DLAgn_00095640	nfx1-type zinc finger-containing protein 1 - ZNFX1	3.6133	6.23052e-49	3.2823	6.26634e-42	0.908395	0.552961
dicLab1B022014	DLAgn_00078920	programmed cell death 1 ligand 1-like	3.60543	4.09371e-111	3.76347	7.08605e-119	1.04383	0.700902
dicLab1B040648	DLAgn_00212720	gtpase imap family member 7-like	3.60357	4.40783e-16	2.93724	1.96453e-11	0.815091	1	No
dicLab1B009557	DLAgn_00199240	uncharacterized protein loc101472750	3.5951	7.07599e-22	3.41986	3.34454e-20	0.951253	0.860646	No
dicLab1B000851	DLAgn_00228750	b-cell receptor-associated protein 31 - BCAP31	3.57977	8.17257e-25	3.48667	8.84337e-24	0.973991	0.924437	No
dicLab1B014228	DLAgn_00208980	ubl carboxyl-terminal hydrolase 18-like - USP18 - EC:3.1.2.15	3.57826	2.38395e-48	3.49872	1.26916e-46	0.977772	0.911322
dicLab1B015020	DLAgn_00203560	pr domain zinc finger protein 1-like - PRDM1	3.56065	2.79945e-51	3.28268	6.67975e-45	0.921934	0.609661
dicLab1B030883	DLAgn_00049890	casp8 and fadd-like apoptosis regulator - CFLAR - EC:3.4.22.0	3.53034	2.11687e-73	3.22307	3.71751e-63	0.912964	0.460258
dicLab1B027846	DLAgn_00117550	gig2-like protein - EC:2.4.2.30	3.52709	8.34523e-74	3.51946	1.4509e-73	0.997838	0.989998
dicLab1B035146	DLAgn_00228880	Poly (ADP-ribose) polymerase 14 - PARP14 - EC:2.4.2.30	3.52133	8.24067e-60	3.29923	9.15835e-54	0.936927	0.656959
dicLab1B028419	DLAgn_00265830	urokinase plasminogen activator surface receptor-like - PLAUR	3.51834	7.58826e-47	3.79349	1.54239e-52	1.0782	0.656916	No
dicLab1B000971	-	uncharacterized protein	3.5144	1.86888e-31	3.79417	1.91743e-35	1.07961	0.71232	No
dicLab1B032697	DLAgn_00249800	tumor necrosis factor alpha-induced protein 2-like - TNAP2	3.5069	1.44555e-40	3.70947	3.14418e-44	1.05776	0.769784	No
dicLab1B006780	DLAgn_00078370	toll-like receptor 3 - TLR22	3.49294	2.47247e-17	2.88243	1.41439e-12	0.825216	0.456441	No
dicLab1B031619	DLAgn_00218930	uncharacterized protein partial	3.49226	1.39676e-24	2.52152	1.58132e-13	0.722029	0.0897264
dicLab1B038594	DLAgn_00144180	probable e3 ubiquitin-protein ligase rnf144a-a - R1441	3.48658	8.33398e-88	3.83009	1.23113e-101	1.09852	0.394555
dicLab1B015629	DLAgn_00206090	e3 ubiquitin-protein ligase trim39-like	3.47573	2.78079e-24	3.00866	5.70463e-19	0.865618	0.489809	No
dicLab1B001996	DLAgn_00164210	e3 ubiquitin-protein ligase trim21-like	3.47328	2.40205e-09	2.68513	4.34172e-06	0.773079	1	No
dicLab1B014105	DLAgn_00112520	Apolipoprotein L3	3.47251	2.29967e-08	3.95603	4.67887e-10	1.13925	0.763768	No
dicLab1B017770	DLAgn_00208650	novel protein	3.45954	1.09239e-41	3.2454	1.69586e-37	0.938102	0.724198
dicLab1B035618	DLAgn_00077470	phosphatidate phosphatase lpin2 - LPIN2 - EC:3.1.3.4	3.45285	3.35616e-69	2.9968	3.37379e-54	0.867921	0.225146
dicLab1B005204	DLAgn_00215430	proteasome beta type 9 - PSMB9 - EC:3.4.25.0	3.44884	2.54148e-93	3.76711	3.89602e-107	1.09228	0.409052
dicLab1B011114	DLAgn_00028910	xiap-associated factor 1-like - TRAD1	3.40789	2.44869e-57	3.92847	2.1295e-71	1.15276	0.275588
dicLab1B015492	DLAgn_00056440	transporter-associated with antigen processing 1 - TAP1	3.4033	1.91376e-86	3.42171	3.2325e-87	1.00541	0.97262
dicLab1B034063	DLAgn_00101190	interferon regulatory factor 3 - IRF-3	3.39951	1.61173e-41	3.32624	4.87947e-40	0.978445	0.917338
dicLab1B034090	DLAgn_00034720	nadh dehydrogenase complex assembly factor 6 - NDUFAF6	3.39474	5.52955e-74	3.51279	2.66121e-78	1.03478	0.802936
dicLab1B015234	DLAgn_00187530	Isoaspartyl peptidase	3.39107	3.17751e-08	3.43163	2.3075e-08	1.01196	0.981888
dicLab1B004875	DLAgn_00194600	gig2-like protein - IRIG - EC:2.4.2.30	3.37788	5.83355e-10	3.17758	4.92427e-09	0.940699	1	No
dicLab1B009756	DLAgn_00233000	thymidine phosphorylase-like - TYMP - EC:2.4.2.2 EC:2.4.1.1	3.36801	1.67544e-13	2.976	5.90306e-11	0.883606	1	No
dicLab1B005584	DLAgn_00041040	PREDICTED: hypothetical protein LOC100698264 [Oreochromis niloticus]	3.34861	2.42321e-07	3.73688	1.31862e-08	1.11595	0.8141	No
dicLab1B027399	DLAgn_00078010	tnfaip3-interacting protein 3 - TNIP1	3.34006	2.19699e-62	3.38005	1.16937e-63	1.01197	0.944036
dicLab1B029706	DLAgn_00092270	e3 ubiquitin-protein ligase dtx3l - DTX3L	3.33913	6.76378e-77	3.09882	1.19451e-67	0.928032	0.532442
dicLab1B009036	DLAgn_00072470	cyclic amp-dependent transcription factor atf-3 - ATF3	3.33685	9.23293e-88	3.05441	2.88837e-75	0.915359	0.410475
dicLab1B030621	DLAgn_00038630	cytotoxic and regulatory t-cell molecule - CRTAM	3.32483	3.7439e-55	3.56006	1.45216e-61	1.07075	0.642761
dicLab1B005115	DLAgn_00168610	c-myc promoter-binding protein isoform 2 - DENND4A	3.30356	1.69077e-09	2.64788	1.57313e-06	0.801521	0.523278	No
dicLab1B009650	DLAgn_00188790	interferon-induced protein 44-like	3.3002	7.63649e-20	2.96467	1.79263e-16	0.89833	0.657635	No
dicLab1B019732	DLAgn_00212480	bcl2-associated x protein - BAX	3.2996	9.76074e-49	2.77329	1.13787e-35	0.840494	0.204154
dicLab1B030892	DLAgn_00107200	chloride intracellular channel protein 2 - CLIC2 - EC:1.11.1.9	3.29861	8.55469e-75	3.54967	2.65329e-84	1.07611	0.545093	No
dicLab1B002644	-	Interleukin-12 subunit alpha	3.2877	2.68014e-33	3.47255	1.91781e-36	1.05622	0.785016	No
dicLab1B024427	DLAgn_00063800	nuclear receptor coactivator 7-like - NCOA7	3.28319	1.65282e-10	3.1921	4.78336e-10	0.972255	1	No
dicLab1B017666	DLAgn_00242830	tumor necrosis factor alpha - TNF	3.2658	4.5746e-42	3.37654	2.04649e-44	1.03391	0.864443	No
dicLab1B039922	DLAgn_00054660	tumor necrosis factor ligand superfamily member 11 - TNFSF11	3.25362	4.83828e-28	2.88244	1.41056e-22	0.885916	0.519105
dicLab1B029379	DLAgn_00095030	dual specificity protein phosphatase 7-like - DUSP7 - EC:3.1.3.48	3.24764	2.24237e-57	2.99592	9.34046e-50	0.92249	0.555087
dicLab1B035170	DLAgn_00105760	ring finger protein 213-like - RNF213 - EC:6.3.2.19 EC:3.6.1.3	3.2434	1.72524e-41	3.19161	2.41681e-40	0.984032	0.936583
dicLab1B017640	DLAgn_00105760	ring finger protein 213-like - RNF213 - EC:6.3.2.19 EC:3.6.1.3	3.24113	3.47875e-08	2.55908	1.93466e-05	0.78956	1
dicLab1B004200	DLAgn_00011440	interferon- double-stranded rna-activated protein kinase-like - EIF2AK2 - EC:2.7.10.0	3.23784	5.17288e-11	2.86682	5.65073e-09	0.88541	0.725
dicLab1B029195	DLAgn_00193670	adp-ribosylation factor-like protein 5c-like - ARL5B	3.23751	3.3024e-71	3.19111	1.83655e-69	0.985666	0.924902
dicLab1B003465	DLAgn_00184110	caskin-1 isoform x1 - CASKIN1	3.22309	7.82957e-12	2.69083	1.35763e-08	0.834861	1	No
dicLab1B023262	DLAgn_00111210	serine threonine-protein kinase nek1 - NEK1 - EC:2.7.11.0 EC:2.7.10.0	3.21885	4.57165e-09	3.14481	9.84758e-09	0.976997	1	No
dicLab1B035134	DLAgn_00061880	complement c4-like - C4B	3.20757	2.07451e-24	2.82348	2.02208e-19	0.880255	0.533986	No
dicLab1B011728	DLAgn_00146860	prostaglandin g h synthase 2-like - PTGS2B - EC:1.11.1.7 EC:1.14.99.1	3.1878	2.09599e-34	3.31642	6.25419e-37	1.04035	0.840708	No
dicLab1B020988	DLAgn_00038190	Poly (ADP-ribose) polymerase 14 - PARP14 - EC:2.4.2.30	3.18598	8.14717e-81	3.05672	4.31515e-75	0.95943	0.734653
dicLab1B001222	DLAgn_00034740	cd83 antigen precursor - CD83	3.17901	2.40189e-34	2.60876	1.03713e-23	0.820618	0.21011	No
dicLab1B016290	DLAgn_00194600	gig2-like protein - IRIG - EC:2.4.2.30	3.17502	1.53895e-12	3.88202	3.06725e-17	1.22268	1	No
dicLab1B017309	DLAgn_00120770	leukemia inhibitory factor receptor-like - OSMR	3.16944	2.65304e-34	2.63634	2.94444e-24	0.8318	0.242959
dicLab1B022428	DLAgn_00264570	uncharacterized protein partial	3.16409	4.71279e-29	3.73416	3.31642e-38	1.18017	0.3296	No
dicLab1B015333	DLAgn_00212160	Oxysterol-binding protein-related protein 11	3.15325	2.51445e-07	2.37175	0.000190504	0.752157	1
dicLab1B007968	-	RING finger protein 223	3.1447	1.76808e-37	3.73339	1.39178e-49	1.1872	0.24948	No
dicLab1B015299	DLAgn_00233140	uncharacterized protein loc101464320 - APOL3	3.14146	4.99196e-47	2.83119	7.44322e-39	0.901233	0.457335	No
dicLab1B023815	DLAgn_00047650	ras-related protein rab-17 - RAB17	3.14063	3.72684e-09	3.56452	3.43612e-11	1.13497	1	No
dicLab1B012457	DLAgn_00146860	prostaglandin g h synthase 2-like - PTGS2B - EC:1.11.1.7 EC:1.14.99.1	3.13241	1.45406e-20	3.78876	3.12913e-28	1.20954	0.333835	No
dicLab1B014295	DLAgn_00116260	interferon-induced 17 kda protein precursor	3.12029	2.16347e-36	3.31773	2.30098e-40	1.06328	0.733046
dicLab1B029162	DLAgn_00165440	Poly (ADP-ribose) polymerase 12 - PARP12 - EC:2.4.2.30	3.11641	3.63738e-34	3.08987	1.22267e-33	0.991482	0.970981
dicLab1B006395	DLAgn_00233070	uncharacterized protein loc101468097 - TNFAIP2	3.11544	1.20773e-08	3.42158	4.85291e-10	1.09827	1	No
dicLab1B008484	DLAgn_00062030	nf-kappa-b inhibitor delta-like	3.10738	6.75114e-35	2.99901	9.73232e-33	0.965125	0.859745	No
dicLab1B015511	DLAgn_00235840	Poly (ADP-ribose) polymerase 15 - PARP15 - EC:2.4.2.30	3.10691	5.50648e-39	3.12925	1.81004e-39	1.00719	0.97359
dicLab1B032715	DLAgn_00039120	collagenase 3-like - MMP13 - EC:3.4.24.0	3.09976	8.81449e-09	3.19036	3.43725e-09	1.02923	0.94901	No
dicLab1B001238	DLAgn_00080660	versican core protein - VCAN	3.09058	1.5619e-38	2.50193	1.6234e-25	0.809535	0.135463	No
dicLab1B032214	DLAgn_00253660	ubiquitin-conjugating enzyme - UBE2D1 - EC:6.3.2.19	3.08343	5.97773e-48	2.71385	9.95929e-38	0.880141	0.342393
dicLab1B038774	DLAgn_00050410	melanoma differentiation-associated protein 5 - IFIH1	3.06971	6.08171e-47	2.94771	1.41371e-43	0.960256	0.804043
dicLab1B010442	DLAgn_00048310	Poly (ADP-ribose) polymerase 14 - PARP14 - EC:2.4.2.30	3.06176	2.03054e-59	2.9792	1.54244e-56	0.973036	0.859083
dicLab1B035822	DLAgn_00013720	transmembrane protein 150a-like - BC014685	3.05867	3.11279e-10	2.68781	3.81692e-08	0.878752	0.700801
dicLab1B021282	DLAgn_00104670	microfibril-associated glycoprotein 4-like - MFAP4	3.05388	7.86199e-15	3.5847	1.73891e-19	1.17382	0.501499	No
dicLab1B032879	DLAgn_00119930	gamma-glutamyl hydrolase-like - GGH.2 - EC:3.4.19.0	3.05305	1.61035e-65	3.27039	6.47268e-74	1.07119	0.570147	No
dicLab1B000055	DLAgn_00143690	e3 ubiquitin-protein ligase rnf182-like - RN182	3.05223	1.73143e-60	3.60529	6.29608e-80	1.1812	0.134637
dicLab1B029483	DLAgn_00116250	interferon-induced 17 kda protein precursor	3.05149	1.02543e-13	3.05822	9.11925e-14	1.00221	0.994626
dicLab1B031722	DLAgn_00033180	sh2b adapter protein 2-like isoform x1 - SH2B2	3.04407	5.11902e-47	3.02691	1.51192e-46	0.994363	0.976062	No
dicLab1B027037	DLAgn_00203950	xk-related protein 8-like - XKR8.3	3.04339	2.1598e-28	2.72445	4.57743e-23	0.895201	0.541584	No
dicLab1B013008	DLAgn_00144220	probable e3 ubiquitin-protein ligase rnf144a-a - R1441	3.03644	7.36829e-43	3.16634	3.36582e-46	1.04278	0.796831
dicLab1B002438	DLAgn_00126220	tumor necrosis factor receptor superfamily member 5 precursor - CD40	3.0325	5.66683e-37	2.80926	5.0242e-32	0.926384	0.640987
dicLab1B001648	DLAgn_00026970	tumor necrosis factor alpha-induced protein 2-like - TNAP2	3.02354	1.72392e-36	3.01984	2.11951e-36	0.998778	0.995248
dicLab1B020533	DLAgn_00237780	myelin-associated glyco	2.95659	5.79651e-17	2.43577	1.37212e-11	0.823842	0.374719	No
dicLab1B029891	DLAgn_00031460	cd80 86 molecule short secretory form - CD86	2.95581	2.41489e-42	2.80713	2.05379e-38	0.949698	0.74649
dicLab1B027693	DLAgn_00190480	suppressor of cytokine signaling 3 - SOCS3	2.95303	4.06669e-51	2.82355	6.20645e-47	0.956153	0.761556
dicLab1B023611	DLAgn_00237150	Amine sulfotransferase	2.94718	1.37323e-23	2.94716	1.37434e-23	0.999994	0.999959	No
dicLab1B002373	DLAgn_00156110	anti-apoptotic protein nr13 - NR13	2.94555	1.71041e-48	3.07698	1.81871e-52	1.04462	0.772643
dicLab1B028329	DLAgn_00003150	y+l amino acid transporter 2-like - SLC7A6	2.93734	3.2702e-31	3.51042	1.67016e-42	1.1951	0.240807	No
dicLab1B012689	DLAgn_00005840	g-protein coupled receptor 55 - GPR55	2.92787	3.28907e-18	2.3869	5.00447e-12	0.815235	0.317298	No
dicLab1B009468	DLAgn_00248800	stonustoxin subunit alpha	2.91297	6.0452e-06	1.5498	0.10755	0.532026	1
dicLab1B031881	DLAgn_00237170	Poly (ADP-ribose) polymerase 14 - PARP14	2.91039	2.66805e-20	1.94069	3.83847e-08	0.666815	0.0241037
dicLab1B009148	DLAgn_00193950	apolipoprotein l3-like - APOL3	2.90889	8.45079e-17	2.54856	5.4941e-13	0.876129	0.567087
dicLab1B037972	DLAgn_00069890	toll-like receptor 5-like	2.89286	1.16971e-53	2.91064	2.92587e-54	1.00615	0.971689	No
dicLab1B039124	DLAgn_00017140	early growth response protein 2b-like - EGR2	2.89028	5.37211e-11	3.01726	6.65149e-12	1.04393	1	No
dicLab1B040936	DLAgn_00153550	solute carrier organic anion transporter family member 2a1 - SLCO2A1	2.88319	3.55173e-22	2.94847	4.09915e-23	1.02264	0.927632	No
dicLab1B039734	DLAgn_00058250	c-x-c chemokine receptor type 3-like - CXCR3B	2.87815	3.43493e-58	3.04481	1.63503e-64	1.05791	0.658904
dicLab1B031511	DLAgn_00125640	ras-related protein rab-7l1 - RAB7L1	2.87305	2.82854e-24	2.74642	2.92426e-22	0.955924	0.837425	No
dicLab1B001999	DLAgn_00130270	transcription factor etv7-like - ETV7	2.87009	2.1934e-66	3.04904	2.46339e-74	1.06235	0.598721	No
dicLab1B017509	DLAgn_00156100	guanine nucleotide-binding protein subunit beta-5-like - GNB5	2.86581	4.55903e-16	2.79398	2.58251e-15	0.974935	0.928962	No
dicLab1B012311	DLAgn_00122200	interleukin-1 beta - IL-1BETA	2.86448	3.61608e-37	3.18634	6.38253e-45	1.11236	0.471579
dicLab1B010474	DLAgn_00049860	sacsin isoform x5 - SACS	2.86033	6.00408e-09	2.14439	4.84859e-05	0.7497	0.33606
dicLab1B039775	DLAgn_00261050	e3 ubiquitin-protein ligase trim21-like	2.85433	8.12192e-07	2.53475	1.63363e-05	0.888036	0.771174	No
dicLab1B034740	DLAgn_00199530	non-syndromic hearing impairment protein 5-like - DFNA5	2.85331	3.75406e-19	2.57204	1.3857e-15	0.901423	0.629653
dicLab1B017539	DLAgn_00057090	serine threonine-protein kinase nek8-like - NEK6 - EC:2.7.11.0 EC:2.7.10.0	2.84188	3.85784e-08	2.70544	1.91667e-07	0.951988	0.9064
dicLab1B040228	DLAgn_00087980	nicotinamide phosphoribosyltransferase - NAMPT - EC:2.4.2.11 EC:2.4.2.19 EC:2.4.2.12	2.83978	4.01457e-44	2.81222	2.85222e-43	0.990295	0.956844
dicLab1B027057	DLAgn_00204900	tapasin precursor - TAPBP	2.83956	5.69256e-41	2.98634	6.23492e-45	1.05169	0.749421
dicLab1B027112	-	Interleukin-6	2.82809	2.22955e-09	3.31671	2.90348e-12	1.17278	0.614682	No
dicLab1B001413	DLAgn_00232300	myelin-associated glyco	2.82731	2.86456e-25	2.86121	7.87416e-26	1.01199	0.961314	No
dicLab1B036804	DLAgn_00024340	interferon-induced protein 44-like - IFI44	2.82348	5.60913e-11	2.8343	4.69576e-11	1.00383	0.991731
dicLab1B039558	DLAgn_00003160	receptor-interacting serine threonine-protein kinase 2-like - RIPK2 - EC:2.7.11.0 EC:2.7.10.0	2.81183	4.31427e-33	2.17621	7.10848e-19	0.773947	0.0684294
dicLab1B016959	DLAgn_00126930	nuclear receptor subfamily 4 group a member 1-like - NR4A1	2.81096	9.9851e-30	2.8183	7.33881e-30	1.00261	0.990383	No
dicLab1B021049	DLAgn_00076720	cysteine serine-rich nuclear protein 1-like - CSRNP1	2.80862	7.36079e-30	2.43643	2.71833e-22	0.867481	0.364926
dicLab1B015376	DLAgn_00032890	transcription factor - RELB	2.80715	1.53616e-80	3.00884	9.05789e-92	1.07185	0.479412
dicLab1B012292	DLAgn_00094130	ubiquitin-like modifier-activating enzyme 1 - UBA1	2.80135	8.98294e-34	2.62067	1.48571e-29	0.935501	0.686508
dicLab1B028141	DLAgn_00054670	epithelial stromal interaction 1 - EPSTI1	2.7979	2.05803e-29	3.36229	7.14068e-41	1.20172	0.221168	No
dicLab1B014908	DLAgn_00239520	atp-binding cassette sub-family g member 2 - ABCG2 - EC:3.6.1.3	2.79727	6.65047e-10	2.83125	4.02546e-10	1.01215	0.976028
dicLab1B039358	DLAgn_00231030	e3 ubiquitin-protein ligase trim21-like	2.79303	2.37269e-15	2.42356	1.62627e-11	0.867717	0.53614
dicLab1B037271	DLAgn_00116240	peroxisomal membrane protein 2 - PXMP2	2.7893	2.3904e-12	2.88172	4.17267e-13	1.03313	0.921656
dicLab1B016247	DLAgn_00012830	inhibitor of nuclear factor kappa-b kinase subunit alpha-like - CHUK - EC:2.7.11.10 EC:2.7.10.0	2.78641	9.41347e-56	2.85646	1.7657e-58	1.02514	0.863605
dicLab1B041247	DLAgn_00233140	uncharacterized protein loc101464320 - APOL3	2.77364	8.09832e-35	2.51903	1.52713e-28	0.908204	0.516106	No
dicLab1B011573	DLAgn_00251870	arginase-1 - ARG1 - EC:3.5.3.1	2.77055	4.25815e-11	3.15164	6.37405e-14	1.13755	0.655059
dicLab1B001180	DLAgn_00188780	interferon-induced protein 44-like	2.7691	1.61869e-19	2.54854	1.59977e-16	0.920351	0.703203	No
dicLab1B008047	DLAgn_00211810	Protein translocase subunit SecA	2.76682	5.74743e-32	2.45608	6.9736e-25	0.887691	0.419749
dicLab1B036669	DLAgn_00245120	pleckstrin homology domain-containing family f member 1 - PKHF1	2.75962	1.31895e-47	3.20147	1.97676e-62	1.16012	0.207324
dicLab1B009951	DLAgn_00242460	Protein translocase subunit SecA	2.75959	1.59776e-06	1.81979	0.00900711	0.659437	1
dicLab1B002079	DLAgn_00144370	e3 ubiquitin isg15 ligase trim25-like - BTR09	2.75783	1.57221e-20	2.50085	8.38983e-17	0.906818	0.625944
dicLab1B035353	DLAgn_00187190	solute carrier family facilitated glucose transporter member 6-like - SLC2A6	2.75196	5.19972e-25	2.64099	4.71853e-23	0.959677	0.845407
dicLab1B024111	DLAgn_00103800	e3 ubiquitin-protein ligase trim21-like	2.74817	5.11324e-42	2.51191	7.13815e-35	0.91403	0.498804
dicLab1B025306	DLAgn_00136580	signal transducer and activator of transcription 1 - STAT1-1	2.74541	4.93605e-45	2.52781	5.40495e-38	0.920741	0.53199
dicLab1B007597	DLAgn_00079520	transcription factor jun-d - FJUN	2.7442	1.4155e-19	2.78846	3.33271e-20	1.01613	0.950277
dicLab1B000630	DLAgn_00026590	mitochondrial antiviral signaling - MAVS	2.73204	6.86004e-40	2.56796	3.84155e-35	0.939942	0.673703
dicLab1B024417	DLAgn_00116990	phosphatidylinositol-4-phosphate 5-kinase type-1 beta-like - PIP5K1B	2.72847	9.08072e-26	2.63843	4.31113e-24	0.967002	0.873425	No
dicLab1B019060	DLAgn_00095620	-type and c3hc4-type zinc finger containing 1 - RBCK1 - EC:6.3.2.19	2.72705	1.3612e-68	2.6083	1.13236e-62	0.956452	0.693742
dicLab1B020146	DLAgn_00062860	cub domain-containing protein 1 - CDCP1	2.70894	7.68108e-11	2.57892	7.44387e-10	0.952002	1
dicLab1B024102	DLAgn_00065540	uncharacterized protein loc101165865	2.70378	1.64326e-06	3.03948	5.39749e-08	1.12416	1	No
dicLab1B006231	DLAgn_00082610	prostaglandin e synthase - PTGES - EC:5.3.99.3	2.69446	1.41393e-49	2.6162	1.19731e-46	0.970955	0.840384	No
dicLab1B033697	DLAgn_00207930	nicotinamide phosphoribosyltransferase - NAMPT - EC:2.4.2.12 EC:2.4.2.19 EC:2.4.2.11	2.68433	1.40827e-51	2.56378	7.20376e-47	0.95509	0.726982
dicLab1B033555	DLAgn_00226810	zinc finger bed domain-containing protein 4 - ZBED4	2.68248	1.91008e-19	2.25373	2.81386e-13	0.840164	0.343236
dicLab1B003472	DLAgn_00130520	helicase mov-10- -like - MOV10B.1 - EC:3.6.1.15	2.67625	1.2367e-45	2.81918	1.33234e-50	1.05341	0.69915	No
dicLab1B028259	DLAgn_00031620	leucine-rich repeat and wd repeat-containing protein kiaa1239-like - HERC6 - EC:6.3.2.19	2.67341	4.09829e-09	2.61116	1.05084e-08	0.976716	0.950729
dicLab1B031590	DLAgn_00230540	uncharacterized protein partial	2.6683	4.65508e-05	2.59262	8.19831e-05	0.971637	1	No
dicLab1B015293	DLAgn_00002860	regulator of g-protein signaling 18 - RGS18	2.66699	1.07184e-40	2.40866	9.92099e-33	0.903136	0.430024	No
dicLab1B013463	DLAgn_00126220	tumor necrosis factor receptor superfamily member 5 precursor - CD40	2.66664	3.03557e-06	2.62031	4.78712e-06	0.982627	1	No
dicLab1B003940	DLAgn_00180450	alpha-1-acid glycoprotein 1	2.66462	2.73929e-05	2.41412	0.000201669	0.905989	1	No
dicLab1B036551	DLAgn_00232080	fc receptor-like b- partial	2.66267	8.13017e-06	2.12076	0.000989682	0.796474	1	No
dicLab1B035956	DLAgn_00183890	tnfaip3-interacting protein 2 - TNIP2	2.66029	1.18754e-59	2.58793	2.41287e-56	0.972801	0.831006
dicLab1B005362	DLAgn_00147260	interferon-induced protein 44-like - IFI44	2.65553	6.03222e-34	2.91994	8.89051e-41	1.09957	0.513766
dicLab1B011915	DLAgn_00063800	nuclear receptor coactivator 7-like - NCOA7	2.65464	3.13278e-08	3.58451	8.84093e-14	1.35029	1	No
dicLab1B018071	DLAgn_00235670	myelin-oligodendrocyte glycoprotein precursor - MOG	2.6544	2.00093e-06	2.77755	5.5463e-07	1.0464	1	No
dicLab1B030399	DLAgn_00019130	interferon-inducible gtpase 5-like	2.65337	1.33741e-13	2.39677	5.24131e-11	0.903291	0.679199	No
dicLab1B006476	DLAgn_00198860	ubiquitin-conjugating enzyme e2q-like protein 1 - UBE2QL1 - EC:6.3.2.19	2.65162	4.40783e-16	2.80957	5.29703e-18	1.05957	0.813287
dicLab1B020380	-	Tumor necrosis factor alpha-induced protein 2	2.64531	3.08831e-06	3.09418	3.25241e-08	1.16968	1	No
dicLab1B006969	DLAgn_00057740	ribonuclease zc3h12a - ZC3H12A	2.64433	6.12308e-50	2.44032	5.18325e-42	0.922851	0.489771
dicLab1B022198	DLAgn_00194550	gig2-like protein - IRIG - EC:2.4.2.30	2.644	4.44845e-14	2.83515	4.04316e-16	1.07229	0.783655	No
dicLab1B030443	DLAgn_00019130	interferon-inducible gtpase 5-like	2.64023	2.13135e-14	2.42075	5.12113e-12	0.916871	0.722081	No
dicLab1B004154	DLAgn_00038010	serine-rich adhesin for platelets-like - FAM83H	2.63366	1.02708e-12	2.01485	6.36042e-07	0.765036	0.222615	No
dicLab1B023830	DLAgn_00240760	SWI/SNF-related matrix-associated actin-dependent SWI/SNF-related matrix-associated actin-dependent regulator of chromatin subfamily D member 3	2.62571	3.38381e-13	2.2932	7.26493e-10	0.873361	0.561127
dicLab1B020101	DLAgn_00061110	metalloreductase steap4-like - STEAP4	2.62436	8.12134e-35	2.47619	8.89347e-31	0.94354	0.707846
dicLab1B003463	DLAgn_00239190	cytochrome p450 cyp2n	2.61868	2.72608e-11	2.25828	3.05242e-08	0.862373	0.562529
dicLab1B001941	DLAgn_00143170	butyrophilin subfamily 1 member a1-like - BTNL9	2.61611	2.45864e-08	1.86066	0.000687475	0.711231	0.212942
dicLab1B017345	DLAgn_00136170	inhibin beta b chain-like - INHBB	2.61605	5.34588e-20	2.83566	1.40453e-23	1.08395	0.676577	No
dicLab1B036238	DLAgn_00102470	lymphocyte antigen 6d - SLURP1L	2.6091	1.05363e-08	3.37544	7.46436e-14	1.29372	1	No
dicLab1B034623	DLAgn_00121530	udp-glucuronosyltransferase 2a2-like - UGT2B1	2.60363	6.77733e-05	2.64055	5.12465e-05	1.01418	1	No
dicLab1B011861	DLAgn_00034750	collagen alpha-1 chain-like - COL24A1	2.60243	4.66084e-20	2.90882	6.29015e-25	1.11773	0.552961	No
dicLab1B021228	DLAgn_00183890	tnfaip3-interacting protein 2 - TNIP2	2.60203	5.50648e-39	2.51348	3.11588e-36	0.96597	0.822838
dicLab1B001919	DLAgn_00179090	dual specificity protein phosphatase 5-like - DUSP5 - EC:3.1.3.48	2.60135	5.61216e-56	3.01836	1.23433e-74	1.16031	0.135463
dicLab1B017609	DLAgn_00003930	growth differentiation factor 15 - GDF15	2.58397	1.08868e-06	2.44209	5.36303e-06	0.945092	1
dicLab1B015166	DLAgn_00184270	cytochrome p450 3a - CYP3A40 - EC:1.14.14.1	2.57445	3.42198e-37	2.40603	4.38014e-32	0.934577	0.63262
dicLab1B030419	DLAgn_00229560	e3 ubiquitin-protein ligase trim21-like	2.5711	5.02268e-38	2.43185	1.14313e-33	0.945843	0.695697
dicLab1B031353	DLAgn_00139330	a disintegrin and metalloproteinase with thrombospondin motifs 1-like - ADAMTS1 - EC:3.4.24.0	2.56223	2.87082e-13	2.84632	2.51211e-16	1.11088	0.659136
dicLab1B014454	DLAgn_00142900	ankyrin repeat and socs box protein 2 - ASB2	2.56157	5.18068e-05	2.33267	0.000327764	0.910638	1	No
dicLab1B033582	DLAgn_00053300	immune-responsive gene 1 protein homolog - IRG1 - EC:4.2.1.79	2.56112	6.99631e-31	2.93731	2.04054e-40	1.14688	0.3296	No
dicLab1B010738	DLAgn_00185150	b-cell receptor cd22-like	2.56076	1.24432e-11	2.43966	1.6008e-10	0.95271	0.868931	No
dicLab1B036836	DLAgn_00048320	Poly (ADP-ribose) polymerase 9 - PARP9 - EC:2.4.2.30	2.56073	1.00019e-41	2.44329	1.10132e-37	0.954138	0.735561
dicLab1B036962	DLAgn_00062780	Uncharacterized protein C1orf172 homolog	2.55606	7.92722e-05	2.7817	1.33767e-05	1.08828	1	No
dicLab1B015139	DLAgn_00261960	acetyl-coenzyme a synthetase 2- mitochondrial-like - ACSS1 - EC:6.2.1.1	2.55563	8.11907e-36	2.59329	6.25419e-37	1.01473	0.933258	No
dicLab1B032762	DLAgn_00001630	mitochondrial ubiquitin ligase activator of nfkb 1 - MUL1 - EC:6.3.2.0	2.55406	3.29343e-43	2.35256	5.16122e-36	0.921109	0.503538
dicLab1B040768	DLAgn_00076150	spermatogenesis-associated protein 13-like - SPATA13	2.55361	2.17005e-08	2.65237	4.78662e-09	1.03868	1	No
dicLab1B032909	-	uncharacterized protein	2.55268	1.55607e-09	2.19277	7.6617e-07	0.859007	0.57001	No
dicLab1B024187	DLAgn_00235930	cd276 antigen-like - BTNL2	2.55206	2.41256e-11	2.27135	8.26319e-09	0.890005	0.647139
dicLab1B029355	DLAgn_00222430	Poly (ADP-ribose) polymerase 14 - PARP14 - EC:2.4.2.30	2.53967	3.10618e-56	2.71115	2.61533e-64	1.06752	0.54976
dicLab1B026730	DLAgn_00192820	interferon-induced 35 kda protein homolog - IFI35	2.53929	6.16627e-65	2.61685	3.56726e-69	1.03055	0.791131
dicLab1B034842	DLAgn_00069470	acetyl-coenzyme a synthetase 2- mitochondrial-like - ACSS1 - EC:6.2.1.1	2.53534	5.54133e-23	2.85107	5.18194e-29	1.12453	0.482743	No
dicLab1B030747	DLAgn_00143970	uncharacterized protein loc101478530 isoform x2	2.52854	8.53971e-33	2.36834	2.63208e-28	0.936643	0.656772	No
dicLab1B037784	DLAgn_00228820	Poly (ADP-ribose) polymerase 14 - PARP14 - EC:2.4.2.30	2.52601	2.27248e-06	2.37155	1.30389e-05	0.938852	1	No
dicLab1B001141	DLAgn_00234380	pr domain zinc finger protein 1-like - PRDM1	2.52326	8.25902e-07	1.78617	0.00394575	0.707876	1
dicLab1B039771	DLAgn_00120280	dual specificity protein phosphatase 2 - DUSP2 - EC:3.1.3.48	2.51871	9.07598e-40	2.87259	6.65999e-52	1.1405	0.266563	No
dicLab1B018570	DLAgn_00047460	butyrophilin-like protein 2-like - BTNL2	2.51219	2.47856e-25	2.26092	6.3752e-20	0.899977	0.501499
dicLab1B014838	DLAgn_00064940	odd-skipped related 2 - OSR2	2.50551	1.13865e-08	2.40767	5.65808e-08	0.960949	1	No
dicLab1B029473	DLAgn_00081860	lipoma hmgic fusion partner-like 2 - LHFPL2A	2.50399	1.25242e-16	2.6412	1.36427e-18	1.0548	0.812571
dicLab1B005459	DLAgn_00116270	interferon-induced 17 kda protein precursor	2.50397	9.42044e-23	2.65319	1.19564e-25	1.05959	0.758019
dicLab1B006394	DLAgn_00179050	Superoxide dismutase [Cu-Zn], chloroplastic	2.50323	1.89444e-06	2.60553	5.66662e-07	1.04087	1	No
dicLab1B010093	DLAgn_00062300	myelin-associated glyco	2.50244	2.64538e-13	2.00019	8.03033e-08	0.799294	0.27637	No
dicLab1B022626	-	Caspase recruitment domain-containing protein 11	2.50083	9.02531e-14	2.46288	2.44027e-13	0.984825	0.957198	No
dicLab1B029829	DLAgn_00247670	Poly (ADP-ribose) polymerase 14 - PARP14	2.49776	2.43632e-20	2.00864	5.01564e-12	0.804176	0.178518
dicLab1B008522	DLAgn_00069350	basic leucine zipper transcriptional factor atf-like - BATF	2.49554	6.62312e-18	3.09874	3.30156e-27	1.24171	0.210098	No
dicLab1B007653	DLAgn_00171000	cyclin-dependent kinase inhibitor 1c - CDKN1C	2.4892	1.52242e-42	2.5363	2.60124e-44	1.01892	0.902852
dicLab1B021970	DLAgn_00264810	uncharacterized protein loc101477029 - EC:3.6.1.15	2.48806	7.23307e-27	2.0426	1.36383e-16	0.82096	0.150778	No
dicLab1B002047	DLAgn_00221300	protransforming growth factor alpha - TGFA	2.48532	3.94611e-09	2.1818	7.46086e-07	0.877875	0.640615	No
dicLab1B003728	-	Tumor necrosis factor receptor superfamily member 9	2.48139	2.36024e-28	2.2501	1.20091e-22	0.906789	0.507887
dicLab1B009012	DLAgn_00194610	gig2-like protein - IRIG - EC:2.4.2.30	2.47861	2.1028e-20	2.87828	1.10851e-27	1.16125	0.359426	No
dicLab1B035758	DLAgn_00047490	interleukin-20 receptor alpha chain precursor - CRFB2	2.47786	2.23839e-20	2.39276	7.26236e-19	0.965656	0.868931
dicLab1B011344	DLAgn_00167970	mucosa-associated lymphoid tissue lymphoma translocation protein 1-like isoform x1 - MALT1 - EC:3.4.22.0	2.47508	4.19028e-29	2.56059	2.77283e-31	1.03455	0.846746
dicLab1B014961	DLAgn_00039110	collagenase 3-like - MMP13 - EC:3.4.24.0	2.47073	1.6401e-23	2.57663	1.11488e-25	1.04286	0.827352
dicLab1B020030	DLAgn_00011460	interferon- double-stranded rna-activated protein kinase-like - PKR - EC:2.7.10.0	2.46953	7.35707e-17	1.74553	9.27902e-07	0.706825	0.0432124
dicLab1B005548	DLAgn_00075280	sperm associated antigen 6 - SPAG6	2.46779	2.25628e-09	2.95586	2.55585e-13	1.19778	0.472501	No
dicLab1B016681	DLAgn_00090220	interferon inducible mx protein	2.46513	1.05597e-21	2.37738	5.16792e-20	0.964404	0.861153
dicLab1B040033	DLAgn_00121870	ring finger and transmembrane domain-containing protein 2 - RNFT2	2.4597	2.21047e-14	2.75469	3.11331e-18	1.11993	0.58722
dicLab1B005859	DLAgn_00142880	serine threonine-protein kinase endoribonuclease ire1 - ERN1 - EC:2.7.11.0 EC:2.7.10.0	2.45864	3.02392e-12	1.7999	1.40507e-05	0.732073	0.125187
dicLab1B012045	DLAgn_00050220	cytohesin-interacting protein - CYTIP	2.45812	1.77186e-25	2.70199	4.24108e-31	1.09921	0.54194	No
dicLab1B019381	DLAgn_00103850	suppressor of cytokine signaling 3b - SOCS3B	2.45553	2.20521e-45	2.24585	7.77534e-37	0.91461	0.422936
dicLab1B038389	DLAgn_00050920	mitogen-activated protein kinase kinase kinase mlt-like - ZAK - EC:2.7.11.0 EC:2.7.10.0	2.45465	1.12141e-32	2.306	2.87367e-28	0.939445	0.664267
dicLab1B019415	DLAgn_00080930	poly(adp-ribose) glycohydrolase-like - PARG - EC:3.2.1.143	2.44692	2.61052e-39	2.65839	6.7822e-47	1.08642	0.495784
dicLab1B027868	DLAgn_00126740	integrin alpha-5-like - ITGA5	2.44536	1.62326e-06	2.03341	0.000220566	0.831536	0.570453
dicLab1B013291	DLAgn_00187380	PREDICTED: nucleolin-like [Maylandia zebra]	2.44057	2.27039e-55	2.40189	2.13337e-53	0.984155	0.903848	No
dicLab1B038456	DLAgn_00121200	endoplasmic reticulum aminopeptidase 1 - ERAP1	2.43493	2.48539e-47	2.312	5.43611e-42	0.949515	0.664389
dicLab1B036133	DLAgn_00111400	sh3 domain and tetratricopeptide repeats-containing protein 2-like - SH3TC2	2.43294	1.82001e-07	2.44826	1.46259e-07	1.0063	1
dicLab1B021167	DLAgn_00056860	tumor necrosis factor alpha	2.42318	1.79503e-25	2.71847	1.82445e-32	1.12186	0.433279	No
dicLab1B001782	DLAgn_00206620	optineurin - OPTN	2.42309	2.949e-51	2.55104	2.4561e-57	1.05281	0.651766
dicLab1B019378	DLAgn_00046310	aquaporin 11 - AQP11	2.42064	8.94478e-09	2.03064	7.9445e-06	0.838885	1
dicLab1B006762	DLAgn_00123640	cholesterol 25-hydroxylase-like - CH25H	2.41813	0.000296379	2.27327	0.000843091	0.940093	0.904501	No
dicLab1B020828	DLAgn_00135970	rho guanine nucleotide exchange factor 10-like protein - ARHGEF10L	2.41193	1.20483e-07	2.51439	2.43485e-08	1.04248	1	No
dicLab1B026655	DLAgn_00165750	fish virus induced trim protein	2.41072	1.03867e-07	2.26153	1.03215e-06	0.938113	0.850292
dicLab1B038182	DLAgn_00142520	sodium calcium exchanger 1-like - SLC8A4A	2.40355	7.69852e-38	2.18259	5.41416e-30	0.908068	0.416606
dicLab1B023750	DLAgn_00204260	epiplakin- partial - EPPK1	2.39961	8.91339e-06	1.72221	0.0103798	0.717699	1
dicLab1B022275	DLAgn_00190280	ring finger protein 213-like - RNF213 - EC:3.6.1.15	2.39538	1.60752e-28	2.16618	2.04381e-22	0.904318	0.472501
dicLab1B003231	DLAgn_00240850	uncharacterized protein loc101477029	2.39503	8.91795e-05	1.8703	0.00747257	0.780904	1	No
dicLab1B037923	DLAgn_00061590	sorting nexin-10 - SNX10A	2.39406	4.47005e-08	2.48134	1.09626e-08	1.03646	0.919042	No
dicLab1B039295	DLAgn_00092610	signal transducer and activator of transcription 2 - STAT3	2.39233	1.07632e-30	2.19616	4.98798e-25	0.917998	0.537051
dicLab1B022146	DLAgn_00118560	hydroxycarboxylic acid receptor 3 - HCAR3	2.38967	0.000322436	2.57521	7.47426e-05	1.07765	1	No
dicLab1B012561	DLAgn_00010020	opioid growth factor receptor-like protein 1-like - OGFRL1	2.38797	0.00025009	2.2493	0.000710711	0.94193	0.90537	No
dicLab1B035645	DLAgn_00005830	integral membrane protein 2c-like - ITM2CB	2.3855	7.43726e-17	2.18691	9.82048e-14	0.916752	0.658763
dicLab1B038339	DLAgn_00126240	iroquois-class homeodomain protein irx-1-like - IRX1	2.38419	3.54558e-08	2.90251	4.06113e-12	1.2174	1	No
dicLab1B018404	DLAgn_00129750	transcription factor -like - MAFB	2.36683	4.62752e-22	1.96652	9.09004e-14	0.830868	0.208365
dicLab1B039230	DLAgn_00107880	fos-related antigen 2-like - FOSL2	2.35846	4.63087e-48	2.53069	2.93986e-56	1.07302	0.509027
dicLab1B016402	DLAgn_00143980	low density lipoprotein receptor adapter protein 1 - LDLRAP1	2.35584	1.75218e-24	2.1762	3.23695e-20	0.923749	0.613315
dicLab1B005174	DLAgn_00119930	gamma-glutamyl hydrolase-like - GGH.2 - EC:3.4.19.0	2.35409	2.29853e-05	2.11791	0.000272975	0.899671	1	No
dicLab1B029504	DLAgn_00003920	protein gapt-like	2.3495	1.55733e-37	2.13399	1.36136e-29	0.908272	0.410114	No
dicLab1B021091	DLAgn_00037920	e3 ubiquitin isg15 ligase trim25-like - TRIM110	2.34717	1.01561e-33	2.26326	6.79177e-31	0.96425	0.800536	No
dicLab1B016308	DLAgn_00264280	interferon inducible mx protein	2.34577	1.3778e-12	2.1168	7.38593e-10	0.90239	0.643129	No
dicLab1B016049	DLAgn_00004110	spry domain-containing socs box protein 4-like - SPSB4A	2.3457	2.94864e-27	2.05756	1.29863e-19	0.877162	0.333177
dicLab1B027108	DLAgn_00116110	e3 ubiquitin-protein ligase neurl3-like - NEURL3	2.34355	5.65972e-07	2.27125	1.58303e-06	0.969146	1
dicLab1B005438	DLAgn_00075770	retinol dehydrogenase 10-a-like - RDH10 - EC:1.1.1.105 EC:1.1.1.300	2.33654	1.91528e-05	2.32971	2.07137e-05	0.997078	0.994386	No
dicLab1B007875	DLAgn_00247520	uncharacterized protein loc101477029	2.33006	0.000343524	1.89702	0.0091889	0.814148	1	No
dicLab1B037522	DLAgn_00061260	uridine phosphorylase 1 - UPP1 - EC:2.4.2.3	2.32777	2.24344e-43	2.30237	2.94466e-42	0.989091	0.937907
dicLab1B023241	DLAgn_00028760	tapasin-related isoform x1	2.32694	1.67429e-30	2.20919	7.02882e-27	0.949399	0.722368
dicLab1B035994	DLAgn_00235930	cd276 antigen-like - BTNL2	2.32693	1.02968e-12	2.56378	8.77295e-16	1.10179	0.651582
dicLab1B002573	DLAgn_00025160	myc target protein 1 homolog - MYCT1	2.3227	9.8921e-09	2.33089	8.44898e-09	1.00353	0.991728	No
dicLab1B032543	DLAgn_00072110	structural maintenance of chromosomes protein 6 - SMC6	2.31724	1.6076e-45	2.30017	1.11896e-44	0.992633	0.959075
dicLab1B003792	DLAgn_00213370	early growth response protein 2b-like - EGR2B	2.31393	1.60936e-05	2.61106	5.27684e-07	1.12841	0.738371
dicLab1B000655	DLAgn_00151810	angiopoietin-related protein 1 - ANGPTL1	2.30725	0.000250865	2.0419	0.00220215	0.884992	1
dicLab1B002266	DLAgn_00106160	tbt-binding partial - TBT-BP1	2.30715	0.000103205	2.58182	7.03309e-06	1.11905	1	No
dicLab1B039816	DLAgn_00126260	pleckstrin homology domain-containing family g member 5 - PLEKHG5	2.30664	9.10802e-11	1.94502	4.92388e-07	0.843225	0.430161
dicLab1B028078	DLAgn_00047510	interleukin-10 receptor beta chain precursor - IL10RB	2.30619	6.63707e-37	2.55906	1.51671e-46	1.10965	0.360455	No
dicLab1B003477	DLAgn_00100610	uncharacterized protein loc101469503 - MGC145260	2.29624	2.5542e-30	1.88798	7.13062e-18	0.822204	0.0951131
dicLab1B023600	DLAgn_00251860	microfibril-associated glycoprotein 4-like	2.29287	8.83969e-05	2.13368	0.000409745	0.93057	1	No
dicLab1B035167	DLAgn_00087150	Taperin	2.28923	1.02742e-18	2.25279	5.131e-18	0.984081	0.939943
dicLab1B030810	DLAgn_00133810	nad kinase - NADK - EC:2.7.1.23	2.28487	2.04464e-38	1.9042	1.84892e-23	0.833393	0.0808989
dicLab1B025956	DLAgn_00051200	caspase 10 - CASP8 - EC:3.4.22.0	2.28146	3.09743e-28	2.36707	8.51519e-31	1.03753	0.813052
dicLab1B025161	DLAgn_00253910	e3 ubiquitin-protein ligase trim21-like	2.28101	6.09593e-13	2.08824	2.01333e-10	0.915488	0.680553	No
dicLab1B040304	DLAgn_00107780	ligand of numb protein x 2-like - LNX2B - EC:6.3.2.19	2.27652	1.23223e-07	2.06399	4.65138e-06	0.906642	0.73553
dicLab1B001345	DLAgn_00144210	Ubiquitin carboxyl-terminal hydrolase 64E - ubiquitin carboxyl-terminal hydrolase.	2.27558	4.02473e-25	2.09426	2.39067e-20	0.920321	0.565855
dicLab1B018445	DLAgn_00217350	cst complex subunit ctc1 - CTC1	2.27119	0.000105234	1.39968	0.176043	0.616272	1
dicLab1B019257	DLAgn_00078770	e3 ubiquitin-protein ligase rnf31-like - RNF31 - EC:6.3.2.19	2.26551	2.74869e-55	2.36942	1.87386e-61	1.04587	0.658828
dicLab1B004748	DLAgn_00168480	stimulated by retinoic acid gene 6 protein homolog - STRA6	2.26435	0.000670022	2.1046	0.00214283	0.929452	0.880518	No
dicLab1B030209	DLAgn_00023940	autophagy protein 9 - ATG9A	2.26429	1.39067e-32	2.27628	5.74701e-33	1.0053	0.9759
dicLab1B006146	DLAgn_00219980	tetraspanin-8-like	2.26421	0.000902405	2.30862	0.000616744	1.01961	1	No
dicLab1B036724	-	HERV-H LTR-associating protein 2 - SUR7/PalI family.	2.26189	0.000515212	1.74162	0.0257262	0.769982	1
dicLab1B038455	DLAgn_00037810	receptor-interacting serine threonine-protein kinase 3-like - RIPK4 - EC:2.7.11.0 EC:2.7.10.0	2.2583	3.65169e-47	1.99012	9.881e-34	0.881247	0.178915	No
dicLab1B036740	DLAgn_00231310	Sterile alpha motif domain-containing protein 3	2.25812	0.000119889	1.9347	0.00254681	0.856772	1	No
dicLab1B040385	DLAgn_00110520	tnfaip3-interacting protein 1-like - TNIP1	2.25804	2.29524e-39	2.26569	1.06814e-39	1.00339	0.982156	No
dicLab1B005023	DLAgn_00219780	probable g-protein coupled receptor 132 - GPR132	2.25746	1.45833e-19	2.39875	1.50406e-22	1.06259	0.730094
dicLab1B016521	DLAgn_00255430	apoptosis facilitator bcl-2-like protein 14-like	2.25429	3.37584e-18	2.34023	7.17008e-20	1.03812	0.852426
dicLab1B010153	DLAgn_00184750	hsp90 co-chaperone cdc37-like - CDC37	2.25211	1.74344e-06	2.07088	2.4555e-05	0.919528	1	No
dicLab1B026818	DLAgn_00097800	mhc class ii antigen beta chain	2.25208	0.000642612	2.1773	0.00109985	0.966796	1	No
dicLab1B025270	DLAgn_00116040	at-rich interactive domain-containing protein 5a - ARID5A	2.25124	7.66556e-29	2.57289	4.75628e-39	1.14288	0.277627	No
dicLab1B012891	DLAgn_00110040	early growth response partial - EGR1	2.25081	3.0299e-35	2.319	7.60139e-38	1.0303	0.831689
dicLab1B038126	DLAgn_00057340	free fatty acid receptor 2-like	2.24797	0.00067511	2.08997	0.00216505	0.929713	0.880518	No
dicLab1B038453	DLAgn_00116140	chemokine-like receptor 1-like - CMKLR1	2.24708	1.36519e-05	2.13368	5.44544e-05	0.949536	0.895263	No
dicLab1B024366	DLAgn_00214780	butyrophilin subfamily 1 member a1-like	2.24596	0.000753731	2.12175	0.00185063	0.944694	1	No
dicLab1B027672	DLAgn_00102230	caspase apoptosis-related cysteine peptidase - CASP7 - EC:3.4.22.0 EC:3.4.23.0	2.24474	5.82575e-26	1.94523	1.00945e-17	0.866573	0.268258
dicLab1B028509	DLAgn_00239520	atp-binding cassette sub-family g member 2 - ABCG2 - EC:3.6.1.3	2.24394	4.50765e-05	2.91854	1.82732e-08	1.30063	1	No
dicLab1B027953	DLAgn_00129740	zinc finger protein 313 - RNF114	2.24243	6.17221e-33	2.12468	1.08723e-28	0.947489	0.682288
dicLab1B007635	DLAgn_00239960	uncharacterized protein loc101464988 isoform x1	2.24178	2.72098e-23	2.39132	4.49879e-27	1.06671	0.680814
dicLab1B010771	DLAgn_00262420	myelin-oligodendrocyte glyco isoform x1	2.24168	6.63994e-10	2.44012	4.83734e-12	1.08852	0.72768
dicLab1B001376	DLAgn_00047770	glycerol kinase-like - GK - EC:2.7.1.30	2.24107	1.28317e-20	2.12069	5.82949e-18	0.946283	0.748477
dicLab1B010067	DLAgn_00159380	haptoglobin isoform x1 - EC:3.4.21.0	2.24042	2.11512e-22	2.38792	3.82953e-26	1.06584	0.683972	No
dicLab1B020403	DLAgn_00214350	l-amino-acid oxidase-like - EC:1.4.3.2	2.23486	1.01416e-19	2.35179	2.86149e-22	1.05232	0.772643	No
dicLab1B016206	DLAgn_00154600	plakophilin-3-like isoform x3 - PKP3	2.23479	7.12311e-16	2.17462	7.49135e-15	0.973077	0.902955	No
dicLab1B010256	DLAgn_00206610	coiled-coil domain-containing protein 3 - CCDC3	2.23452	0.000343811	2.04638	0.00166613	0.915804	1	No
dicLab1B006514	DLAgn_00092600	g-protein coupled receptor 84 - GPR84	2.23374	6.0398e-40	2.563	1.24717e-54	1.1474	0.173098	No
dicLab1B017567	DLAgn_00265380	PiggyBac transposable element-derived protein 4	2.23365	1.67859e-09	1.60902	0.00086737	0.720354	0.115607	No
dicLab1B000747	DLAgn_00213170	synaptonemal complex protein 3 - SCP3	2.2336	8.37652e-05	2.08486	0.000387016	0.933406	1	No
dicLab1B001797	DLAgn_00033010	calpain-1 catalytic subunit-like isoform x3 - CAPN12	2.22488	2.79711e-15	2.0502	2.08448e-12	0.921485	0.668794
dicLab1B019465	DLAgn_00014730	indoleamine -dioxygenase 2 - IDO1 - EC:1.13.11.0	2.22097	2.81261e-05	2.32236	8.35184e-06	1.04565	1	No
dicLab1B031104	DLAgn_00112260	transmembrane protein 173 - TMEM173	2.2165	8.62964e-28	2.75941	4.04291e-45	1.24494	0.0601971
dicLab1B003144	DLAgn_00047360	sterile alpha motif domain-containing protein 9 isoform 1 - SAMD9	2.2132	4.30307e-17	1.81858	6.22234e-10	0.821697	0.205568
dicLab1B029342	DLAgn_00060150	double-stranded rna-specific adenosine deaminase - ADAR	2.2098	2.17073e-05	1.91836	0.000677937	0.868116	0.674488
dicLab1B005603	DLAgn_00145790	regulator of g-protein signaling 1 - RGS1	2.20972	9.83971e-23	2.08473	1.41556e-19	0.943436	0.714146
dicLab1B033632	DLAgn_00142520	sodium calcium exchanger 1-like - SLC8A4A	2.20654	4.48764e-06	1.94584	0.000169065	0.881851	1	No
dicLab1B010697	DLAgn_00015500	tumor necrosis factor alpha-induced protein 3 - TNFAIP3	2.20633	1.33049e-41	2.14994	6.24072e-39	0.974444	0.838995
dicLab1B035313	DLAgn_00140940	tyrosine-protein kinase receptor tyro3 - TYRO3 - EC:2.7.10.0	2.20609	2.32818e-30	2.11074	4.47134e-27	0.956781	0.749421
dicLab1B000330	DLAgn_00126920	grp1 (general receptor for phosphoinositides 1)-associated scaffold protein - GRASP	2.20478	2.7557e-19	2.50185	9.23531e-26	1.13474	0.405252
dicLab1B011949	DLAgn_00239420	uncharacterized protein loc101080246	2.20303	4.31559e-28	1.93132	1.41861e-19	0.876664	0.27637
dicLab1B035441	DLAgn_00029590	protein fam115-like - F139A	2.20198	0.000633362	2.2541	0.000389037	1.02367	1
dicLab1B039519	DLAgn_00132880	erbb receptor feedback inhibitor 1 - ERRFI1	2.20156	1.96941e-10	1.73727	2.01715e-05	0.789109	0.235225
dicLab1B039141	DLAgn_00081030	interleukin-1 beta - IL1B	2.19812	2.51071e-11	2.12259	2.13326e-10	0.965638	0.891838	No
dicLab1B034607	DLAgn_00076920	c-c chemokine receptor type 11-like - CCRL1	2.19288	4.92654e-09	2.30882	3.54032e-10	1.05287	0.854339
dicLab1B009563	DLAgn_00167990	sodium nucleoside cotransporter 1-like - SLC28A2	2.19132	0.00147449	2.22516	0.00108464	1.01544	0.976965	No
dicLab1B010176	DLAgn_00164750	interleukin-34 precursor - IL-34	2.18807	0.000531162	1.71889	0.0233377	0.785572	1	No
dicLab1B019374	DLAgn_00090900	e3 ubiquitin isg15 ligase trim25-like - TRIM25	2.18665	7.22902e-24	2.20163	2.70879e-24	1.00685	0.97154
dicLab1B005528	DLAgn_00012820	urokinase-type plasminogen activator-like - PLAU - EC:3.4.21.0	2.1834	0.00163959	2.21941	0.00118703	1.01649	0.976409
dicLab1B000614	DLAgn_00090220	interferon inducible mx protein	2.18054	2.02315e-09	2.30339	1.03881e-10	1.05634	0.83744	No
dicLab1B028735	DLAgn_00204040	hormone-sensitive lipase - LIPE	2.17982	2.36889e-27	2.38544	4.93322e-34	1.09433	0.475676
dicLab1B029560	DLAgn_00254130	Dynein intermediate chain 2, axonemal	2.17335	2.23237e-05	1.71722	0.0052508	0.790121	1
dicLab1B010869	DLAgn_00004000	transcription factor jun-d - JUND	2.15799	3.10148e-33	2.27558	5.77337e-38	1.05449	0.666175
dicLab1B027656	DLAgn_00166160	achaete-scute homolog 1 - ASCL1	2.15205	0.00224621	2.57838	9.1369e-05	1.19811	1	No
dicLab1B034560	DLAgn_00052250	serine threonine-protein kinase sik2-like - SIK1 - EC:2.7.11.0 EC:2.7.10.0	2.1473	1.0756e-08	1.61863	0.000689963	0.753797	0.180846	No
dicLab1B018747	DLAgn_00100960	leucine-rich repeat-containing protein 4b-like - LRRC4B	2.14681	0.000739079	1.91326	0.00502407	0.891207	1	No
dicLab1B035692	DLAgn_00020370	glutaminyl-peptide cyclotransferase-like - QPCT	2.14618	7.34633e-24	2.1235	3.288e-23	0.989434	0.952971
dicLab1B032836	DLAgn_00192150	transcription factor isoform x1 - MAFK	2.14528	5.19692e-13	1.84442	1.42182e-08	0.859755	0.397282
dicLab1B023649	DLAgn_00112790	caspase-3 precursor - CASP3 - EC:3.4.22.0	2.14383	2.35123e-23	2.20743	3.90377e-25	1.02966	0.863186
dicLab1B001364	DLAgn_00029470	proteasome subunit alpha type-6 - PSMA6B - EC:3.4.25.0	2.14365	1.15715e-25	2.24657	7.57225e-29	1.04801	0.747866
dicLab1B030828	DLAgn_00026960	exocyst complex component 3-like protein 4 - EXOC3L4 - EC:4.2.99.18	2.14258	0.00239619	2.27852	0.000845538	1.06345	1	No
dicLab1B012502	DLAgn_00173480	sphingomyelin phosphodiesterase 3 - SMPD3	2.1345	0.00254298	1.89641	0.0124463	0.888455	1	No
dicLab1B015981	DLAgn_00248540	protein fadd - FADD	2.13081	8.75872e-28	2.06303	1.77477e-25	0.968192	0.825424
dicLab1B003598	DLAgn_00042730	baculoviral iap repeat-containing 2 - BIRC2	2.12254	6.42355e-34	2.30781	8.72671e-42	1.08729	0.443678
dicLab1B002084	DLAgn_00244690	sodium- and chloride-dependent creatine transporter 1 isoform 1 - SLC6A8	2.11803	0.000398025	1.44688	0.123223	0.683119	1	No
dicLab1B029237	DLAgn_00054290	lrr and pyd domains-containing protein 12-like - EC:3.4.22.0	2.11184	1.5311e-22	2.48253	3.93713e-33	1.17553	0.202468	No
dicLab1B014602	DLAgn_00218590	uncharacterized protein loc101477029	2.11099	6.22223e-06	1.75931	0.00106654	0.833405	1	No
dicLab1B037717	DLAgn_00123320	e3 ubiquitin-protein ligase chfr - CHFR	2.10399	2.42426e-26	1.9543	1.95703e-21	0.928852	0.567087
dicLab1B001485	DLAgn_00255570	cell adhesion molecule 4-like	2.10304	5.79045e-17	1.87364	3.07205e-12	0.890919	0.453301	No
dicLab1B026843	DLAgn_00088060	cytochrome b561 domain-containing protein 1-like - CYB561D1	2.09476	4.85961e-28	2.00577	7.1221e-25	0.957514	0.74649
dicLab1B021471	DLAgn_00038210	solute carrier family 12 member 3-like - SLC12A3	2.09368	1.51564e-10	1.88881	6.09473e-08	0.902145	0.620957	No
dicLab1B020888	DLAgn_00064850	krueppel-like factor 10-like - KLF10	2.09208	0.000320627	2.17837	0.000122897	1.04124	1	No
dicLab1B010430	DLAgn_00075550	arylamine n- pineal gland isozyme nat-10-like	2.09199	2.8626e-05	2.76589	1.54635e-09	1.32214	1	No
dicLab1B026364	DLAgn_00182930	caspase partial - CASP6 - EC:3.4.22.0 EC:3.1.1.4	2.08972	5.77293e-25	1.88198	1.6682e-18	0.900588	0.398609
dicLab1B005467	DLAgn_00170170	ankyrin repeat and socs box protein 13-like - ASB13	2.08965	2.31915e-32	2.24856	4.67168e-39	1.07604	0.512868
dicLab1B036449	DLAgn_00127720	coiled-coil domain-containing protein 50-like - MGC84185	2.08371	4.88271e-21	1.95384	1.35338e-17	0.937673	0.665658
dicLab1B009147	DLAgn_00037940	sterile alpha motif domain-containing protein 9 - SAMD9	2.07569	6.78526e-06	1.75453	0.00086737	0.845275	1	No
dicLab1B010450	DLAgn_00168350	sh2 domain-containing protein 7 - SH2D7	2.07388	3.77353e-09	2.09551	2.13212e-09	1.01043	0.971689	No
dicLab1B032509	DLAgn_00245200	inhibin beta a chain-like - INHBAA	2.07175	1	2.02712	0.00283029	0.978457	1	No
dicLab1B020610	DLAgn_00094460	cytokine-inducible sh2-containing protein - CISH	2.06421	6.07943e-19	2.31037	3.14636e-25	1.11925	0.417037
dicLab1B040853	DLAgn_00227470	v-set domain-containing t-cell activation inhibitor 1-like	2.06186	8.26626e-07	1.75066	0.0002379	0.84907	1	No
dicLab1B033950	DLAgn_00124860	tumor necrosis factor ligand superfamily member 15 - TNFSF15	2.06116	2.93524e-22	1.88656	3.06725e-17	0.915292	0.503513
dicLab1B016073	-	uncharacterized protein	2.06086	0.00280084	2.2512	0.00060079	1.09236	0.850199	No
dicLab1B012778	DLAgn_00039330	zinc finger protein 295 - ZNF295	2.05923	1.2421e-14	1.59524	1.80366e-06	0.774679	0.0866133
dicLab1B000108	DLAgn_00176740	protein unc-93 homolog b1-like - UNC93B1	2.05915	6.77267e-28	2.0177	2.38642e-26	0.979867	0.891516
dicLab1B015844	DLAgn_00105500	endonuclease domain-containing 1	2.05399	1.73135e-12	2.08126	6.16927e-13	1.01327	0.956634	No
dicLab1B011927	DLAgn_00218300	protein kinase c theta type - PRKCQ - EC:2.7.11.13 EC:2.7.10.0	2.05399	1.46268e-19	1.90677	8.38191e-16	0.928326	0.61671
dicLab1B010046	DLAgn_00014470	tumor necrosis factor receptor superfamily member 6 precursor - FAS	2.05278	2.65326e-30	2.17165	3.37207e-35	1.05791	0.637188
dicLab1B016153	DLAgn_00070910	t-cell activation rho gtpase-activating protein - TAGAP	2.05259	1.2614e-34	2.16092	1.10096e-39	1.05278	0.649336	No
dicLab1B035650	DLAgn_00106880	zinc-binding protein a33-like	2.05184	3.02886e-08	1.86124	2.65571e-06	0.907107	0.680913
dicLab1B018893	DLAgn_00045040	fibroblast growth factor 1 - FGF1	2.05176	3.22238e-08	1.57449	0.00104524	0.767383	0.198603
dicLab1B023217	DLAgn_00196280	tank-binding kinase 1-binding protein 1-like - TBKBP1	2.04978	1	1.70771	0.0252705	0.833113	1	No
dicLab1B005804	DLAgn_00021440	ribosomal protein s6 kinase-like 1 - RPS6KL1	2.0485	1.66345e-08	2.44549	6.25624e-13	1.1938	0.398461
dicLab1B021822	DLAgn_00210710	retrotransposable element tf2 155 kda protein type 1-like	2.04505	0.00328949	2.27223	0.000539191	1.1111	1	No
dicLab1B019329	DLAgn_00197430	vhsv-induced protein	2.04389	1.06179e-05	1.60875	0.00565271	0.787098	0.359241
dicLab1B004244	DLAgn_00154810	probable g-protein coupled receptor 97-like - GPR56	2.03771	2.74226e-30	2.09527	1.11981e-32	1.02825	0.833873	No
dicLab1B029374	DLAgn_00266660	ankyrin repeat domain-containing protein 34a-like - ANKRD34A	2.0311	0.00533939	1.8815	0.0137566	0.926343	1	No
dicLab1B037380	DLAgn_00074790	programmed cell death protein 6 - PDCD6	2.03032	9.16343e-32	2.01655	3.85253e-31	0.993217	0.963913
dicLab1B003247	DLAgn_00216070	otu domain-containing protein 4-like	2.02956	0.000525223	2.01532	0.000582119	0.992985	1	No
dicLab1B039073	DLAgn_00135690	solute carrier organic anion transporter family member 4a1 - SLCO4A1	2.02814	7.86014e-05	1.78725	0.00161954	0.881228	1	No
dicLab1B030531	DLAgn_00067210	nf-kappa-b inhibitor alpha - NFKBIAA	2.02544	2.43409e-25	2.5553	1.97195e-44	1.2616	0.0324411
dicLab1B013220	DLAgn_00193140	uncharacterized protein loc101172081	2.02293	2.4584e-22	2.00995	6.21386e-22	0.993585	0.971453
dicLab1B021106	DLAgn_00007280	ubiquitin-conjugating enzyme e2 e3 - UBE2E2 - EC:6.3.2.19	2.02206	1.91383e-24	1.89579	3.22278e-20	0.937554	0.61862
dicLab1B003246	DLAgn_00234890	rho guanine nucleotide exchange factor 10-like - ARHGEF10L	2.02108	0.00284727	2.01399	0.00279234	0.996493	1	No
dicLab1B035708	DLAgn_00042730	baculoviral iap repeat-containing 2 - BIRC2	2.02083	4.50748e-09	2.52008	2.15971e-15	1.24705	0.242959
dicLab1B033324	DLAgn_00090840	uncharacterized protein	2.02068	5.24953e-05	1.85404	0.000490246	0.917534	0.795394	No
dicLab1B020717	DLAgn_00186870	gtp-binding protein rhes-like - RAP2B	2.02	0.001068	2.40939	2.08279e-05	1.19277	1	No
dicLab1B007231	DLAgn_00118720	riboflavin kinase - RFK - EC:2.7.1.26	2.01955	1.33022e-27	1.79743	2.46626e-19	0.890017	0.288427
dicLab1B007658	DLAgn_00108880	solute carrier family 43 member 3-like - SLC43A3B	2.01797	2.02072e-17	1.74055	4.76748e-11	0.862524	0.285996	No
dicLab1B028708	DLAgn_00144230	Protein ariadne-2	2.01574	0.00589734	1.77364	0.0277965	0.879888	1	No
dicLab1B002172	DLAgn_00032690	transmembrane protein 160 - TMEM160	2.0137	4.38999e-21	2.23885	6.8533e-28	1.11181	0.404268
dicLab1B000826	DLAgn_00218620	serine threonine-protein kinase pim-2-like - PIM1 - EC:2.7.11.0 EC:2.7.10.0	2.01063	1.3084e-27	2.13577	1.64569e-32	1.06224	0.619319
dicLab1B011844	DLAgn_00040400	claudin-like protein zf4a22 - CLDN7B	2.00784	1.42855e-10	1.89038	6.46649e-09	0.941498	0.775538	No
dicLab1B021328	DLAgn_00026960	exocyst complex component 3-like protein 4 - EXOC3L4 - EC:4.2.99.18	2.00539	0.00560284	2.14262	0.00190943	1.06843	1	No
dicLab1B018212	DLAgn_00210240	Poly (ADP-ribose) polymerase 12 - PARP12	2.00427	8.93347e-13	1.94203	1.06096e-11	0.96895	0.881207
dicLab1B006565	DLAgn_00215410	proteasome beta type 10 - PSMB10 - EC:3.4.25.0	2.00173	1.69323e-22	2.29602	4.34389e-32	1.14702	0.249591
dicLab1B033902	DLAgn_00172620	protein nlrc5-like - NLRC5	2.00081	0.000330151	1.39736	0.127376	0.698392	1
dicLab1B021005	DLAgn_00207890	fibroleukin precursor - FGL2	2.00003	2.77132e-23	1.85908	1.01218e-18	0.929527	0.567322
dicLab1B006117	DLAgn_00243860	uncharacterized protein loc101080246	1.99886	1.15524e-06	1.66959	0.000581987	0.83527	1	No
dicLab1B010680	DLAgn_00154560	protein c19orf12 homolog - CS012	1.99865	1.16914e-12	2.29194	4.71989e-18	1.14675	0.399187
dicLab1B037105	DLAgn_00151160	follistatin-related protein 3-like - FSTL3	1.99714	5.45937e-18	2.09594	1.56606e-20	1.04947	0.761951
dicLab1B026668	DLAgn_00142020	neuroligin 2a - NLGN2A	1.99677	0.00597562	1.85499	0.0148433	0.928994	1	No
dicLab1B035628	DLAgn_00091330	adenosine receptor a1-like - ADORA1	1.99193	7.49763e-16	1.71109	8.37743e-10	0.859011	0.283257
dicLab1B012562	DLAgn_00193980	zgc:175224 protein - CYTH4	1.99074	4.5158e-23	1.78563	1.76537e-16	0.896967	0.359241	No
dicLab1B007029	DLAgn_00223880	uncharacterized protein loc101477822	1.98904	0.0071397	1.81597	0.0212741	0.912987	1	No
dicLab1B004357	DLAgn_00142770	protein nlrc3-like	1.98867	0.00511532	1.92406	0.0075764	0.967507	1	No
dicLab1B030066	DLAgn_00122940	sh2 domain-containing protein 3c - SH2D3C	1.98663	1.17509e-12	1.8886	6.00891e-11	0.950657	0.794004	No
dicLab1B003923	DLAgn_00043780	Myelin-oligodendrocyte glycoprotein	1.98425	4.89916e-29	2.01708	1.97398e-30	1.01655	0.906674
dicLab1B039422	DLAgn_00194600	gig2-like protein - IRIG - EC:2.4.2.30	1.9832	2.24427e-27	1.85744	1.96871e-22	0.936584	0.573221
dicLab1B040696	DLAgn_00254770	teashirt homolog 3-like - EC:2.7.7.49 EC:2.1.1.0	1.98257	0.000338501	1.77472	0.00335187	0.89516	1	No
dicLab1B036181	DLAgn_00060370	tuftelin-like - TUFT1A	1.98257	0.00011873	1.90024	0.000342575	0.958476	0.910115
dicLab1B017800	DLAgn_00180620	heme oxygenase-like - HMOX - EC:1.14.99.3 EC:3.1.4.4	1.98227	1.13763e-19	1.99235	6.09082e-20	1.00509	0.978005
dicLab1B027575	DLAgn_00121010	granzyme a-like - EC:3.4.21.0	1.98199	0.00586831	2.23353	0.00081911	1.12692	1	No
dicLab1B029881	DLAgn_00253800	xanthine dehydrogenase oxidase-like - XDH - EC:1.1.1.158 EC:1.17.1.4 EC:1.17.3.2	1.98168	1.81994e-07	2.20802	7.44746e-10	1.11422	0.642741
dicLab1B029988	DLAgn_00029630	complement c2-like - BFC2-B - EC:3.4.21.0	1.98125	0.000217193	1.74196	0.00356868	0.879218	1	No
dicLab1B038831	DLAgn_00179050	uncharacterized protein loc101470052	1.97981	0.00697184	2.25799	0.000854648	1.14051	1	No
dicLab1B000975	DLAgn_00002840	regulator of g-protein signaling 5-like - RGS16	1.97866	5.20591e-09	1.9284	2.20659e-08	0.974598	0.920139	No
dicLab1B041241	DLAgn_00177520	protein transport protein sec23a-like - SEC23B	1.9768	2.67145e-33	2.03768	2.63427e-36	1.0308	0.795457
dicLab1B008425	DLAgn_00148780	mitofusin 1 - MFN1	1.97511	3.68828e-24	1.93411	1.05184e-22	0.979239	0.889083
dicLab1B012776	DLAgn_00118250	oxysterol-binding protein 2-like - OSBP2	1.97496	2.29235e-05	2.05862	5.85936e-06	1.04236	0.9032
dicLab1B040618	DLAgn_00127760	f-box only protein 6-like - FBXO44	1.9741	1.8479e-30	1.83506	2.54985e-24	0.929572	0.490131
dicLab1B034725	DLAgn_00056630	interleukin-21 receptor-like - IL21R	1.9697	2.10818e-16	1.92408	2.58251e-15	0.976838	0.898159	No
dicLab1B015169	DLAgn_00257310	von willebrand factor a domain-containing protein 5a-like - VWA5A	1.96758	7.17427e-17	2.32461	5.28511e-26	1.18146	0.206839
dicLab1B008765	DLAgn_00203920	serine threonine-protein kinase sgk1-like - SGK1 - EC:2.7.11.0 EC:2.7.10.0	1.96733	1.05235e-19	1.73292	3.52772e-13	0.88085	0.318291
dicLab1B033104	DLAgn_00142180	lysine-specific demethylase 6b - KDM6B	1.96562	4.52082e-13	1.73257	7.39704e-09	0.881435	0.428459
dicLab1B015672	DLAgn_00091200	cytidine deaminase - CDD - EC:3.5.4.5	1.9651	1.79197e-13	1.96073	2.16884e-13	0.997777	0.991731
dicLab1B025606	DLAgn_00205530	uncharacterized protein loc101468949	1.9629	5.92348e-18	1.72984	4.94545e-12	0.881267	0.342393
dicLab1B036394	DLAgn_00230360	monocarboxylate transporter 4-like - SLC16A3	1.96199	4.58783e-22	2.03	2.70879e-24	1.03466	0.815134
dicLab1B013311	DLAgn_00221450	receptor-type tyrosine-protein phosphatase o - PTPRO	1.96159	3.73122e-21	1.85953	5.29703e-18	0.947972	0.698513
dicLab1B031020	DLAgn_00007060	epidermal growth factor receptor - EGFR	1.96028	8.05703e-06	1.67076	0.00106781	0.852302	0.53199
dicLab1B017229	DLAgn_00201320	protein lifeguard 1 - GRINA	1.95978	1.58346e-26	1.802	2.11582e-20	0.919491	0.447952
dicLab1B029134	DLAgn_00025210	syntaxin-11-like - STX11B.1	1.95871	0.00302993	1.98776	0.00217972	1.01483	1	No
dicLab1B009197	DLAgn_00036880	pannexin-1-like - PANX1A	1.9545	1.44082e-16	1.59143	3.08823e-08	0.814241	0.113229
dicLab1B037768	DLAgn_00170910	toll-like receptor 2 type-1 - TLR1	1.95392	0.00893709	1.9213	0.0102959	0.983304	1	No
dicLab1B006172	DLAgn_00105080	calcium-binding and coiled-coil domain-containing protein 2 - CACO2	1.95351	2.13503e-26	1.76554	3.77211e-19	0.90378	0.350801
dicLab1B028106	DLAgn_00125340	lim domain and actin-binding protein 1 - LIMA1	1.95011	2.33171e-22	2.08271	7.25289e-27	1.068	0.609661
dicLab1B004253	DLAgn_00057320	hepcidin	1.9496	3.56506e-05	2.02492	1.09283e-05	1.03864	0.91205
dicLab1B031187	DLAgn_00214340	l-amino-acid oxidase-like - EC:1.4.3.2	1.94587	1.11235e-11	2.20311	2.12156e-16	1.1322	0.448174
dicLab1B025560	DLAgn_00057540	c-myc-binding protein - MYCBP	1.94368	4.16985e-20	1.86666	8.59207e-18	0.960377	0.781336
dicLab1B008544	DLAgn_00002100	glutamate decarboxylase 1-like - GAD1B - EC:4.1.1.15	1.94171	7.40046e-07	1.72777	7.20686e-05	0.889818	0.621937	No
dicLab1B038351	DLAgn_00225100	protein fam69c-like - FAM69C	1.94021	0.00910696	1.53379	0.115873	0.79052	1	No
dicLab1B024672	DLAgn_00177150	transcription factor jun-b-like - JUNBA	1.93994	1.88407e-31	2.2738	4.65104e-48	1.1721	0.0862112
dicLab1B026876	DLAgn_00164360	e3 ubiquitin-protein ligase trim21-like	1.93811	0.00943761	1.79051	0.0236845	0.923839	1	No
dicLab1B040423	DLAgn_00033520	neprilysin-like isoform x1 - MME - EC:3.4.24.0	1.93697	6.4411e-12	1.91716	1.37738e-11	0.989768	0.964361	No
dicLab1B014509	DLAgn_00148790	guanine nucleotide-binding protein subunit beta-4 - GNB4	1.93499	4.03825e-14	1.7244	8.34634e-10	0.891171	0.440732
dicLab1B033443	DLAgn_00073840	mitogen-activated protein kinase kinase kinase 8 - M3K8 - EC:2.7.11.0 EC:2.7.10.0	1.93053	1.14414e-36	1.98817	5.61741e-40	1.02986	0.782473
dicLab1B041196	DLAgn_00022690	integrin beta-1-binding protein 1-like - ITGB1BP1	1.92916	7.32773e-22	1.89405	1.16049e-20	0.981801	0.9064
dicLab1B018262	DLAgn_00145220	rhophilin- partial - RHPN1	1.92609	4.66093e-08	1.46601	0.00320769	0.761131	0.141265
dicLab1B019847	DLAgn_00000630	major facilitator superfamily domain-containing protein 12 - MFSD12	1.92388	3.00385e-26	1.85351	2.18427e-23	0.963423	0.765658
dicLab1B017620	DLAgn_00033260	high affinity immunoglobulin gamma fc receptor i precursor - FCRL2	1.92261	0.000637697	2.02205	0.000190829	1.05173	0.898029	No
dicLab1B003551	DLAgn_00241150	gtpase imap family member 8- partial	1.91934	0.00520716	1.72174	0.0226026	0.897046	1
dicLab1B026523	DLAgn_00191230	uncharacterized protein loc101475170	1.91812	4.34204e-18	1.62535	2.90849e-10	0.847367	0.173098
dicLab1B018294	DLAgn_00054240	n-myc-interactor - NMI	1.91656	4.79607e-31	1.91002	1.051e-30	0.996584	0.980437
dicLab1B018578	DLAgn_00101200	synembryn-a-like - RIC8A	1.91524	2.03766e-25	2.19247	4.3685e-37	1.14475	0.185187
dicLab1B019894	DLAgn_00244720	otu domain-containing protein 4-like - OTUD4	1.91389	6.59249e-07	1.82334	5.18816e-06	0.952686	0.856569
dicLab1B011543	DLAgn_00216300	uncharacterized protein loc101477822	1.91157	2.27899e-05	1.72076	0.000545127	0.900181	0.70463
dicLab1B013155	DLAgn_00091790	ngfi-a-binding protein 2 - NAB2	1.91019	8.67388e-08	1.76383	3.90392e-06	0.923379	0.72687
dicLab1B023439	DLAgn_00125100	e3 ubiquitin-protein ligase dtx3l - DTX3L	1.90875	1.49852e-14	1.88768	4.47861e-14	0.988962	0.955325
dicLab1B038282	DLAgn_00061940	hemicentin-2-like isoform x1 - CLMP	1.90795	8.62808e-07	1.74628	3.10482e-05	0.915262	0.71785	No
dicLab1B012721	DLAgn_00020890	zinc finger - ZNF238.2	1.90633	1.46601e-08	1.47718	0.00140291	0.77488	0.150961
dicLab1B030320	DLAgn_00144640	gtpase imap family member 8-like	1.90383	1.86363e-20	1.72664	7.5355e-15	0.906927	0.415336	No
dicLab1B011445	DLAgn_00204070	protein argonaute-3-like - EIF2C3	1.9037	0.000183789	1.94934	9.24144e-05	1.02397	1
dicLab1B005039	DLAgn_00195290	dual specificity protein phosphatase 8 isoform x1 - DUSP8 - EC:3.1.3.48	1.90323	9.46593e-08	2.25855	4.47785e-12	1.18669	0.387254
dicLab1B005390	DLAgn_00172250	gram domain-containing protein 4-like - GRAMD4	1.90228	0.000302857	1.52197	0.0264747	0.800075	0.430655
dicLab1B020186	DLAgn_00182620	spermine oxidase-like - SMOX - EC:1.5.3.11	1.90142	1.73263e-20	2.12395	5.23601e-28	1.11703	0.348095
dicLab1B036335	DLAgn_00027570	probable g-protein coupled receptor 171-like - GPR171	1.90108	1.49748e-13	2.53121	3.45766e-28	1.33146	0.0321236
dicLab1B017377	DLAgn_00242180	interferon inducible mx protein	1.90087	1.99612e-09	1.79177	7.05631e-08	0.942605	0.777524	No
dicLab1B015791	DLAgn_00215420	proteasome beta type 9-like - PSMB9-LIKE - EC:3.4.25.0	1.89955	1.68781e-17	2.26834	3.24645e-28	1.19414	0.144248
dicLab1B007182	DLAgn_00063150	tumor necrosis factor receptor superfamily member 6b-like - TNFRSF6B	1.89724	5.87782e-20	2.1466	3.25475e-28	1.13143	0.29715	No
dicLab1B004484	DLAgn_00092720	caspase 8 - CASPXA	1.89653	1.84022e-32	1.73908	2.49728e-24	0.916979	0.352147	No
dicLab1B006609	DLAgn_00231020	e3 ubiquitin-protein ligase trim21-like	1.89647	3.83197e-06	1.55323	0.00266398	0.81901	0.368774	No
dicLab1B036347	DLAgn_00240840	GTP-binding protein A	1.89589	3.21758e-27	1.71	3.00812e-19	0.901949	0.308952
dicLab1B011106	DLAgn_00122480	zinc transporter zip14-like - SLC39A14	1.89333	4.63364e-07	1.68047	6.59627e-05	0.887576	0.594036
dicLab1B003845	DLAgn_00050980	secernin 3 - SCRN3 - EC:3.4.13.0	1.88947	5.0696e-22	1.97401	4.44569e-25	1.04474	0.737143
dicLab1B029425	DLAgn_00234540	e3 ubiquitin-protein ligase trim21-like	1.88777	0.0125359	1.55382	0.0992549	0.823089	1	No
dicLab1B035065	DLAgn_00176770	reticulon-4 receptor-like 2-like - RTN4RL2A	1.88558	0.00379744	1.8576	0.00452331	0.985162	1	No
dicLab1B015099	DLAgn_00049900	protein fam126b isoform x4 - FAM126B	1.88551	1.13364e-24	1.94894	2.70523e-27	1.03364	0.791645
dicLab1B029528	DLAgn_00042200	lipase member h-like - LIPH	1.88513	1.85253e-05	1.86358	2.7348e-05	0.988571	0.97262
dicLab1B033141	DLAgn_00030790	pentraxin-related protein ptx3 - PTX3	1.88407	0.000759644	1.65769	0.00915349	0.879844	1
dicLab1B026377	DLAgn_00263780	zinc-binding protein a33-like	1.88324	0.014407	1.61771	0.0720154	0.858997	1	No
dicLab1B037125	DLAgn_00166060	ankyrin repeat and btb poz domain-containing protein 2 - ABTB2	1.88301	0.000225341	1.7827	0.000866152	0.946729	1
dicLab1B016914	DLAgn_00036730	solute carrier family 35 member f2-like - SLC35F2	1.88178	0.00218108	1.70862	0.0109408	0.907978	1	No
dicLab1B028161	DLAgn_00213800	uncharacterized protein loc101481051	1.88053	0.0115042	1.46327	0.161489	0.77811	1	No
dicLab1B016818	DLAgn_00251600	uncharacterized protein loc101478481	1.87897	0.00314228	1.25505	0.37433	0.667944	1	No
dicLab1B025631	DLAgn_00008830	protein lifeguard 1-like - GRINA	1.87874	1.76671e-14	1.6815	4.9597e-10	0.895013	0.431843	No
dicLab1B010297	DLAgn_00166110	gtpase hras-like - RASH	1.8786	1.48672e-17	1.54888	9.36643e-09	0.824483	0.105648
dicLab1B002118	DLAgn_00228170	receptor-transporting protein 3 - RTP3	1.87657	0.00192772	1.60976	0.0242094	0.857816	1	No
dicLab1B013296	DLAgn_00240100	growth arrest-specific protein 7-like - GAS7	1.87604	2.00009e-26	1.62251	8.5764e-16	0.864858	0.130466
dicLab1B005388	DLAgn_00050920	mitogen-activated protein kinase kinase kinase mlt-like - ZAK - EC:2.7.11.0 EC:2.7.10.0	1.87583	0.000424462	1.32466	0.171436	0.70617	0.196017
dicLab1B035248	DLAgn_00188490	heme oxygenase-like - HMOX1 - EC:1.14.99.3 EC:3.1.4.4	1.87546	0.000823401	2.07679	6.80613e-05	1.10735	0.767112
dicLab1B018081	DLAgn_00037820	nedd4-binding protein 1-like - KHNYN	1.87371	6.89192e-22	1.8053	2.02208e-19	0.963486	0.778981
dicLab1B025748	DLAgn_00075860	xk-related protein 9 - XKR9	1.87264	0.0123324	1.61502	0.0645004	0.862424	1	No
dicLab1B000400	DLAgn_00105150	syntaxin 4 - STX4	1.87082	1.52524e-25	1.8667	2.29961e-25	0.997799	0.988035
dicLab1B038076	DLAgn_00024060	rna polymerase ii elongation factor ell - ELL	1.86939	3.52199e-33	1.84813	5.64808e-32	0.988624	0.924706
dicLab1B036554	DLAgn_00001970	caspase-8 - CASP8 - EC:3.4.22.0	1.86922	1.03541e-21	1.76295	6.51049e-18	0.943146	0.634556
dicLab1B030305	DLAgn_00031960	rilp-like protein 1-like - RILP	1.86891	1.37991e-10	1.81611	1.06848e-09	0.971748	0.892399
dicLab1B029550	DLAgn_00145530	interferon regulatory factor 4 - IRF4	1.86758	1.79119e-22	1.96452	3.36771e-26	1.05191	0.681435	No
dicLab1B038406	DLAgn_00216400	Poly (ADP-ribose) polymerase 14 - PARP14	1.86551	8.25603e-05	1.6027	0.0043121	0.859121	1
dicLab1B023784	DLAgn_00192160	transmembrane protein 184a - TMEM184A	1.86476	1.82736e-10	1.65087	5.5069e-07	0.885297	0.465545
dicLab1B033221	DLAgn_00123240	radiation-inducible immediate-early gene iex-1 - IER3	1.86472	2.66887e-23	2.37132	2.38479e-44	1.27168	0.0149533
dicLab1B027218	DLAgn_00122550	c-c motif chemokine 19 precursor - CCL19	1.86443	0.0112504	1.90321	0.00771958	1.0208	0.969693	No
dicLab1B038965	DLAgn_00126210	formin-like protein 16-like isoform x3	1.86421	0.00640901	2.02295	0.00148259	1.08515	1	No
dicLab1B034242	DLAgn_00200100	bet1 homolog - BET1	1.86419	2.25228e-24	1.85029	8.60598e-24	0.992542	0.959766
dicLab1B012295	DLAgn_00047440	cd276 antigen-like	1.86335	0.000650646	1.52035	0.030622	0.815921	1	No
dicLab1B013280	DLAgn_00112670	beta- -galactosyltransferase 2-like	1.86248	6.52435e-14	1.54254	4.51473e-07	0.828217	0.157092	No
dicLab1B006953	DLAgn_00025520	interferon-induced very large gtpase 1-like	1.862	0.0140757	1.341	0.307503	0.720184	1	No
dicLab1B026658	DLAgn_00147720	interleukin-12 receptor subunit beta-1-like	1.86182	0.0132385	1.87847	0.010676	1.00895	1	No
dicLab1B021922	DLAgn_00154790	matrix metalloproteinase-15 - MMP15 - EC:3.4.24.0	1.86123	0.0134796	1.52173	0.115366	0.817586	1	No
dicLab1B012944	DLAgn_00088190	peroxisomal proliferator-activated receptor a-interacting complex 285 kda - HELZ2	1.85985	1.54467e-10	1.4042	0.00112952	0.755006	0.0649799
dicLab1B021926	DLAgn_00030650	vacuole membrane protein 1-like - VMP1	1.85972	2.55177e-28	1.80034	1.8152e-25	0.968074	0.775941
dicLab1B011499	DLAgn_00080300	proteasome subunit beta type-7 precursor - PSMB7 - EC:3.4.25.0	1.85958	1.50824e-22	2.1529	3.15525e-34	1.15773	0.157571
dicLab1B013763	DLAgn_00006780	guanylate kinase - KGUA - EC:2.7.4.8	1.85823	1.87758e-18	1.69178	2.04199e-13	0.910423	0.443583
dicLab1B012471	DLAgn_00226990	uncharacterized protein loc101080246	1.85763	3.23699e-08	1.57842	9.25083e-05	0.849694	0.375292	No
dicLab1B024261	DLAgn_00146920	long-chain-fatty-acid-- ligase acsbg2-like - ACSBG2 - EC:6.2.1.3	1.8575	1.70143e-18	1.77594	5.61917e-16	0.956088	0.749068
dicLab1B018355	DLAgn_00121890	uncharacterized protein loc101487419	1.85638	4.7047e-06	2.00319	1.74866e-07	1.07909	0.763842	No
dicLab1B003110	DLAgn_00062160	zinc finger and btb domain-containing protein 16-a-like - ZBTB16	1.85603	1.23324e-06	1.96186	8.85634e-08	1.05702	0.825821	No
dicLab1B000116	DLAgn_00216630	gtpase imap family member 8- partial	1.85503	6.20863e-09	1.38024	0.00548421	0.744051	0.0746497
dicLab1B025780	DLAgn_00160790	shc-transforming protein 4 - SHC4	1.85279	0.000177623	1.97079	2.74353e-05	1.06369	1
dicLab1B018806	DLAgn_00246380	lrr and pyd domains-containing protein 1-like - EC:3.4.22.0	1.8527	8.65428e-16	1.6463	1.78073e-10	0.888593	0.359241	No
dicLab1B009853	DLAgn_00134070	probable cation-transporting atpase 13a2 - ATP13A2	1.85046	2.39308e-13	2.1864	2.98635e-21	1.18155	0.223941
dicLab1B017287	DLAgn_00150330	map kinase-interacting serine threonine-protein kinase 1-like - MKNK1 - EC:2.7.11.0 EC:2.7.10.0	1.84943	9.38053e-19	1.7171	1.29736e-14	0.928447	0.5569
dicLab1B040766	DLAgn_00194560	gig2-like protein - IRIG - EC:2.4.2.30	1.84752	1	1.91187	0.00876653	1.03483	1	No
dicLab1B028293	DLAgn_00139260	g-protein-coupled receptor gpr34 type 1 - GPR34A	1.84633	2.02209e-18	2.09577	1.07968e-26	1.1351	0.276671	No
dicLab1B024462	DLAgn_00073720	interferon-induced protein 44-like	1.84619	1.55973e-05	1.70744	0.000218903	0.924844	1	No
dicLab1B015749	DLAgn_00150150	p-selectin isoform x1 - SELP	1.84383	1.65935e-07	2.04188	5.10465e-10	1.10741	0.625291	No
dicLab1B022496	DLAgn_00240660	uncharacterized protein partial	1.84244	2.59339e-20	1.79859	8.91643e-19	0.976204	0.86728
dicLab1B028824	DLAgn_00042940	hephaestin-like protein 1 - HEPHL1	1.84183	3.63696e-18	1.87453	3.36049e-19	1.01775	0.911875
dicLab1B014570	DLAgn_00003170	sorting nexin-16 - SNX16	1.84107	1.9916e-06	1.75845	1.37466e-05	0.95512	0.862324	No
dicLab1B020012	DLAgn_00103760	protein nlrc3-like	1.84106	1.35048e-23	1.88698	1.6398e-25	1.02494	0.85216	No
dicLab1B037998	DLAgn_00225180	myelin-oligodendrocyte glyco isoform x1	1.8408	0.000873989	1.83706	0.000860918	0.997969	1
dicLab1B005112	DLAgn_00054850	coenzyme q-binding protein coq10 homolog mitochondrial-like - COQ10B	1.84015	4.93406e-17	1.76796	6.23888e-15	0.960766	0.785027
dicLab1B000818	DLAgn_00171330	dna polymerase iii -type-like - PML	1.84005	3.45893e-12	1.95698	1.09737e-14	1.06355	0.71232	No
dicLab1B030171	DLAgn_00048700	ring finger protein 38 - RNF38	1.83961	7.39362e-18	2.2946	6.29722e-33	1.24733	0.046845
dicLab1B023441	DLAgn_00140840	line-1 type transposase domain-containing protein 1 - L1TD1	1.83888	0.011393	1.05474	0.880952	0.573569	1	No
dicLab1B013552	DLAgn_00007860	hippocampus abundant transcript 1 - HIATL1	1.83865	7.57319e-17	1.63099	4.60339e-11	0.887056	0.335378
dicLab1B010092	DLAgn_00084130	tnf receptor-associated factor 2-like - TRAF2 - EC:6.3.2.19	1.83485	4.51467e-18	1.63286	5.49165e-12	0.889913	0.3296
dicLab1B019201	DLAgn_00084280	mitochondrial fission process protein 1-like - MTFP1	1.83421	3.17325e-16	1.56523	4.08015e-09	0.853352	0.192373
dicLab1B035161	DLAgn_00032070	lim domain kinase 1 - LIMK1 - EC:2.7.11.0 EC:2.7.10.0	1.83259	0.00515894	1.63604	0.0264546	0.892747	0.768988
dicLab1B009678	DLAgn_00155220	aminopeptidase n-like - ANPEPB	1.83156	6.11926e-09	1.89542	6.48264e-10	1.03487	0.877295
dicLab1B035443	DLAgn_00105870	serine protease htra1b-like - HTRA1 - EC:3.4.21.0	1.83121	0.00761377	2.04003	0.00110557	1.11403	1	No
dicLab1B025772	DLAgn_00108870	reticulon-4 receptor-like 2-like - RTN4RL2A	1.82999	0.00680955	1.71652	0.016504	0.937989	1	No
dicLab1B026674	DLAgn_00176760	beta-crystallin b1-like - CRYBB1L2	1.82883	0.00323222	1.84287	0.00259231	1.00768	1	No
dicLab1B016893	DLAgn_00038400	slam family member 5 - CD84	1.82765	8.09567e-20	1.5329	3.22816e-10	0.838727	0.0987504	No
dicLab1B029236	DLAgn_00171620	protein phosphatase regulatory subunit 15b - PPP1R15B	1.82618	9.1003e-15	1.78782	8.91412e-14	0.978993	0.904171
dicLab1B014147	DLAgn_00221670	glucose-fructose oxidoreductase domain-containing protein 1 - GFOD1	1.82604	6.1045e-09	1.54085	6.10199e-05	0.84382	0.322598
dicLab1B002493	DLAgn_00135200	ligand-dependent nuclear receptor-interacting factor 1 - LRIF1	1.82464	1.21891e-20	1.95387	1.57991e-25	1.07082	0.560086
dicLab1B040880	DLAgn_00005980	apoptosis regulator bcl-2-like - BCL2	1.82359	7.793e-10	1.82663	6.84564e-10	1.00167	0.994122
dicLab1B000012	DLAgn_00248410	chemokine xc receptor 1-like - XCR1A	1.82336	3.05915e-09	1.58908	9.82179e-06	0.871513	0.413518	No
dicLab1B030178	DLAgn_00201190	tribbles homolog 1 - TRIB1	1.82	1.55823e-21	1.7541	5.19187e-19	0.963792	0.771081
dicLab1B008441	DLAgn_00156330	proline-serine-threonine phosphatase-interacting protein 1 - PSTPIP1	1.81918	2.83575e-12	1.54866	7.46086e-07	0.851298	0.2526	No
dicLab1B033547	DLAgn_00048600	nuclear factor ovary-like - EC:6.3.2.19	1.81844	1.34895e-12	1.84619	3.07762e-13	1.01526	0.935713
dicLab1B029535	DLAgn_00036180	g-protein coupled receptor 4-like - GPR4	1.81825	5.61862e-13	1.59672	3.4211e-08	0.878163	0.351334	No
dicLab1B007984	DLAgn_00204560	kelch-like protein 31-like - KLHL31	1.8181	3.1997e-05	2.14535	3.80808e-08	1.18	0.475676	No
dicLab1B023524	DLAgn_00085590	programmed cell death 1 ligand 1 - B7-H1/DC	1.81666	2.22941e-20	1.90577	9.98654e-24	1.04905	0.701011
dicLab1B037327	DLAgn_00213190	uncharacterized protein loc101477029	1.81657	4.59396e-05	1.52417	0.00641891	0.839036	1	No
dicLab1B030515	DLAgn_00204670	adenylate kinase mitochondrial-like - AK2 - EC:2.7.4.3	1.81475	9.39699e-25	1.81028	1.52063e-24	0.997536	0.986181
dicLab1B002558	DLAgn_00105230	monocarboxylate transporter 6 - SLC16A5	1.81172	1.17528e-15	1.92146	7.85334e-19	1.06057	0.67496
dicLab1B037937	DLAgn_00248400	mhc class ia antigen	1.81155	0.00322091	1.29622	0.270322	0.715529	1	No
dicLab1B002507	DLAgn_00129110	proline-rich transmembrane protein 3 - PRRT3	1.80897	0.00100933	1.48414	0.0400129	0.820431	1
dicLab1B029879	DLAgn_00230540	uncharacterized protein partial	1.8062	0.0245811	1.66964	0.0535154	0.924389	1	No
dicLab1B001452	DLAgn_00203570	prolyl endopeptidase - PREP - EC:3.4.21.0 EC:3.4.21.0	1.80498	7.20116e-16	2.15046	2.40318e-26	1.19141	0.134637
dicLab1B001821	DLAgn_00131810	guanine nucleotide-binding protein g subunit alpha - GNAI3	1.80408	1.32271e-11	1.73106	3.9837e-10	0.959527	0.817123	No
dicLab1B021554	DLAgn_00108060	syntaxin-5 isoform 2 - STX5	1.80314	8.41544e-23	1.67189	1.92331e-17	0.927206	0.475767
dicLab1B025154	DLAgn_00035350	mitochondrial ornithine transporter 1 - SLC25A15	1.80276	1.60887e-23	1.65609	2.37735e-17	0.918644	0.404997
dicLab1B039267	DLAgn_00106050	tankyrase- partial - TNKS2 - EC:2.4.2.30	1.80203	9.83971e-23	2.18624	9.08307e-40	1.21321	0.0434323	No
dicLab1B022653	DLAgn_00117400	arrestin domain-containing protein 3-like	1.802	3.44692e-20	1.65043	9.76982e-15	0.91589	0.426576
dicLab1B025383	DLAgn_00006150	solute carrier family 22 member 23 - SLC22A23	1.80144	1.70878e-16	1.67288	1.02819e-12	0.928631	0.567087
dicLab1B013919	DLAgn_00076760	cytoplasmic protein nck1-like - NCK1	1.80122	4.44531e-20	1.73351	1.29411e-17	0.962413	0.766535
dicLab1B026199	DLAgn_00145720	regulator of g-protein signaling 5-like - RGS16	1.80119	3.34196e-14	2.08184	6.96223e-22	1.15581	0.25439
dicLab1B029269	DLAgn_00184870	mical-like protein 2-like - MICALL2	1.80042	3.75998e-12	1.58157	1.24626e-07	0.878443	0.361538
dicLab1B040750	-	Interleukin-17F	1.80037	0.00763916	2.24445	9.8405e-05	1.24667	1	No
dicLab1B016423	DLAgn_00225500	interferon inducible mx protein	1.79942	0.0236718	2.29611	0.000604086	1.27603	1	No
dicLab1B012350	DLAgn_00259850	uncharacterized protein loc101478481	1.79869	1.94818e-06	1.33132	0.0384536	0.740156	0.110541	No
dicLab1B023474	DLAgn_00122490	activating signal cointegrator 1 complex subunit 2 - ASCC2	1.79854	8.60669e-18	1.76551	1.02458e-16	0.981635	0.905015
dicLab1B025156	DLAgn_00190450	metalloproteinase inhibitor 2 precursor - TIMP-2B	1.79798	6.05653e-25	1.75233	7.76197e-23	0.974614	0.832089
dicLab1B006322	DLAgn_00062170	igf-like family receptor 1 - IGFLR1	1.79589	3.16449e-12	1.73149	8.02419e-11	0.964138	0.834613	No
dicLab1B033068	DLAgn_00149820	mucosa-associated lymphoid tissue lymphoma translocation protein 1 homolog - MALT1 - EC:3.4.22.0	1.79544	5.41755e-17	1.91881	5.96106e-21	1.06871	0.608144	No
dicLab1B009019	DLAgn_00228160	receptor-transporting protein 3 - RTP3	1.79478	9.51902e-09	1.96508	1.83109e-11	1.09489	0.623521	No
dicLab1B009137	DLAgn_00039380	protein eurl homolog - C21H21ORF91	1.79466	5.39082e-10	1.47248	9.19903e-05	0.820481	0.188971
dicLab1B038581	DLAgn_00099590	sh3 domain-binding protein 1 - SH3BP1	1.79458	2.94023e-18	2.02772	1.87152e-26	1.12991	0.278413	No
dicLab1B034306	DLAgn_00071980	uronyl 2-sulfotransferase - UST - EC:2.8.2.0	1.79453	0.00443006	1.71839	0.00866218	0.957571	1
dicLab1B036805	DLAgn_00025220	syntaxin-11 - STX11	1.7935	1.21757e-16	1.63563	5.83247e-12	0.911976	0.453059	No
dicLab1B028785	DLAgn_00026610	rab11 family-interacting protein 5-like isoform x1 - RAB11FIP5	1.79321	8.7951e-10	1.56959	4.45947e-06	0.875297	0.402617
dicLab1B017746	DLAgn_00043840	ovarian cancer-associated gene 2 protein homolog - OVCA2	1.7927	2.46946e-11	2.0621	3.39359e-17	1.15027	0.335378
dicLab1B036711	DLAgn_00102360	gap junction gamma-1 - GJD3	1.79239	8.93629e-05	1.53032	0.0064572	0.853787	0.522334	No
dicLab1B008648	DLAgn_00105810	serine threonine-protein kinase lmtk1-like - AATK - EC:2.7.10.0	1.7918	1	1.71437	0.0357818	0.956786	1
dicLab1B005155	DLAgn_00151830	tumor necrosis factor ligand superfamily member 6 - FASLG	1.79175	0.000101986	1.91293	1.10927e-05	1.06763	0.82072	No
dicLab1B028140	DLAgn_00142760	low quality protein: perilipin-2 - PLIN2	1.79161	5.84158e-16	2.23485	7.08542e-30	1.2474	0.0539573
dicLab1B039058	DLAgn_00113750	protein sprouty homolog 1-like - SPRY1	1.79127	5.29508e-08	1.79483	4.72985e-08	1.00199	0.993059
dicLab1B031301	DLAgn_00187610	monocyte to macrophage differentiation factor 2-like - MMD2	1.78879	0.0123224	1.64814	0.033923	0.921367	1
dicLab1B024820	DLAgn_00224890	c-c chemokine receptor type 2-like - CCR4	1.78879	2.87407e-05	1.70033	0.00016266	0.950548	0.856674	No
dicLab1B032190	DLAgn_00030080	samsn1a protein - SAMSN1A	1.78876	2.28975e-24	1.7083	1.03125e-20	0.955015	0.676577
dicLab1B019200	DLAgn_00130200	mitochondrial glutamate carrier 1-like - SLC25A22	1.7886	0.014681	1.98408	0.00276815	1.10929	1	No
dicLab1B034988	DLAgn_00225970	beta-centractin-like - ACTR1B	1.78685	0.000260093	1.75065	0.000441814	0.979738	1	No
dicLab1B022194	DLAgn_00160370	angiotensin-converting enzyme 2-like - ACE2 - EC:3.4.15.0	1.78376	0.0083003	1.7484	0.0104369	0.980179	1	No
dicLab1B026257	DLAgn_00261800	natural resistance-associated macrophage protein - SLC11A2	1.78293	0.0162944	1.1867	0.569209	0.665585	1	No
dicLab1B020854	DLAgn_00162390	junctophilin-3-like - JPH3	1.7809	0.026305	1.30486	0.369364	0.732692	1
dicLab1B016592	DLAgn_00175250	serta domain containing 2 - SERTAD2	1.78052	1.00281e-06	1.46434	0.00225939	0.822419	0.305213
dicLab1B003304	DLAgn_00189340	dentin matrix protein 4-like - FAM20C	1.77628	9.37685e-05	1.73311	0.000199915	0.975692	0.936583	No
dicLab1B006242	DLAgn_00090000	and ph domain-containing protein 5-like - FGD5	1.776	1.28185e-24	1.67353	7.19687e-20	0.9423	0.56456
dicLab1B003555	DLAgn_00151860	transcription factor ap-1 - JUN	1.77332	8.5245e-19	1.97174	3.36771e-26	1.11189	0.33619
dicLab1B020458	DLAgn_00188740	interferon-induced protein 44-like	1.77249	0.0199477	1.45659	0.152907	0.821771	1
dicLab1B017735	DLAgn_00185140	b-cell receptor cd22-like	1.77226	0.00349329	1.50504	0.0474402	0.849219	1	No
dicLab1B015797	DLAgn_00117720	krueppel-like factor 9-like - KLF9	1.77159	9.08107e-08	1.61568	1.17149e-05	0.911994	0.633233
dicLab1B000709	DLAgn_00083170	proline-serine-threonine phosphatase-interacting protein 2 - PSTPIP2	1.77111	1.09638e-08	1.6887	2.14413e-07	0.953469	0.811219	No
dicLab1B000863	DLAgn_00141950	PREDICTED: hypothetical protein LOC100698154 [Oreochromis niloticus]	1.77105	2.09465e-17	1.67235	3.51481e-14	0.944273	0.653108
dicLab1B005126	DLAgn_00100250	leukocyte immune-type receptor partial	1.77063	2.27798e-16	1.55655	4.96902e-10	0.879097	0.266563
dicLab1B005557	DLAgn_00072430	transcription factor hivep2 - HIVEP2	1.77005	3.2197e-12	1.52078	7.0169e-07	0.859175	0.262153
dicLab1B018350	DLAgn_00100320	uncharacterized protein loc101167402	1.76962	3.3131e-19	1.62784	3.93645e-14	0.919885	0.453594
dicLab1B004541	DLAgn_00214630	gap junction protein - CX32	1.76956	0.000690098	1.66187	0.00285015	0.939144	0.849632
dicLab1B001060	DLAgn_00167880	semaphorin-4b-like isoform x1 - SEMA4B	1.76951	2.58484e-10	1.3152	0.00617939	0.743258	0.0335407
dicLab1B025504	DLAgn_00052990	low quality protein: guanylate cyclase soluble subunit beta-2-like	1.76944	1	1.80272	0.0108765	1.01881	1	No
dicLab1B036719	DLAgn_00198970	1-acylglycerol-3-phosphate o-acyltransferase abhd5-like - ABHD5	1.76941	4.81894e-07	1.65395	1.26915e-05	0.934747	0.753182	No
dicLab1B017275	DLAgn_00010760	phosphoinositide 3-kinase adapter protein 1 - PIK3AP1	1.76923	6.1978e-11	1.7765	4.37507e-11	1.00411	0.983907	No
dicLab1B031774	DLAgn_00232030	lrr and pyd domains-containing protein 12-like	1.76731	1.59415e-05	1.50686	0.00307146	0.852632	0.460102
dicLab1B025892	DLAgn_00102280	carboxypeptidase n catalytic chain - CPN1 - EC:3.4.17.0	1.76675	3.70912e-09	1.97925	6.22079e-13	1.12028	0.491268
dicLab1B011292	DLAgn_00236800	prolyl endopeptidase-like - PPCE - EC:3.4.21.0 EC:3.4.21.0	1.76521	3.24305e-17	1.73396	3.53231e-16	0.982295	0.906562
dicLab1B000659	DLAgn_00142340	docking protein 1 - DOK1	1.76517	7.24125e-10	1.79819	1.784e-10	1.01871	0.928111
dicLab1B041116	DLAgn_00148900	platelet glycoprotein v-like - GP5	1.76511	1.0567e-12	1.65198	4.84969e-10	0.935909	0.65667	No
dicLab1B012113	DLAgn_00057950	Cell surface glycoprotein MUC18	1.76511	5.16815e-20	1.74879	2.24053e-19	0.990754	0.949616	No
dicLab1B004701	DLAgn_00025230	f-box only protein 30-like - FBXO30 - EC:6.3.2.19	1.76469	1.04919e-15	1.59242	1.02579e-10	0.902377	0.397282
dicLab1B031769	DLAgn_00165930	pleckstrin homology-like domain family a member 2 - PHLDA2	1.76402	1.18457e-13	1.97049	2.83027e-19	1.11705	0.395801
dicLab1B020279	DLAgn_00182700	preli domain-containing protein mitochondrial-like - PRELID1	1.76355	2.08788e-12	1.49044	1.85133e-06	0.845134	0.19869
dicLab1B026299	DLAgn_00005700	uncharacterized protein loc101481986	1.76275	8.81666e-16	1.88233	1.64374e-19	1.06783	0.61671	No
dicLab1B027217	DLAgn_00160150	lymphocyte antigen 75-like - LY75	1.76183	4.06819e-09	1.39631	0.00117574	0.792537	0.124049
dicLab1B022582	-	PiggyBac transposable element-derived protein 3	1.76099	0.0286705	1.74456	0.029431	0.990668	1	No
dicLab1B009607	DLAgn_00018740	protein odd-skipped-related 1-like - OSR1	1.75861	0.0325945	1.76972	0.0277861	1.00632	1	No
dicLab1B038993	DLAgn_00036720	rhomboid domain-containing protein 1-like - RHBDD1 - EC:3.4.21.0	1.75781	4.76655e-09	1.80262	8.09562e-10	1.02549	0.906083
dicLab1B004671	DLAgn_00119060	g kinase-anchoring protein 1 - GKAP1	1.75718	6.70244e-17	1.846	6.70431e-20	1.05055	0.705726
dicLab1B002869	DLAgn_00259510	protein nlrc3-like	1.75718	8.28605e-15	1.88154	1.60464e-18	1.07078	0.609419	No
dicLab1B037194	DLAgn_00005530	serine threonine-protein kinase plk3-like - PLK3 - EC:2.7.11.0 EC:2.7.10.0	1.7547	1.62924e-15	1.56879	3.85977e-10	0.894049	0.348095
dicLab1B034462	DLAgn_00173820	c-maf-inducing protein - CMIP	1.75404	0.000905451	1.26165	0.240897	0.719278	0.193822
dicLab1B025423	DLAgn_00210740	ras gtpase-activating protein ngap-like - RASAL2	1.7504	2.50475e-13	1.8032	9.71394e-15	1.03017	0.856338
dicLab1B037516	DLAgn_00055830	induced myeloid leukemia cell differentiation protein mcl-1 homolog - MCL1A	1.75009	1.5767e-24	1.76683	2.43823e-25	1.00956	0.939666
dicLab1B034638	DLAgn_00027360	scavenger receptor cysteine-rich type 1 protein m130-like	1.75007	0.0198272	1.6785	0.030696	0.9591	1
dicLab1B005436	DLAgn_00047480	cytokine receptor family member b1 - CRFB1	1.74914	7.76547e-15	1.60277	1.02199e-10	0.916314	0.48837
dicLab1B024263	DLAgn_00020870	protein kiaa0284 homolog - CEP170B	1.74795	1.80887e-17	1.84187	7.9023e-21	1.05373	0.674918	No
dicLab1B019227	DLAgn_00227000	interleukin-1 receptor-associated kinase 3 - IRAK3	1.74718	1.47005e-06	1.57583	0.000134622	0.901925	0.615201	No
dicLab1B003496	DLAgn_00188350	transcription factor jun-b-like - JUNBA	1.74633	1.3353e-16	2.05543	2.34961e-27	1.177	0.132187
dicLab1B032719	DLAgn_00005200	ap-1 complex subunit sigma-3-like - AP1S3	1.74517	0.000105122	1.3801	0.0403432	0.790813	1	No
dicLab1B017806	DLAgn_00182590	epidermis-type lipoxygenase 3-like - LOXE3 - EC:1.13.11.12	1.74494	0.0038716	1.25899	0.311486	0.72151	1	No
dicLab1B028682	DLAgn_00207180	gram domain-containing protein 4 - GRAMD4	1.74471	0.00786129	1.12208	0.67954	0.643132	1	No
dicLab1B034317	DLAgn_00065260	1-acylglycerol-3-phosphate o-acyltransferase abhd5-like - ABHD5	1.7447	2.27028e-14	1.68224	1.28133e-12	0.964196	0.805153
dicLab1B006016	DLAgn_00242490	v-set domain-containing t-cell activation inhibitor 1-like	1.74465	9.69513e-07	1.17415	0.257046	0.672998	0.0196131
dicLab1B010227	DLAgn_00045510	ubiquitin-conjugating enzyme e2 b - UBE2B - EC:6.3.2.0	1.7436	7.95609e-14	1.54345	1.16384e-08	0.885206	0.331828
dicLab1B013688	DLAgn_00210720	myelin-oligodendrocyte glyco isoform x1	1.74342	0.00108283	1.46279	0.0349353	0.839035	1	No
dicLab1B018527	DLAgn_00107660	p2y purinoceptor 4-like - P2RY4	1.74184	5.10461e-08	1.62914	2.43254e-06	0.935299	0.727624
dicLab1B013943	DLAgn_00075860	xk-related protein 9 - XKR9	1.73946	0.0249745	1.65134	0.0426544	0.949337	1	No
dicLab1B015330	DLAgn_00124070	disintegrin and metalloproteinase domain-containing protein 28-like - ADAM28 - EC:3.4.24.0	1.73897	0.00896126	1.64427	0.0195355	0.945539	0.893103
dicLab1B022468	DLAgn_00230670	inhibin beta a chain-like - INHBAA	1.7389	0.0379046	1.5154	0.133338	0.871468	0.761531
dicLab1B038578	DLAgn_00193790	rho-related gtp-binding - RND2	1.7387	0.00713661	1.73806	0.00660321	0.999631	1	No
dicLab1B040022	DLAgn_00051280	dedicator of cytokinesis protein 9-like - DOCK9	1.73822	1.83979e-06	1.48939	0.00103887	0.856844	0.415625
dicLab1B036878	DLAgn_00029220	lysophosphatidic acid receptor 6-like - LPAR5B	1.73808	0.0306635	1.26817	0.422513	0.729632	1	No
dicLab1B008583	DLAgn_00231410	transcriptional-regulating factor 1 isoform x4 - TRERF1	1.73755	2.1227e-05	2.04131	1.2661e-08	1.17483	0.438902	No
dicLab1B029468	DLAgn_00007370	chemokine xc receptor 1-like - XCR1A	1.73725	0.0090102	1.72935	0.00892686	0.995454	0.991731	No
dicLab1B031524	DLAgn_00077340	macrophage mannose receptor 1 - MRC1	1.73704	0.0353822	1.4536	0.179799	0.836821	1	No
dicLab1B026093	DLAgn_00069480	atp-binding cassette sub-family d member 4 - ABCD4	1.7367	1.90322e-11	1.90394	2.13439e-15	1.09629	0.523847
dicLab1B025669	-	uncharacterized protein	1.73658	0.0362326	1.73388	0.0339607	0.998448	1	No
dicLab1B026124	DLAgn_00038410	slam family member 8 precursor - LY9	1.73507	1.08635e-09	1.75671	4.06566e-10	1.01247	0.95251	No
dicLab1B003526	DLAgn_00073990	camp early repressor i - CREM	1.73495	0.0113671	1.4683	0.094504	0.846304	1
dicLab1B011194	DLAgn_00222220	tnf receptor-associated factor 3 - TRAF3 - EC:6.3.2.19	1.73394	5.19717e-23	1.83217	9.52104e-28	1.05665	0.596143
dicLab1B030395	DLAgn_00255900	lrr and pyd domains-containing protein 12-like	1.73392	9.73952e-19	1.76458	6.33865e-20	1.01768	0.900954
dicLab1B020657	DLAgn_00164200	vacuolar protein sorting 52	1.73314	0.0391637	1.64752	0.0610683	0.950596	1	No
dicLab1B033452	DLAgn_00212520	b-cell receptor cd22-like	1.73048	0.000435008	1.50882	0.0114663	0.871908	1	No
dicLab1B039265	DLAgn_00226400	sterile alpha motif domain-containing protein 14 - SAMD14	1.7278	0.000281846	1.73266	0.00024736	1.00281	0.992859
dicLab1B034018	DLAgn_00265850	rho guanine nucleotide exchange factor 10-like protein - ARHGEF10L	1.72769	0.0374025	1.32646	0.33641	0.767758	1	No
dicLab1B033837	DLAgn_00056540	progestin and adipoq receptor family member 6-like - PAQR6	1.72751	4.36482e-10	1.49594	9.39385e-06	0.865954	0.321051
dicLab1B010383	DLAgn_00225060	g-type lysozyme - EC:3.2.1.17	1.72705	2.25593e-12	1.91908	2.2712e-17	1.11118	0.427034
dicLab1B003999	DLAgn_00045720	at-rich interactive domain-containing protein 5b - ARID5B	1.72671	0.00125457	1.66732	0.00264937	0.965604	1
dicLab1B015483	DLAgn_00224190	tetratricopeptide repeat protein 39b - TTC39B	1.72667	0.00263537	1.06022	0.826553	0.614022	1
dicLab1B012303	-	E3 ubiquitin-protein ligase UBR4	1.72646	0.0173662	1.11679	0.717229	0.646862	1
dicLab1B032303	DLAgn_00008840	Poly (ADP-ribose) polymerase 2 - PARP2 - EC:2.4.2.30	1.72606	2.37526e-15	1.49657	1.20344e-08	0.867047	0.206166
dicLab1B020634	DLAgn_00203850	zinc finger protein 40 - HIVEP1	1.72587	3.09714e-15	1.68955	4.2254e-14	0.978953	0.890255
dicLab1B003443	DLAgn_00085640	ring finger and ccch-type zinc finger domain-containing protein 2-like - RC3H2	1.72572	3.30549e-09	1.43299	0.000211202	0.830371	0.207946	No
dicLab1B014488	DLAgn_00197240	secretagogin - SCGN	1.72486	1.60951e-06	1.41833	0.00391601	0.822286	0.281009
dicLab1B011221	DLAgn_00062390	hyaluronan synthase 1-like - HAS1 - EC:2.4.1.212	1.72408	0.0416696	1.55268	0.107806	0.900583	1	No
dicLab1B013250	DLAgn_00063470	protein cordon-bleu-like - COBL	1.72351	0.00804619	1.44071	0.0952812	0.835916	1
dicLab1B036058	DLAgn_00010120	protein nlrc3-like	1.72212	0.00144695	1.16562	0.477738	0.676847	1	No
dicLab1B000546	DLAgn_00200130	tissue factor pathway inhibitor 2 precursor - TFPI2	1.72137	0.00415724	1.73197	0.00337917	1.00616	0.988035	No
dicLab1B039410	DLAgn_00262800	uncharacterized protein loc101481830	1.72119	0.022994	1.39741	0.195871	0.811884	1	No
dicLab1B035416	DLAgn_00019950	marcks-related - MARCKSL1B	1.71996	0.000225757	1.94988	2.76685e-06	1.13368	0.619367
dicLab1B000749	-	Tumor necrosis factor receptor superfamily member 19L - membrane protein YcdZ.	1.71994	4.60713e-05	1.54305	0.00160172	0.897154	0.642553
dicLab1B031062	DLAgn_00148190	receptor-transporting protein 3 - RTP3	1.71956	0.0176995	1.8266	0.00658816	1.06225	0.891516	No
dicLab1B019505	DLAgn_00044160	bicaudal d-related protein 1-like - CCDC64	1.71944	3.51999e-09	1.70117	7.47152e-09	0.989372	0.960126
dicLab1B002504	DLAgn_00187040	mhc class ii transactivator - CIITA	1.71897	1.99478e-19	1.6928	2.26903e-18	0.984777	0.910219	No
dicLab1B024861	DLAgn_00225350	mhc class ii antigen	1.71882	0.000219508	1.61782	0.00122867	0.941239	0.830604	No
dicLab1B019726	DLAgn_00077650	cellular myelocytomatosis oncogene - C-MYC	1.71792	6.61668e-06	1.97185	5.92417e-09	1.14782	0.487515	No
dicLab1B015704	DLAgn_00079770	phosphatidylinositol 4-phosphate 5-kinase-like protein 1 - PIP5KL1	1.7177	0.0120091	1.37398	0.177874	0.799891	1
dicLab1B038756	DLAgn_00204780	PREDICTED: hypothetical protein LOC100705262 [Oreochromis niloticus]	1.71655	7.30551e-05	1.6743	0.000169134	0.975387	0.931003
dicLab1B029488	DLAgn_00193520	flocculation protein flo11-like isoform x1 - MUC2	1.71591	1.54729e-07	1.68339	4.68584e-07	0.981047	0.932429
dicLab1B037933	DLAgn_00122960	udp-glucuronosyltransferase 2a2-like - UGT5A1	1.71528	0.0148323	1.4954	0.0811075	0.871807	1	No
dicLab1B013866	-	uncharacterized protein	1.71504	0.0054263	1.05964	0.839207	0.617844	1
dicLab1B018684	DLAgn_00137750	CD200 - OX-2 membrane glycoprotein precursor	1.71476	1.15904e-07	1.86053	5.64027e-10	1.08501	0.658904
dicLab1B017808	DLAgn_00091860	natural resistance-associated macrophage protein - SLC11	1.71459	1.18047e-11	1.46255	3.92958e-06	0.853001	0.219107
dicLab1B033264	DLAgn_00170520	interleukin-1 receptor-associated kinase 4 - IRAK4 - EC:2.7.11.0 EC:2.7.10.0	1.71411	2.13405e-18	1.68411	2.98991e-17	0.982498	0.898213
dicLab1B031157	DLAgn_00196840	c3a anaphylatoxin chemotactic receptor-like	1.71305	0.0266186	1.64366	0.0403432	0.959494	0.93071	No
dicLab1B019545	DLAgn_00089270	macrophage-stimulating protein receptor-like - MST1R - EC:2.7.10.1	1.71266	0.00145965	1.63487	0.00391601	0.954581	1	No
dicLab1B038624	DLAgn_00135340	nucleic acid binding protein	1.71253	1.21224e-09	1.2771	0.0131004	0.745734	0.0324411
dicLab1B014919	DLAgn_00213610	butyrophilin-like protein 10-like	1.71225	0.0213023	1.51948	0.0827838	0.887419	1	No
dicLab1B034772	DLAgn_00009040	purine nucleoside phosphorylase-like - PNP5B - EC:2.4.2.1	1.71137	3.12209e-22	1.73935	1.48588e-23	1.01635	0.896832
dicLab1B017650	DLAgn_00117750	abhydrolase domain-containing protein fam108b1-like - FAM108B1	1.71133	2.69158e-11	1.52031	4.11168e-07	0.888377	0.382042
dicLab1B013607	DLAgn_00145260	ubiquitin carboxyl-terminal hydrolase cyld-like - CYLD - EC:3.1.2.15	1.71113	3.60774e-17	1.61096	1.23754e-13	0.94146	0.611093
dicLab1B037922	DLAgn_00038300	fish virus induced trim protein - FINTRIM	1.71063	8.02175e-09	1.64732	1.06541e-07	0.962989	0.84434
dicLab1B029262	DLAgn_00154840	probable g-protein coupled receptor 114 - GPR114	1.7081	8.21287e-10	1.47535	1.73817e-05	0.863734	0.310539	No
dicLab1B032336	DLAgn_00137890	type ii cytoskeletal 8-like - KRT8.2	1.70799	0.0163207	1.68675	0.0178301	0.987564	1	No
dicLab1B040562	DLAgn_00148560	latrophilin seven transmembrane domain-containing protein 1-like - ELTD1	1.70764	0.0123119	1.71285	0.0106412	1.00305	1	No
dicLab1B019891	DLAgn_00070880	synaptotagmin-like protein 3 - SYTL3	1.70727	5.899e-12	1.85915	6.74768e-16	1.08896	0.535021	No
dicLab1B036588	DLAgn_00209560	ankyrin repeat and btb poz domain-containing protein btbd11-a-like - BTBD11	1.70706	0.0435121	1.45231	0.18159	0.850764	1	No
dicLab1B038935	DLAgn_00094100	sodium-coupled neutral amino acid transporter 3-like - SLC38A3	1.70537	0.0108745	1.51211	0.0563654	0.886675	1	No
dicLab1B004549	DLAgn_00020910	adenylosuccinate synthetase isozyme 1 c-like - ADSSL1 - EC:6.3.4.4	1.70223	3.57638e-14	1.56316	3.65415e-10	0.918298	0.488195
dicLab1B002758	DLAgn_00182820	epidermis-type lipoxygenase 3-like - LOXE3 - EC:1.13.11.12	1.70211	0.0030728	1.64371	0.00581562	0.96569	0.924456
dicLab1B025330	-	uncharacterized protein	1.70147	0.000931612	1.94604	1.54699e-05	1.14374	0.616287	No
dicLab1B025616	DLAgn_00232230	stonustoxin subunit alpha	1.69919	0.0231779	1.068	0.84303	0.628529	1
dicLab1B011564	DLAgn_00239840	nuclear factor nf-kappa-b p100 subunit-like - NFKB2	1.69887	7.57506e-18	1.85304	5.33036e-24	1.09075	0.413088
dicLab1B007636	DLAgn_00196310	ubiquitin-conjugating enzyme e2 z - UBE2Z - EC:6.3.2.19	1.69819	6.98013e-23	1.6107	1.23753e-18	0.948476	0.599007
dicLab1B031958	DLAgn_00204490	sialin-like - SLC17A5	1.69723	5.45623e-10	1.56977	1.95563e-07	0.924898	0.615201
dicLab1B007046	DLAgn_00182690	max dimerization protein 4-like - MXD4	1.697	2.08384e-14	1.50536	7.34907e-09	0.887071	0.303685
dicLab1B004882	-	Bifunctional hemolysin/adenylate cyclase - Hemolysin-type calcium-binding.	1.69655	0.0490582	1.75949	0.0304001	1.0371	1	No
dicLab1B008164	DLAgn_00233190	platelet-activating factor receptor-like - PTAFR	1.69651	6.45578e-14	1.73619	4.03196e-15	1.02339	0.881045	No
dicLab1B032352	DLAgn_00130220	neurotrophin-7 - NTF7	1.69631	0.00908171	2.13745	5.87316e-05	1.26006	1
dicLab1B040057	DLAgn_00025990	pleckstrin 2 - PLEK2	1.69418	0.00644948	2.0132	0.00013163	1.1883	1
dicLab1B039541	DLAgn_00173640	beta 2 (dystrophin-associated protein basic component 2) isoform cra a - SNTB2	1.69368	2.51548e-14	1.56354	1.81403e-10	0.923159	0.513076
dicLab1B033916	DLAgn_00245690	ras-related protein rab-8b - RAB8B	1.69334	1.25948e-06	1.42451	0.00206421	0.841246	0.327737
dicLab1B031608	DLAgn_00220200	f-box only protein 7 - FBXO7	1.69328	7.58617e-14	1.80346	2.99224e-17	1.06507	0.629256
dicLab1B027934	DLAgn_00061950	allograft inflammatory factor 1 - AIF1	1.69188	5.43002e-11	1.55331	6.6488e-08	0.918096	0.548492	No
dicLab1B034900	DLAgn_00096840	ring finger protein 207 - RNF207	1.69098	0.047941	1.42571	0.208996	0.843124	1	No
dicLab1B022644	DLAgn_00256890	lrr and pyd domains-containing protein 3-like	1.68996	1.21535e-07	1.62818	1.10884e-06	0.963441	0.856938
dicLab1B024140	DLAgn_00011040	cadherin 23 - CDH23	1.68732	0.0344766	1.86232	0.00844086	1.10372	1	No
dicLab1B017197	DLAgn_00070740	nf-kappa-b inhibitor epsilon - NFKBIE	1.68628	7.14516e-17	1.76332	8.80221e-20	1.04568	0.714176
dicLab1B020765	DLAgn_00058020	14 kda apolipoprotein - APO14KDA	1.68596	0.0407448	0.902478	0.760213	0.535282	1
dicLab1B013265	DLAgn_00043180	ras-related protein rab-38-like - RAB38	1.68573	0.000683072	1.55516	0.00493021	0.922543	0.774171	No
dicLab1B026389	DLAgn_00192560	signal transducer and activator of transcription 3 - STAT3	1.68402	9.11817e-18	1.44939	2.67965e-09	0.860675	0.125187
dicLab1B001153	DLAgn_00149460	sterol o-acyltransferase 1 - SOAT1	1.68329	6.63044e-13	1.52955	8.44898e-09	0.90867	0.438723
dicLab1B009903	DLAgn_00078760	proteasome activator complex subunit 2 - PSME2	1.68293	8.05985e-15	1.73463	1.61031e-16	1.03072	0.829728
dicLab1B005394	DLAgn_00110810	dual specificity protein phosphatase 1 - DUSP1	1.68246	1.42726e-18	1.83295	5.05924e-25	1.08944	0.400265
dicLab1B022251	DLAgn_00251800	myelin-oligodendrocyte glyco isoform x2	1.68144	1.52505e-19	1.6807	1.65065e-19	0.999558	0.997304
dicLab1B026079	DLAgn_00047310	crfb6 protein - CRFB6	1.68091	4.59407e-21	1.68427	3.29357e-21	1.00199	0.988035
dicLab1B024687	DLAgn_00047850	glutaminase kidney mitochondrial-like - GLS - EC:3.5.1.2	1.68042	1.84428e-11	1.4271	9.81698e-06	0.849248	0.189207
dicLab1B004816	DLAgn_00159900	growth hormone-regulated tbc protein 1-a-like - GRTP1A	1.67965	0.00668511	1.69699	0.00507334	1.01032	1	No
dicLab1B001244	DLAgn_00048150	calcitonin gene-related peptide type 1 receptor-like - CALCRLA	1.67945	7.78391e-06	1.3963	0.00703948	0.831402	0.32248	No
dicLab1B018341	DLAgn_00061930	diverse immunoglobulin domain-containing protein precursor - DICP3.1	1.67937	4.48771e-13	1.7522	3.18261e-15	1.04337	0.765003	No
dicLab1B016253	DLAgn_00201000	uncharacterized protein loc101471061 isoform x1	1.67911	5.99436e-13	1.43308	1.43189e-06	0.853479	0.170839
dicLab1B022675	DLAgn_00263070	uncharacterized protein loc101481070	1.67673	7.0913e-05	1.64094	0.000153859	0.978655	0.936583
dicLab1B002719	DLAgn_00057200	pleckstrin homology-like domain family b member 3-like - PHLDB1	1.67626	1.50872e-06	1.77641	5.81846e-08	1.05975	0.775941
dicLab1B022282	DLAgn_00176000	lrr and pyd domains-containing protein 12-like	1.67617	5.61515e-11	1.4506	5.18816e-06	0.865424	0.265143
dicLab1B023382	DLAgn_00035890	ras guanyl-releasing protein 1 - RASGRP1	1.67545	3.31822e-18	1.55189	2.39304e-13	0.926251	0.460102	No
dicLab1B009758	DLAgn_00110060	t-cell immunoglobulin and mucin domain-containing protein 4-like - HAVCR1	1.67475	0.0251918	1.70427	0.0180659	1.01762	1	No
dicLab1B012486	DLAgn_00225810	sdc4 protein - SDC4	1.67432	7.3347e-15	1.78635	1.07662e-18	1.06691	0.595951
dicLab1B010070	DLAgn_00062150	amyloid-like protein 1 - APLP1	1.67393	1.20911e-06	1.41135	0.00211801	0.843139	0.322819	No
dicLab1B015364	DLAgn_00047850	glutaminase kidney mitochondrial-like - GLS - EC:3.5.1.2	1.67157	3.21478e-06	1.36371	0.00912804	0.815826	0.241479
dicLab1B004437	DLAgn_00263710	fc receptor-like protein 5-like	1.67095	0.00355179	1.9384	7.9076e-05	1.16006	1	No
dicLab1B020727	DLAgn_00227130	denn domain-containing protein 4b - DENND4B	1.67079	1.49295e-05	1.14285	0.372376	0.684014	0.0324411
dicLab1B004451	DLAgn_00244500	zona pellucida sperm-binding protein partial - ZPY1	1.66962	0.0165595	2.02642	0.000418297	1.21371	1	No
dicLab1B034045	DLAgn_00063540	5-azacytidine-induced protein 2-like - AZI2	1.66729	6.08824e-14	1.57933	2.9051e-11	0.947248	0.674764
dicLab1B030330	DLAgn_00099220	heparan sulfate glucosamine 3-o-sulfotransferase 3b1-like - HS3ST3B1B - EC:2.8.2.0	1.66706	0.0222276	1.64242	0.0247913	0.985216	1	No
dicLab1B027630	DLAgn_00153750	uncharacterized protein loc101486318 isoform x1	1.66683	1.56566e-13	1.37986	9.10993e-06	0.827835	0.0862112
dicLab1B019709	DLAgn_00129850	protein nlrc3-like	1.66513	0.0240467	1.80681	0.0063653	1.08509	1	No
dicLab1B004270	DLAgn_00046240	rna polymerase ii largest subunit - POLR2A	1.66477	3.63932e-16	1.52923	2.14742e-11	0.91858	0.429488	No
dicLab1B017814	DLAgn_00247060	tyrosine-protein phosphatase non-receptor type 18 - PTPN18 - EC:3.1.3.48	1.6639	4.90264e-09	1.89014	7.95636e-14	1.13597	0.373259	No
dicLab1B011595	DLAgn_00260880	mhc class ia antigen	1.66331	3.77692e-12	1.34022	0.000170629	0.80575	0.0625289
dicLab1B037483	DLAgn_00184180	brca1-associated atm activator 1 - BRAT1	1.6632	8.2918e-11	1.99933	1.05632e-19	1.2021	0.132129
dicLab1B035035	DLAgn_00012280	potassium channel subfamily k member 1-like - KCNK1	1.66227	8.20992e-08	1.38125	0.00131771	0.83094	0.220127
dicLab1B036115	DLAgn_00105090	vacuolar-sorting protein snf8 - SNF8	1.66217	2.36949e-15	1.56793	3.87254e-12	0.943305	0.625577
dicLab1B035471	DLAgn_00047040	neutrophil cytosolic factor 1 - NCF1	1.66215	4.0005e-11	1.71667	1.65364e-12	1.0328	0.841663	No
dicLab1B015369	DLAgn_00236530	lrr and pyd domains-containing protein 1-like - NLRP1B	1.66191	0.000687037	1.59635	0.00193322	0.960556	1
dicLab1B037556	DLAgn_00076170	vascular endothelial growth factor receptor 1 - FLT1	1.66163	0.0464596	1.66657	0.041218	1.00298	1	No
dicLab1B003711	DLAgn_00100550	rhomboid-related protein 1 - RHBDL1 - EC:3.4.21.0	1.66098	0.0208643	1.83999	0.00359862	1.10778	1	No
dicLab1B025357	DLAgn_00059210	solute carrier family facilitated glucose transporter member 3-like - GTR3	1.66033	1.23007e-09	1.46195	1.05663e-05	0.880519	0.358184
dicLab1B024740	DLAgn_00184260	cytochrome p450 3a40-like - CYP3A40	1.66022	0.000865631	1.56796	0.00355727	0.94443	1
dicLab1B039962	DLAgn_00060030	e3 ubiquitin-protein ligase rnf115-like - RNF115	1.65994	0.000154903	1.51791	0.00243601	0.914436	0.709979
dicLab1B006569	DLAgn_00191610	sphingosine 1-phosphate receptor 2 - S1PR2	1.65965	2.05672e-15	1.59877	2.7373e-13	0.963313	0.768996
dicLab1B030262	DLAgn_00083660	zinc finger and btb domain-containing protein 7c-like - ZBTB7C	1.65958	0.0322046	1.49663	0.0968736	0.90181	1	No
dicLab1B023069	DLAgn_00190430	galectin-3-binding protein precursor - LG3BP	1.6595	2.05858e-06	1.94351	1.27662e-10	1.17115	0.355922
dicLab1B013130	DLAgn_00194510	ras-related protein rab-35-like - RAB35	1.65755	6.57727e-20	1.62597	1.82311e-18	0.980948	0.875248
dicLab1B019450	DLAgn_00147920	gram domain-containing protein 3-like - GRAMD3	1.65729	3.15056e-17	1.52108	4.82535e-12	0.917814	0.404997
dicLab1B035395	DLAgn_00038220	leukotriene b4 receptor 1-like - LTB4R	1.65607	3.12888e-13	1.61167	6.55606e-12	0.97319	0.855109	No
dicLab1B024728	DLAgn_00243170	mhc class i antigen	1.65456	1.16348e-05	1.35599	0.0136641	0.819548	0.274272
dicLab1B020372	DLAgn_00043120	t-cell surface protein tactile-like - PVRL3L	1.6544	2.47663e-15	1.63414	1.30603e-14	0.987756	0.932317	No
dicLab1B040093	DLAgn_00152010	phosphatidylinositol n-acetylglucosaminyltransferase subunit c-like - PIGC - EC:2.4.1.198	1.65437	5.04555e-14	1.73324	1.1291e-16	1.04767	0.71838
dicLab1B017544	DLAgn_00186340	btb poz domain-containing adapter for cul3-mediated degradation protein 1-like - KCTD13 - EC:6.3.2.19	1.6541	1.79988e-12	1.40018	6.32738e-06	0.84649	0.141956
dicLab1B040881	DLAgn_00133510	zinc finger and scan domain-containing protein 29	1.65232	4.58781e-07	1.67739	1.8039e-07	1.01517	0.945034
dicLab1B019464	DLAgn_00151190	low quality protein: midnolin-like - MIDN	1.6522	1.71109e-12	1.46076	2.16754e-07	0.884132	0.300223
dicLab1B019146	DLAgn_00029560	zinc finger fyve domain-containing protein 1 - ZFYVE1	1.65194	3.11742e-15	1.50838	2.18515e-10	0.913099	0.403992
dicLab1B034287	DLAgn_00155300	protein fam219b - FAM219B	1.65145	1.59711e-12	1.45302	3.17547e-07	0.879845	0.275844
dicLab1B012758	DLAgn_00123600	low molecular weight neuronal intermediate filament-like - NIF	1.65141	0.0624833	1.88908	0.0121042	1.14392	1	No
dicLab1B013593	DLAgn_00045950	brain mitochondrial carrier protein 1-like - SLC25A14	1.65035	8.99578e-16	1.51626	4.7347e-11	0.918751	0.428613
dicLab1B036521	DLAgn_00183260	interleukin-15 - IL15	1.64745	0.0416696	1.71839	0.0226407	1.04306	1	No
dicLab1B016878	DLAgn_00194010	ras-associating and dilute domain-containing - RASIP1	1.64673	8.67364e-06	1.60576	2.77438e-05	0.975124	0.916217
dicLab1B035477	DLAgn_00166520	diphosphoinositol polyphosphate phosphohydrolase 2-like - NUDT4	1.6459	4.65686e-07	1.6167	1.29741e-06	0.98226	0.933561
dicLab1B023481	DLAgn_00209570	ankyrin repeat and btb poz domain-containing protein btbd11-a-like - BTBD11A	1.64527	0.00139747	1.55409	0.0052508	0.944579	0.850292	No
dicLab1B019276	DLAgn_00053290	es1 protein mitochondrial-like	1.6448	6.65084e-08	1.82947	2.4047e-11	1.11228	0.499471
dicLab1B038323	DLAgn_00180750	low-density lipoprotein receptor - LDLR-B	1.64443	1.45876e-10	1.47408	1.09412e-06	0.896409	0.404268
dicLab1B036550	DLAgn_00137410	sodium potassium-transporting atpase alpha-1 subunit - EC:3.6.3.9	1.64429	1.80355e-07	1.89391	6.75315e-12	1.15181	0.366011	No
dicLab1B023924	DLAgn_00131930	spry domain-containing socs box protein 1-like - SPSB1	1.64392	1.7606e-12	1.66877	3.2368e-13	1.01512	0.924676
dicLab1B011768	DLAgn_00098710	v-set and transmembrane domain-containing protein 4-like - VSTM4A	1.64211	7.40872e-11	1.57681	2.96513e-09	0.960232	0.787478
dicLab1B021799	DLAgn_00208830	dna damage-regulated autophagy modulator protein 1-like - DRAM1	1.64145	5.12872e-08	1.40613	0.000374347	0.856639	0.294709
dicLab1B025513	DLAgn_00199560	cyclic amp-responsive element-binding protein 5-like - CREB5	1.64111	0.00110954	1.80517	5.93431e-05	1.09997	0.722724
dicLab1B022552	DLAgn_00080190	multiple epidermal growth factor-like domains protein 10-like - MEGF10	1.6395	0.0700416	1.71934	0.0394461	1.0487	1	No
dicLab1B030981	DLAgn_00079230	cyclin g2 - CCNG2	1.63892	1.42855e-10	1.5258	6.63103e-08	0.93098	0.611093
dicLab1B039114	DLAgn_00096160	apoptosis facilitator bcl-2-like protein 14 isoform x1	1.63843	3.12842e-06	1.72896	1.6089e-07	1.05525	0.789823	No
dicLab1B012406	DLAgn_00181530	phosphoglucomutase 2 - PGM2 - EC:5.4.2.7 EC:5.4.2.2	1.63842	1.93889e-16	1.59846	7.01872e-15	0.975606	0.84725
dicLab1B005236	DLAgn_00033270	inner ear-specific collagen-like - OTOL1A	1.63809	0.0482748	2.17815	0.000623798	1.3297	1	No
dicLab1B005629	DLAgn_00218310	scm-like with four mbt domains protein 2 - SFMBT2	1.63714	2.61442e-17	1.78232	1.28373e-23	1.08868	0.395501
dicLab1B009244	DLAgn_00021360	protein kiaa0317-like - 1110018G07RIK - EC:6.3.2.19	1.63706	1.42513e-09	1.45952	6.66596e-06	0.891546	0.400968
dicLab1B005451	DLAgn_00146650	tyrosine-protein kinase jak1-like - JAK1 - EC:2.7.10.2	1.63602	8.162e-13	1.38944	4.33233e-06	0.84928	0.135463
dicLab1B026252	DLAgn_00142960	kv channel-interacting protein 4-like - KCNIP4	1.63482	9.8921e-09	1.4813	8.2189e-06	0.906091	0.503604	No
dicLab1B010311	DLAgn_00201060	tubulointerstitial nephritis antigen-like - TINAGL1	1.63401	0.00731489	1.27707	0.236481	0.781549	0.371431
dicLab1B027926	DLAgn_00114320	protein fam13b-like - FAM13B	1.63361	0.0396414	1.08557	0.798736	0.664517	1
dicLab1B021010	DLAgn_00091130	homeodomain-interacting protein kinase 1 - HIPK1 - EC:2.7.11.0 EC:2.7.10.0	1.63347	2.83332e-15	1.56407	8.88285e-13	0.957515	0.720417
dicLab1B034521	DLAgn_00148430	probable cation-transporting atpase 13a3-like - ATP13A3	1.63343	2.90143e-07	1.19611	0.108989	0.732266	0.0324411
dicLab1B002191	DLAgn_00024220	inositol-3-phosphate synthase 1-a-like - ISYNA1 - EC:5.5.1.4	1.63224	3.71093e-16	1.61133	2.43239e-15	0.987188	0.924835
dicLab1B031125	DLAgn_00159040	serum amyloid a - SAA	1.63082	0.00014699	1.46067	0.00456251	0.895665	0.620957	No
dicLab1B029449	DLAgn_00252190	mhc class ia antigen	1.62961	3.51339e-11	1.35305	0.00010209	0.830288	0.110267
dicLab1B008540	DLAgn_00024680	serine threonine-protein phosphatase 2a regulatory subunit b subunit alpha-like - PPP2R3A	1.62953	0.00804619	1.16409	0.508156	0.714374	1
dicLab1B028862	DLAgn_00023730	protein lbh - LBH	1.62782	5.72505e-13	1.51549	1.32175e-09	0.930996	0.553755
dicLab1B021460	DLAgn_00023270	transcription factor e2f2-like - E2F2	1.62681	1.4918e-10	1.6076	4.44274e-10	0.98819	0.944981
dicLab1B004851	DLAgn_00066780	thrombomodulin precursor - THBD	1.62649	0.00376927	1.46745	0.0268631	0.902217	1
dicLab1B035873	DLAgn_00191260	prostaglandin e2 receptor ep1 subtype-like - PTGER1A	1.62577	0.0491325	2.10097	0.0010559	1.2923	1	No
dicLab1B031986	DLAgn_00055730	pr domain zinc finger protein 1 - PRDM1	1.62525	1.63982e-09	1.53026	1.90832e-07	0.941559	0.691409
dicLab1B017053	DLAgn_00135640	tyrosine-protein kinase hck - HCK - EC:2.7.10.2	1.62465	8.75891e-09	1.30603	0.00334695	0.803884	0.0961927	No
dicLab1B036124	DLAgn_00187460	cytokine receptor common subunit beta-like - CSF2RB	1.62328	7.63073e-12	1.58591	8.59423e-11	0.976984	0.880518
dicLab1B005419	DLAgn_00009360	camp-responsive element modulator - CREM	1.62292	8.16434e-13	1.49533	4.81817e-09	0.921381	0.488521
dicLab1B027769	DLAgn_00007610	macrophage mannose receptor 1-like - MRC1	1.62201	0.0181462	1.31127	0.232723	0.80842	1	No
dicLab1B003175	DLAgn_00125580	regulator of g-protein signaling 19 - RGS19	1.62093	0.00415294	1.44958	0.0332459	0.894287	0.700902
dicLab1B026909	DLAgn_00099510	transcription factor - MAFF	1.62086	2.12346e-14	1.54545	8.22666e-12	0.953476	0.693872
dicLab1B003832	DLAgn_00150590	abhydrolase domain-containing protein fam108a-like - ABHD17A	1.62073	1.04433e-09	1.36571	0.000186047	0.84265	0.173098
dicLab1B036992	DLAgn_00120820	glycerol-3-phosphate acyltransferase 3-like - AGPAT9 - EC:2.3.1.15	1.62044	6.49655e-06	1.61159	8.64407e-06	0.994539	0.9821
dicLab1B006401	DLAgn_00080740	beta-adrenergic receptor kinase 2 - ADRBK2 - EC:2.7.11.16 EC:2.7.10.0	1.62032	0.036061	1.10144	0.749756	0.679762	1
dicLab1B000296	DLAgn_00100660	rab11 family-interacting protein 3 - RAB11FIP3	1.61868	1.40315e-05	1.41083	0.00312274	0.871594	0.448174
dicLab1B010806	DLAgn_00235870	protein nlrc3-like	1.61788	2.67653e-05	1.78746	1.92312e-07	1.10482	0.616287	No
dicLab1B036850	DLAgn_00262320	proteasome beta type 8 - PSMB8 - EC:3.4.25.0	1.61712	2.67299e-14	1.78702	1.26731e-20	1.10507	0.348097
dicLab1B035114	DLAgn_00224430	tyrosine-protein phosphatase non-receptor type 7-like - PTPN7 - EC:3.1.3.48	1.61672	0.00490525	1.87033	0.000123034	1.15687	0.606386
dicLab1B032232	DLAgn_00154800	g-protein coupled receptor 64-like - GPR64	1.61635	1.23851e-09	1.60762	1.96727e-09	0.994603	0.976926	No
dicLab1B016164	DLAgn_00211780	phosphatidylinositol 4- beta - PI4KB - EC:2.7.1.67	1.61544	4.54304e-09	1.86472	6.16924e-15	1.15431	0.280562
dicLab1B023334	DLAgn_00216300	uncharacterized protein loc101477822	1.61478	0.0477239	1.66131	0.0309851	1.02882	1	No
dicLab1B010910	DLAgn_00193700	alpha- -sialyltransferase 8f-like - ST8SIA6	1.61476	0.00015087	1.79117	1.99478e-06	1.10925	0.63374
dicLab1B016125	DLAgn_00013890	poly(adp-ribose) glycohydrolase-like - PARG - EC:3.2.1.143	1.61447	1.63242e-08	1.55139	2.9706e-07	0.960928	0.815301
dicLab1B011379	DLAgn_00156460	glucosamine 6-phosphate n-acetyltransferase - GNPNAT1 - EC:2.3.1.4	1.61407	1.25084e-11	1.49794	1.86733e-08	0.928052	0.551562
dicLab1B034839	DLAgn_00171300	low quality protein: ornithine decarboxylase antizyme 2 - OAZ2	1.61343	0.00290744	1.4718	0.0192753	0.912217	0.74649
dicLab1B002669	DLAgn_00038250	gtpase imap family member 7-like	1.61316	4.13609e-11	1.44013	9.91192e-07	0.892736	0.348288
dicLab1B032817	DLAgn_00188810	myeloid-associated differentiation marker homolog	1.61267	0.017466	1.64137	0.0119064	1.01779	1	No
dicLab1B035539	DLAgn_00242310	mhc class ia antigen	1.6125	1.33687e-07	1.24707	0.0293573	0.773373	0.0674051
dicLab1B030867	DLAgn_00228220	uncharacterized protein	1.61186	1	1.76284	0.0246741	1.09367	1	No
dicLab1B030128	DLAgn_00028940	solute carrier family 12 member 9-like - SLC12A9	1.61114	2.21559e-10	1.45191	1.33595e-06	0.901165	0.412409
dicLab1B009277	DLAgn_00083020	dnaj homolog subfamily b member 5-like - DNAJB5	1.61114	0.00392791	1.47043	0.0233181	0.912665	1
dicLab1B038814	DLAgn_00144380	e3 ubiquitin isg15 ligase trim25-like - TRIM110	1.61085	0.00832402	1.55776	0.0143113	0.967038	1	No
dicLab1B003260	DLAgn_00215400	proteasome beta type 8 - PSMB8 - EC:3.4.25.0	1.61051	2.29627e-17	1.58787	2.23049e-16	0.985944	0.911322
dicLab1B040963	DLAgn_00144070	transmembrane 4 l6 family member 5 - TM4SF5	1.61031	0.000195211	1.76791	4.50828e-06	1.09787	0.676577	No
dicLab1B016799	DLAgn_00046960	ras-related protein rab-24 - RAB24	1.6095	3.47033e-13	1.63798	3.80191e-14	1.01769	0.90537
dicLab1B004552	DLAgn_00059120	rap1 gtpase-activating protein 2-like - RAP1GAP	1.60902	1.39547e-05	1.57839	3.39716e-05	0.980962	0.934738	No
dicLab1B006239	DLAgn_00200780	proto-oncogene tyrosine-protein kinase yrk-like - YRK - EC:2.7.10.2	1.60902	8.75609e-15	1.60382	1.37003e-14	0.996773	0.982192	No
dicLab1B025466	DLAgn_00207700	dnaj homolog subfamily b member 9-like - DNAJB9	1.60846	6.4384e-12	1.5853	3.0214e-11	0.985599	0.924902
dicLab1B000122	DLAgn_00006420	alanine aminotransferase 2-like - GPT2 - EC:2.6.1.0	1.60782	0.0669897	2.00994	0.00330676	1.25011	1	No
dicLab1B004026	DLAgn_00225890	granzyme b( )-like - EC:3.4.21.0	1.60746	4.86304e-05	1.64613	1.73003e-05	1.02406	0.923114	No
dicLab1B003196	DLAgn_00183130	probable e3 ubiquitin-protein ligase herc3 - HERC3 - EC:6.3.2.19	1.60703	1.26722e-12	1.48419	6.28559e-09	0.923558	0.495325
dicLab1B015918	DLAgn_00214230	mhc class i antigen	1.60506	2.00592e-06	1.278	0.0249093	0.796229	0.135963
dicLab1B022435	DLAgn_00232070	coxsackievirus and adenovirus receptor-like	1.60395	3.17633e-09	1.41722	2.60684e-05	0.883582	0.348047
dicLab1B000904	DLAgn_00089240	semaphorin 3fa - SEMA3FA	1.6038	0.047941	1.3122	0.301139	0.818179	1	No
dicLab1B033676	-	uncharacterized protein	1.60368	1.50754e-06	1.83252	2.31024e-10	1.1427	0.406408	No
dicLab1B013658	DLAgn_00068780	dihydroxyacetone phosphate acyltransferase-like - GNPAT - EC:2.3.1.15	1.60287	0.00661055	1.63372	0.00405684	1.01925	1	No
dicLab1B011285	DLAgn_00112800	interferon regulatory factor 2 - IRF2	1.60271	1.64452e-13	1.51082	1.77595e-10	0.942663	0.618663
dicLab1B007964	DLAgn_00094580	forkhead box protein j3 isoform 1 - FOXJ3	1.60157	6.91009e-08	1.3495	0.00122421	0.842609	0.219107
dicLab1B024393	DLAgn_00086270	dual specificity protein phosphatase 4-like - DUSP4 - EC:3.1.3.48	1.60109	9.65683e-06	1.52175	0.000101853	0.950447	0.804904
dicLab1B038397	DLAgn_00170540	transmembrane protein 117 - TMEM117	1.60093	0.0462517	1.20071	0.513872	0.750007	1
dicLab1B004511	DLAgn_00039560	protein spinster homolog 2-like - SPNS2	1.60055	1.10497e-08	1.25631	0.0119893	0.784926	0.0586414
dicLab1B024147	DLAgn_00176400	e3 ubiquitin isg15 ligase trim25-like - TRIM25	1.59771	2.93318e-09	1.31626	0.00115843	0.823844	0.118355
dicLab1B019607	DLAgn_00137970	insulin receptor substrate 2-b-like	1.59765	0.0327639	1.83563	0.00320724	1.14896	1	No
dicLab1B023615	DLAgn_00215780	tyrosine-protein phosphatase non-receptor type 18-like	1.5965	4.89601e-07	1.83781	1.60361e-11	1.15115	0.350129	No
dicLab1B016574	DLAgn_00003300	b-cell lymphoma 6 protein homolog - BCL6	1.59574	2.78441e-09	1.47254	1.45947e-06	0.922793	0.564163
dicLab1B027342	DLAgn_00257970	katanin p80 wd40-containing subunit b1-like - KATNB1	1.59572	9.32389e-07	1.45228	0.000142763	0.910106	0.57001
dicLab1B035861	DLAgn_00140370	sodium potassium-transporting atpase subunit beta-233 - ATP1B1B - EC:3.6.3.9	1.59529	0.0217711	1.76776	0.00322824	1.10811	1	No
dicLab1B009825	DLAgn_00220830	ninjurin 1 - NINJ1	1.59524	8.53166e-13	1.52129	1.9154e-10	0.953648	0.704299
dicLab1B024219	DLAgn_00208750	protein kinase c and casein kinase substrate in neurons protein 2 - PACSIN2	1.59422	5.03493e-08	1.31526	0.00280921	0.825015	0.15059
dicLab1B028530	DLAgn_00248140	neural cell adhesion molecule l1-like	1.59421	5.99744e-10	1.75694	2.65687e-14	1.10207	0.443357	No
dicLab1B024790	DLAgn_00057010	apoptosis-associated speck-like protein containing a card - PYCARD - EC:3.4.22.0	1.59392	2.01481e-11	1.49183	1.42961e-08	0.935949	0.601262
dicLab1B036242	DLAgn_00248100	sterile alpha motif domain-containing protein 9-like - SAMD9L	1.59361	9.03579e-11	1.3831	1.4668e-05	0.867903	0.223987
dicLab1B035678	DLAgn_00201290	receptor-transporting protein 4-like - RTP3	1.59254	5.97381e-09	1.8462	4.1546e-15	1.15928	0.252966
dicLab1B022450	DLAgn_00201530	dna replication inhibitor - GMNN	1.59154	6.87755e-11	1.53203	2.81879e-09	0.962607	0.787197
dicLab1B029864	DLAgn_00080270	hydroxymethylglutaryl- cytoplasmic - HMGCS1 - EC:2.3.3.10	1.59011	7.6488e-08	1.45412	2.37968e-05	0.914474	0.553755
dicLab1B019862	DLAgn_00226910	mhc class ia antigen	1.58938	1.96138e-09	1.30538	0.00127279	0.821311	0.105648
dicLab1B019699	DLAgn_00143180	uncharacterized protein loc101471575	1.58855	7.74408e-12	1.50908	1.7417e-09	0.949974	0.689243
dicLab1B040461	DLAgn_00239540	tyrosine-protein kinase tec - TEC - EC:2.7.10.2	1.58852	0.000566796	1.7366	2.31331e-05	1.09322	0.707294	No
dicLab1B028865	DLAgn_00032430	myeloid leukemia factor 1-like - MLF1	1.5884	0.00969781	1.187	0.425144	0.747291	1	No
dicLab1B014800	DLAgn_00007670	c-c chemokine receptor type 11-like - CCRL1	1.58839	1.16427e-06	1.55081	4.59302e-06	0.976341	0.907183
dicLab1B031419	DLAgn_00139520	t-cell-specific surface glycoprotein cd28 precursor - CD28	1.58719	6.04598e-08	1.56339	1.80469e-07	0.985005	0.93574	No
dicLab1B001668	DLAgn_00229780	lily-type lectin - PUFFERIN	1.58707	5.17288e-11	1.8986	1.09732e-20	1.19629	0.107639	No
dicLab1B017601	DLAgn_00176010	elongation factor 1-alpha 1-like - EEF1A1	1.58679	0.00471302	1.55489	0.0067894	0.979898	0.952577	No
dicLab1B035247	DLAgn_00265670	myelin-oligodendrocyte glyco isoform x1 - MOG	1.58677	0.000116476	1.74055	1.96718e-06	1.09691	0.658899	No
dicLab1B004330	DLAgn_00078910	gamma-aminobutyric acid receptor subunit rho-3-like - GABRR3	1.58595	0.0561217	2.08347	0.000790978	1.31371	1	No
dicLab1B036825	DLAgn_00013190	probable e3 ubiquitin-protein ligase trim8-like - TRIM8	1.58584	1.41188e-11	1.67657	1.99853e-14	1.05721	0.661916
dicLab1B034443	DLAgn_00179970	zinc finger protein gfi-1b-like - GFI1B	1.58576	2.04439e-08	1.73648	8.8933e-12	1.09505	0.524781	No
dicLab1B027721	DLAgn_00110500	es1 protein mitochondrial-like	1.58544	5.31588e-07	1.82844	1.36447e-11	1.15327	0.33914
dicLab1B001675	DLAgn_00099520	transmembrane protein 184b-like - TMEM184B	1.58439	5.67857e-07	1.28265	0.0130697	0.809549	0.135963
dicLab1B012004	DLAgn_00108310	eh domain-containing protein 1 - EHD1	1.58409	1.12199e-15	1.84633	1.96434e-27	1.16555	0.0939186
dicLab1B034227	DLAgn_00123510	methylcytosine dioxygenase tet3 - TET3	1.58359	2.38816e-06	1.42774	0.000414585	0.901581	0.535768
dicLab1B037124	DLAgn_00059460	cytoplasmic phosphatidylinositol transfer protein 1-like - PITPNC1	1.58345	5.15869e-05	1.70069	1.78373e-06	1.07404	0.731053	No
dicLab1B006893	DLAgn_00156930	atp-binding cassette sub-family b member mitochondrial-like - ABCB10 - EC:3.6.3.23	1.58302	4.08909e-11	1.51138	4.17732e-09	0.954743	0.730754
dicLab1B019597	DLAgn_00222680	sh3 domain-binding protein 5-like - SH3BP5	1.58281	2.79829e-13	1.56277	1.3547e-12	0.98734	0.928351
dicLab1B032925	DLAgn_00164050	protein nlrc3-like	1.5824	1.86982e-17	1.66325	2.47922e-21	1.0511	0.621727
dicLab1B039503	DLAgn_00214650	gap junction - CX32.3	1.5817	0.0445762	1.36741	0.195362	0.864515	0.695428	No
dicLab1B009947	DLAgn_00002410	dynamin-3 isoform 2 - DNM2	1.58118	0.00943897	1.45709	0.037327	0.921523	1
dicLab1B035626	DLAgn_00065190	glutamate decarboxylase-like protein 1 - GADL1 - EC:4.1.1.0	1.58114	1.34904e-08	1.56872	2.56813e-08	0.992147	0.967866	No
dicLab1B026913	DLAgn_00173740	spermatogenesis-associated protein 2-like protein - SPATA2L	1.58065	2.17268e-12	1.4882	1.75014e-09	0.941511	0.615201
dicLab1B002013	DLAgn_00188570	immediate early response gene 2 protein - IER2	1.58032	1.91529e-10	1.95031	1.01267e-21	1.23412	0.0601971
dicLab1B001757	DLAgn_00223160	tnf receptor-associated factor 5 - TRAF5 - EC:6.3.2.19	1.57933	0.000187307	1.52473	0.000637708	0.965431	0.888508
dicLab1B037810	DLAgn_00155420	la-related protein 6 - LARP6	1.57927	5.1001e-12	1.73467	2.99224e-17	1.0984	0.402249
dicLab1B017575	DLAgn_00117580	arrestin domain-containing protein 3 - ARRDC3	1.57862	4.2723e-11	1.33739	6.52297e-05	0.847191	0.130574
dicLab1B011131	DLAgn_00040310	55 kda erythrocyte membrane protein - MPP1	1.57859	1.21319e-10	1.5299	2.55718e-09	0.969153	0.830552
dicLab1B025785	DLAgn_00203460	angiopoietin 1 - ANGPT1	1.5785	0.0463551	1.40395	0.156651	0.889422	1	No
dicLab1B019295	DLAgn_00025480	human immunodeficiency virus type i enhancer-binding protein 2 homolog - HIVEP2	1.57692	0.0186193	1.21681	0.381894	0.771632	1
dicLab1B034807	DLAgn_00220870	interleukin-17 receptor c - IL17RC	1.57645	2.81645e-09	1.43038	5.61969e-06	0.90734	0.453301
dicLab1B039986	DLAgn_00139620	radixin isoform 1 - RDX	1.57638	8.96613e-14	1.55303	6.26881e-13	0.985188	0.91341
dicLab1B032487	DLAgn_00069450	c-fos protein - C-FOS	1.57637	3.73711e-09	1.80207	6.39111e-15	1.14318	0.28945
dicLab1B040407	DLAgn_00040190	barrier-to-autointegration factor - BANF1	1.57576	2.37517e-11	1.37977	5.05799e-06	0.875618	0.231561
dicLab1B033539	DLAgn_00059580	folliculin isoform 1 - FLCN	1.57574	1.25262e-08	1.61182	1.97199e-09	1.0229	0.896345
dicLab1B040792	DLAgn_00065090	tyrosine-protein phosphatase non-receptor type 2-like - PTPN2B - EC:3.1.3.48	1.57553	1.38995e-12	1.57797	1.13403e-12	1.00154	0.991767
dicLab1B003665	DLAgn_00145020	interferon-induced protein with tetratricopeptide repeats 1-like - IFIT2	1.57513	1	1.68226	0.0363453	1.06802	1	No
dicLab1B022173	DLAgn_00221960	lrr and pyd domains-containing protein 1-like isoform x1	1.57481	0.0054827	1.19364	0.362204	0.757953	1
dicLab1B005311	DLAgn_00164330	ankyrin repeat domain-containing protein 27 - ANKRD27	1.57414	4.31082e-08	1.3438	0.000751101	0.853675	0.232162
dicLab1B031191	DLAgn_00253920	e3 ubiquitin-protein ligase trim21-like	1.5739	1.04183e-07	1.494	3.50025e-06	0.949234	0.749421
dicLab1B041139	DLAgn_00046210	leucine-rich repeat-containing protein 32-like - LRRC32	1.57368	0.0423947	1.36615	0.187596	0.868117	1
dicLab1B003801	DLAgn_00077750	lily-type lectin - PUFFERIN	1.57365	0.0320063	2.13416	8.3898e-05	1.35619	0.320571	No
dicLab1B033543	DLAgn_00074690	proteasome activator complex subunit 1 - PSME1	1.57295	8.9124e-12	1.68582	1.83212e-15	1.07176	0.561127
dicLab1B039334	DLAgn_00120720	interleukin-12 subunit beta-like - IL12B	1.57273	0.0258412	1.41474	0.0992054	0.899542	1	No
dicLab1B018150	DLAgn_00008820	e3 ubiquitin-protein ligase znrf1 - ZNRF1	1.57223	1.5654e-11	1.66841	1.30898e-14	1.06117	0.632498
dicLab1B029431	DLAgn_00071380	xk-related protein 5 - XKR5	1.5719	0.0199477	1.60601	0.0125521	1.0217	1	No
dicLab1B032904	DLAgn_00234780	sequestosome 1 - SQSTM1	1.56983	6.52003e-10	2.04443	4.77947e-24	1.30233	0.0176874
dicLab1B036903	DLAgn_00061130	pentraxin	1.5693	4.74126e-06	1.48638	7.65206e-05	0.947161	0.772594	No
dicLab1B001625	DLAgn_00122860	ral guanine nucleotide dissociation stimulator - RALGDS	1.56866	1.1002e-10	1.40401	2.34211e-06	0.895039	0.342393
dicLab1B038256	DLAgn_00001140	tyrosine-protein kinase lyn - LYN - EC:2.7.10.0	1.56841	4.81411e-07	1.35915	0.00108946	0.86658	0.327689	No
dicLab1B022747	DLAgn_00094270	ephrin type-a receptor 2-like - EPHA2	1.56723	1.55272e-11	1.57837	6.70306e-12	1.00711	0.964507
dicLab1B017255	DLAgn_00111360	transcription factor coe1-like isoform 1 - EBF1A	1.56703	6.05331e-10	1.5101	1.79148e-08	0.963666	0.796831
dicLab1B035220	DLAgn_00126640	von willebrand factor type egf and pentraxin domain-containing protein 1 - SVEP1	1.56686	1.03729e-10	1.35571	2.74353e-05	0.865243	0.196026
dicLab1B021966	DLAgn_00193170	sesquipedalian-1-like - FAM109A	1.56663	0.00701397	1.38538	0.0617052	0.884304	1	No
dicLab1B022116	DLAgn_00196600	cytosolic endo-beta-n-acetylglucosaminidase-like - ENGASE - EC:3.2.1.96	1.56661	1.47112e-10	1.58816	3.39009e-11	1.01376	0.930158
dicLab1B022985	DLAgn_00036300	serta domain-containing protein 2 - SERTAD2	1.56645	1.53996e-07	1.42428	6.0467e-05	0.909239	0.516451
dicLab1B032442	DLAgn_00065300	nucleotide-binding oligomerization domain-containing protein 1 - NOD1	1.56629	6.85895e-13	1.39272	2.58758e-07	0.889183	0.253964
dicLab1B031042	DLAgn_00257070	at-rich interactive domain-containing protein 4a - ARID4A	1.56569	5.68098e-09	1.67444	1.19663e-11	1.06946	0.63374
dicLab1B025117	DLAgn_00160250	low quality protein: interleukin-18 receptor accessory protein - IL18RAP	1.5656	1.05373e-09	1.81958	5.75246e-17	1.16222	0.196803	No
dicLab1B034501	DLAgn_00031720	zinc finger protein c3h1 type-like 1-like - ZFP36L1A	1.5653	2.34455e-07	1.47624	1.00347e-05	0.943101	0.720324
dicLab1B021313	DLAgn_00106480	apoptosis-inducing factor mitochondrial-like - AIFM1	1.56527	1.65811e-07	1.56173	1.92339e-07	0.997736	0.990552
dicLab1B000596	DLAgn_00255750	sh2 domain-containing protein 1b-like - SH21B	1.56486	0.000360997	1.40244	0.00958393	0.896212	0.609661	No
dicLab1B025181	DLAgn_00222820	protocadherin gamma-a11-like - PCDH2G3	1.56423	0.00224838	1.33169	0.0680791	0.851336	0.488438	No
dicLab1B035663	DLAgn_00124340	beta- -galactosyl-o-glycosyl-glycoprotein beta- -n-acetylglucosaminyltransferase 4 - GCNT4 - EC:2.4.1.102	1.56336	0.00921345	1.41452	0.0510268	0.904797	1	No
dicLab1B014209	DLAgn_00147740	uncharacterized protein loc101475844	1.56336	4.4191e-06	1.30492	0.0112978	0.834693	0.23805	No
dicLab1B039836	DLAgn_00164700	nedd4-binding protein 1 - N4BP1	1.56313	8.60406e-05	1.26274	0.0634868	0.807827	0.223941
dicLab1B036003	DLAgn_00024690	fibronectin type iii domain-containing protein 3b - FNDC3B	1.56235	0.0252837	1.16332	0.532884	0.744595	0.310848
dicLab1B036289	DLAgn_00193200	3 beta-hydroxysteroid dehydrogenase type 7-like - HSD3B7 - EC:1.1.1.145	1.56181	1.98676e-08	1.66049	1.05375e-10	1.06318	0.678135	No
dicLab1B033526	DLAgn_00014450	bifunctional 3 -phosphoadenosine 5 -phosphosulfate synthase 2-like - PAPSS2 - EC:2.7.1.25 EC:2.7.7.4	1.56146	6.39332e-07	1.45342	4.42617e-05	0.930811	0.658899
dicLab1B031316	DLAgn_00175990	ras and rab interactor 2-like	1.56139	4.39283e-06	1.67044	7.49423e-08	1.06984	0.70463
dicLab1B017271	DLAgn_00193760	RNA-binding protein 43	1.56138	7.24377e-07	1.36163	0.00108355	0.872068	0.349423
dicLab1B010040	DLAgn_00021910	kinectin-like isoform x1 - KTN1	1.55956	1.86308e-16	1.53673	2.10162e-15	0.98536	0.904779
dicLab1B004099	DLAgn_00223370	butyrophilin subfamily 2 member a2-like - B-G	1.5595	0.000306352	1.51296	0.000848541	0.970156	0.906143
dicLab1B032172	-	EMILIN-1	1.55929	0.0161367	1.35519	0.120656	0.869105	1
dicLab1B031900	DLAgn_00013610	e3 ubiquitin-protein ligase march8-like isoform 1 - MARCH8 - EC:6.3.2.19	1.55861	0.000435206	1.33452	0.0325423	0.856223	0.437604
dicLab1B021252	DLAgn_00108910	zinc finger protein 2 homolog - ZFP2	1.55758	1.15993e-06	1.38138	0.000689425	0.886872	0.42204
dicLab1B013324	-	uncharacterized protein	1.55708	0.00569149	1.54104	0.00651191	0.989703	0.976028	No
dicLab1B003108	DLAgn_00147360	transcription factor jun-d-like - JUND	1.55649	1.83053e-08	1.97467	2.62949e-19	1.26867	0.0472029
dicLab1B027457	DLAgn_00167850	rna polymerase ii elongation factor ell2-like - ELL	1.55572	0.0071397	0.988674	0.966534	0.635508	1	No
dicLab1B018329	DLAgn_00003790	transmembrane protein 16h - ANO8	1.55522	0.00278137	1.62249	0.000817877	1.04325	0.884782	No
dicLab1B002604	DLAgn_00153450	b-cell lymphoma 6 protein - BCL6	1.55344	5.29737e-11	1.49616	2.6147e-09	0.963126	0.776695
dicLab1B040686	DLAgn_00202600	tuftelin-like - TUFT1A	1.55158	1.06901e-05	1.25888	0.0363803	0.811355	0.173098
dicLab1B023088	DLAgn_00093220	thump domain-containing protein 3 - THUMPD3	1.55077	3.07983e-07	1.69321	3.77335e-10	1.09185	0.555843
dicLab1B001528	DLAgn_00198850	mediator of rna polymerase ii transcription subunit 10 - MED10	1.55056	3.63635e-10	1.48386	2.37711e-08	0.956984	0.745675
dicLab1B013694	DLAgn_00137460	filamin a-interacting protein 1-like - FILIP1L	1.55011	4.2953e-06	1.54442	5.36303e-06	0.996326	0.986401
dicLab1B000865	DLAgn_00057420	protein fam110c-like - FAM110C	1.55009	6.4029e-07	1.57606	1.95888e-07	1.01676	0.93071	No
dicLab1B008489	DLAgn_00027490	delta-like protein b-like - DLC	1.54961	0.00194882	1.40349	0.0206215	0.905703	0.685593	No
dicLab1B018792	DLAgn_00130890	zinc finger protein eos-like - IKZF4	1.54959	1.4914e-06	1.33828	0.00251395	0.863635	0.321051
dicLab1B000163	DLAgn_00045410	long-chain-fatty-acid-- ligase 6-like - ACSL6 - EC:6.2.1.3	1.54835	1.71853e-10	1.56826	4.25816e-11	1.01286	0.933258
dicLab1B032952	DLAgn_00191200	transmembrane emp24 domain-containing protein 1-like - TMED1	1.5482	0.0146119	1.53779	0.0150014	0.993278	1	No
dicLab1B040332	DLAgn_00131250	polypeptide n-acetylgalactosaminyltransferase 6 - GALNT6 - EC:2.4.1.41	1.54805	3.20676e-10	1.64068	5.9313e-13	1.05984	0.652319	No
dicLab1B011654	DLAgn_00209560	ankyrin repeat and btb poz domain-containing protein btbd11-a-like - BTBD11	1.5477	0.0919545	1.62624	0.0499969	1.05075	1	No
dicLab1B031967	DLAgn_00242050	protein disulfide-isomerase a3-like - PDIA3	1.54714	0.00156642	1.77948	1.2088e-05	1.15018	0.528814	No
dicLab1B000445	DLAgn_00192220	sorting nexin-8 - SNX8	1.54542	4.09829e-09	1.39536	1.30332e-05	0.902897	0.410524
dicLab1B034190	DLAgn_00108440	coagulation factor viii - F8	1.54298	3.77197e-09	1.50816	2.836e-08	0.977428	0.886415	No
dicLab1B018325	DLAgn_00167840	peroxisomal membrane protein 11a-like - PEX11A	1.54234	0.0163207	1.05204	0.844861	0.682102	1
dicLab1B003543	DLAgn_00261320	diacylglycerol kinase iota - DGKI - EC:2.7.1.107	1.54137	0.00304799	1.08239	0.69018	0.702224	0.0915332
dicLab1B029438	DLAgn_00133820	uncharacterized protein loc101068812	1.54093	3.41111e-08	1.71783	1.81845e-12	1.1148	0.404997
dicLab1B041194	DLAgn_00239850	ph and sec7 domain-containing protein 1-like - PSD	1.54032	3.13958e-11	1.59391	5.48812e-13	1.03479	0.791231
dicLab1B017184	DLAgn_00092350	class e basic helix-loop-helix protein 40-like isoform 2 - BHLHE40	1.53998	2.28311e-10	1.52995	4.448e-10	0.993482	0.968655
dicLab1B000840	DLAgn_00203820	ribonuclease zc3h12a-like - ZC3H12A	1.5395	2.13317e-05	1.75083	1.15787e-08	1.13727	0.432325	No
dicLab1B023746	DLAgn_00170030	nuclear receptor subfamily 2 group c member 1-like - NR2C1	1.53949	2.6432e-08	1.40803	1.79604e-05	0.914611	0.503176
dicLab1B005855	DLAgn_00155230	aminopeptidase n-like - ANPEPB	1.53906	2.72189e-08	1.5844	2.336e-09	1.02946	0.858844
dicLab1B038793	DLAgn_00165240	uncharacterized protein loc101156492 - BID	1.53836	1.18043e-08	1.75855	1.93886e-14	1.14313	0.275673
dicLab1B006056	DLAgn_00185130	platelet-derived growth factor subunit a-like - PDGFAA	1.53832	0.00345454	1.87396	5.02529e-06	1.21819	0.370865	No
dicLab1B000564	DLAgn_00110640	sterol-4-alpha-carboxylate 3- decarboxylating-like - NSDHL - EC:1.1.1.145	1.53569	1.02229e-06	1.75241	4.32646e-11	1.14112	0.351334
dicLab1B024835	DLAgn_00129170	prickle-like protein 2 - PRICKLE2	1.53567	3.11183e-06	1.65062	2.83382e-08	1.07485	0.663337	No
dicLab1B000726	DLAgn_00070540	interleukin-31 receptor a precursor - IL31R	1.53542	7.48226e-09	1.35678	8.01126e-05	0.883653	0.312158
dicLab1B010719	DLAgn_00122860	ral guanine nucleotide dissociation stimulator - RALGDS	1.53513	0.0172328	1.18861	0.413002	0.774273	0.335839
dicLab1B031639	DLAgn_00185750	b-cell receptor cd22-like	1.53338	0.0257737	1.6696	0.00510279	1.08884	1	No
dicLab1B037868	DLAgn_00001580	e3 ubiquitin isg15 ligase trim25-like	1.53287	2.55927e-05	1.57579	6.08338e-06	1.028	0.89638
dicLab1B032407	DLAgn_00156130	signal peptide peptidase-like 2a-like - SPPL2A - EC:3.4.23.0	1.5322	5.65548e-16	1.53259	5.58154e-16	1.00025	0.998448
dicLab1B017587	DLAgn_00032790	prostacyclin receptor - PTGIR	1.5321	8.20992e-08	1.32772	0.000732367	0.866597	0.265803
dicLab1B004118	DLAgn_00095060	5-aminolevulinate mitochondrial - ALAS1 - EC:2.3.1.37	1.53187	2.85453e-09	1.90897	1.57578e-20	1.24617	0.0469714
dicLab1B009447	DLAgn_00200200	granulins-like	1.53166	0.0128072	1.694	0.00129538	1.10599	0.732126
dicLab1B015383	DLAgn_00100810	vacuolar atp synthase 16 kda proteolipid subunit - VATL	1.53164	9.90774e-15	1.56934	2.18039e-16	1.02462	0.833599
dicLab1B011208	DLAgn_00162650	cysteinyl-trna synthetase - CARS - EC:6.1.1.16	1.53158	4.1457e-14	1.43609	2.46553e-10	0.937652	0.520007
dicLab1B006216	DLAgn_00158100	neural precursor cell developmentally down-regulated 4 - NEDD4 - EC:6.3.2.19	1.53106	3.08952e-05	1.11958	0.37966	0.73124	0.0405066
dicLab1B032737	DLAgn_00139730	inosine-uridine preferring nucleoside hydrolase-like - MGC52875	1.53094	0.0181435	1.72324	0.00148442	1.12561	0.694242	No
dicLab1B028183	DLAgn_00193880	protein phosphatase 1 regulatory subunit 1b-like - PPP1R1B	1.53061	1.30842e-09	1.3362	7.8567e-05	0.872985	0.231999
dicLab1B036927	DLAgn_00015460	zinc finger protein 238-like - ZBTB18	1.53047	4.4331e-06	1.45037	8.37574e-05	0.947659	0.759982
dicLab1B029955	DLAgn_00038320	gtpase imap family member 7-like	1.53003	0.0365532	1.35681	0.154231	0.886788	1	No
dicLab1B001295	DLAgn_00191620	hemicentin-1-like isoform x2 - FXYD5A	1.52972	9.23591e-08	1.47547	1.31978e-06	0.964538	0.821835
dicLab1B037154	DLAgn_00005230	paired box protein pax-3-like - PAX3	1.52945	0.112686	1.71287	0.0314032	1.11993	1
dicLab1B030541	DLAgn_00030800	lysosomal amino acid transporter 1 homolog isoform x1	1.5293	0.000146616	1.3805	0.00561464	0.902701	0.594197
dicLab1B026370	DLAgn_00212420	heat shock protein 70	1.52908	6.8977e-06	1.49796	2.15573e-05	0.979642	0.919697
dicLab1B009810	DLAgn_00251830	polymeric immunoglobulin receptor-like - NILT4	1.52907	0.00631421	1.51624	0.00704268	0.991612	0.980078	No
dicLab1B034031	DLAgn_00170020	transmembrane and coiled-coil domains protein 3-like - TMCC3	1.52898	5.93351e-09	1.37663	2.31668e-05	0.900359	0.388758
dicLab1B029131	DLAgn_00208560	sortilin 1 - SORT1	1.52898	1.91528e-05	1.51654	2.90618e-05	0.991869	0.971689
dicLab1B038810	DLAgn_00195650	interferon-induced very large gtpase 1-like	1.52852	0.00403401	1.1355	0.48818	0.742873	0.164987
dicLab1B004551	DLAgn_00217330	uncharacterized protein	1.52739	0.0404198	1.47618	0.0588673	0.966473	1	No
dicLab1B023093	DLAgn_00251630	b-cell receptor cd22-like	1.52628	3.95474e-08	1.50409	1.31013e-07	0.985459	0.931613	No
dicLab1B013530	DLAgn_00010110	protein nlrc3-like	1.52614	0.000721656	1.28723	0.0630648	0.843456	0.383179
dicLab1B030823	DLAgn_00039780	myotubularin-related protein 4-like - MTMR4 - EC:3.1.3.48	1.52599	2.79763e-11	1.52905	2.14742e-11	1.00201	0.98936
dicLab1B034554	DLAgn_00048240	interleukin 8 receptor ii - IL8R	1.52592	3.56317e-09	1.62004	9.09792e-12	1.06168	0.650896	No
dicLab1B038941	DLAgn_00222690	uncharacterized protein loc101161829 - CHL1A	1.5253	0.000787322	1.67245	2.29776e-05	1.09647	0.670771	No
dicLab1B012204	DLAgn_00184960	protein nlrc3-like	1.52414	2.76781e-05	1.43123	0.000491446	0.939041	0.734054
dicLab1B040169	DLAgn_00203160	uro-adherence factor a-like - PPP1R18	1.52412	1.55607e-09	1.30895	0.000255439	0.858826	0.169486	No
dicLab1B008390	DLAgn_00099580	cdc42 effector protein 1 - CDC42EP1	1.5231	6.19298e-07	1.4807	3.92293e-06	0.97216	0.872549	No
dicLab1B031494	DLAgn_00152170	delta -sterol reductase - DHCR24 - EC:1.3.1.72 EC:1.1.1.158	1.523	1.62838e-09	1.42588	5.9617e-07	0.936235	0.601356
dicLab1B024523	DLAgn_00084020	78 kda glucose-regulated protein precursor - HSPA5	1.52291	7.11479e-11	1.68491	2.08738e-16	1.10638	0.348593
dicLab1B012057	DLAgn_00038240	fish virus induced trim protein - FINTRIM	1.5225	2.73681e-08	1.51057	5.3018e-08	0.99216	0.964599
dicLab1B014789	DLAgn_00233000	thymidine phosphorylase-like - TYMP - EC:2.4.2.2 EC:2.4.1.1	1.52194	4.48342e-05	1.45448	0.000337104	0.95567	0.821835
dicLab1B034751	DLAgn_00224710	death-associated protein kinase 2 - DAPK2 - EC:2.7.11.0 EC:2.7.10.0	1.52174	5.19762e-05	1.31155	0.0142987	0.861876	0.368723
dicLab1B038780	DLAgn_00187760	chromobox protein homolog 7 - CBX7	1.52174	2.5211e-09	1.58113	5.4042e-11	1.03903	0.781336
dicLab1B019952	DLAgn_00052190	collagen alpha-2 chain - COL4A2	1.52058	2.93173e-09	1.57491	8.72596e-11	1.03573	0.802412	No
dicLab1B017667	DLAgn_00124080	Uncharacterized protein C8orf4 homolog	1.51843	2.59487e-08	1.81326	3.24192e-16	1.19417	0.130418
dicLab1B034374	DLAgn_00226290	mhc class ia antigen	1.51767	0.000500175	1.16168	0.297913	0.765431	0.131615
dicLab1B030982	DLAgn_00189640	sterile alpha motif domain-containing protein 9-like - SAMD9L - EC:3.2.1.0	1.51746	2.20544e-06	1.33196	0.00200861	0.877757	0.360987
dicLab1B035062	DLAgn_00036040	claudin-like protein zf-a89 - CLDNA	1.51701	0.102781	1.72887	0.0214532	1.13966	1	No
dicLab1B039679	DLAgn_00143640	b-cell cll lymphoma 6 member b protein - BCL6B	1.51691	0.0939017	1.86772	0.00573596	1.23127	1	No
dicLab1B035553	DLAgn_00212020	heat shock protein 70	1.51684	1.22953e-05	1.45306	0.000110854	0.957952	0.819057
dicLab1B006336	DLAgn_00077440	methyltransferase-like protein 4 - METTL4 - EC:2.1.1.0	1.51666	3.05547e-06	1.69496	1.20619e-09	1.11757	0.448894
dicLab1B011347	DLAgn_00142970	protein transport protein sec24d - SEC24D	1.51615	1.5402e-08	1.36837	3.86366e-05	0.902528	0.404268
dicLab1B004219	DLAgn_00088150	acidic mammalian chitinase-like - CHI - EC:3.2.1.14	1.51597	0.136553	1.73352	0.0339966	1.14351	1	No
dicLab1B027024	DLAgn_00062360	protein btg3-like - BTG3	1.51588	3.62048e-10	1.36132	6.83459e-06	0.898045	0.331633
dicLab1B018916	DLAgn_00003210	krueppel-like factor 9-like - KLF13	1.51578	3.56249e-05	1.20998	0.0939372	0.798257	0.138327
dicLab1B030381	DLAgn_00252800	polymeric immunoglobulin receptor-like - NILT2	1.51566	0.00787742	1.18496	0.354315	0.781811	0.28945	No
dicLab1B036345	DLAgn_00132260	dna fragmentation factor subunit alpha - DFFA	1.51537	1.0636e-06	1.32803	0.00155376	0.876371	0.341432
dicLab1B028042	DLAgn_00155640	nucleotide-binding oligomerization domain-2 - NOD2	1.51523	2.44933e-10	1.41301	2.35181e-07	0.93254	0.547633
dicLab1B006860	DLAgn_00104910	tank-binding kinase 1-binding protein 1 - TBKBP1	1.51481	0.0265299	1.20976	0.375006	0.798619	1	No
dicLab1B020982	DLAgn_00057080	beta- -galactosyltransferase 3-like - B4GALT3	1.51425	0.00261692	1.13053	0.473854	0.74659	0.145152
dicLab1B016982	DLAgn_00257660	plexin-c1 - PLXNC1	1.51213	1.24022e-07	1.51688	9.54669e-08	1.00314	0.986265	No
dicLab1B009597	DLAgn_00001260	sodium- and chloride-dependent glycine transporter 1-like - SLC6A9	1.51209	0.0308343	1.37515	0.107539	0.909433	0.771589	No
dicLab1B030451	DLAgn_00079440	methyl- -binding domain protein 2 - MBD2	1.51184	1.44212e-06	1.71048	1.19216e-10	1.13139	0.37452
dicLab1B017550	DLAgn_00136550	ngfi-a-binding protein 1-like - NAB1	1.51142	6.9906e-07	1.3524	0.00050055	0.894785	0.417617
dicLab1B031915	DLAgn_00182610	ring finger protein 24 - RNF24	1.51131	5.52751e-08	1.30158	0.00107922	0.861227	0.218724
dicLab1B004965	DLAgn_00169810	cd82 antigen - CD82	1.51102	4.35203e-05	1.2886	0.0192882	0.852803	0.324648
dicLab1B020170	DLAgn_00065990	regulator of microtubule dynamics protein 3 - RMDN3	1.51029	0.00690587	1.42572	0.0221897	0.944	0.840708
dicLab1B011103	-	Uncharacterized protein C3orf20 homolog	1.51022	0.0769083	1.89308	0.00251272	1.25352	1	No
dicLab1B024933	DLAgn_00220960	hyaluronidase-2-like - HYAL2 - EC:3.2.1.35	1.50978	2.55479e-05	1.34879	0.00344859	0.893373	0.487515
dicLab1B008353	DLAgn_00106300	nucleotide exchange factor sil1-like - SIL1	1.50961	1.49739e-06	1.56676	1.1323e-07	1.03786	0.82781
dicLab1B017308	DLAgn_00045110	af4 fmr2 family member 4 - AFF4	1.50882	5.21479e-08	1.35139	0.000126991	0.895661	0.377093
dicLab1B041310	DLAgn_00036470	Uncharacterized protein KIAA0247	1.50877	4.28397e-08	1.67468	2.16044e-12	1.10996	0.402194
dicLab1B037451	DLAgn_00234930	non-syndromic hearing impairment protein 5-like	1.50831	0.026305	1.50194	0.0257469	0.995777	1	No
dicLab1B022824	DLAgn_00231560	myelin-oligodendrocyte glyco isoform x1	1.50812	5.54711e-10	1.31523	7.8701e-05	0.872099	0.198849
dicLab1B030442	DLAgn_00228540	lrr and pyd domains-containing protein 12-like	1.50754	4.99393e-06	1.73247	2.64357e-10	1.1492	0.335839
dicLab1B019451	DLAgn_00138860	rna-binding protein 43 - RBM43	1.50734	1.84496e-06	1.59044	4.3886e-08	1.05513	0.738736
dicLab1B017394	DLAgn_00150240	chemokine xc receptor 1-like - XCR1A	1.5072	0.0159411	1.24278	0.254471	0.82456	1	No
dicLab1B017542	DLAgn_00136090	tbc1 domain family member 25 - TBC1D25 - EC:2.6.1.0	1.50704	5.74233e-06	1.40066	0.000287339	0.929411	0.652319
dicLab1B027764	DLAgn_00092990	protein transport protein sec61 subunit alpha-like 1-like - SEC61A1	1.50654	8.80967e-13	1.50615	8.92275e-13	0.999737	0.998523
dicLab1B011589	DLAgn_00063950	b-cell receptor cd22-like	1.50654	0.0231377	1.50585	0.021328	0.999547	0.99907
dicLab1B039216	DLAgn_00232470	uncharacterized protein iii	1.50651	0.0133873	1.67488	0.00110635	1.11176	0.705929	No
dicLab1B034809	DLAgn_00038510	cd166 antigen homolog a-like - ALCAMA	1.50605	0.0338125	1.0021	0.995293	0.665378	0.124049
dicLab1B002356	DLAgn_00030640	protein npat - NPAT	1.50504	1.42284e-07	1.50174	1.69329e-07	0.997805	0.990376
dicLab1B013771	DLAgn_00159910	lysosome-associated membrane glycoprotein 1 - LAMP1	1.5046	2.86676e-10	1.5605	4.47824e-12	1.03715	0.774477
dicLab1B021871	DLAgn_00032620	g-protein coupled receptor 4-like - GPR4	1.50263	1.55233e-08	1.35394	4.97705e-05	0.901046	0.383622
dicLab1B028558	DLAgn_00184500	proto-oncogene vav-like - VAV1	1.50233	5.93284e-10	1.6065	2.76744e-13	1.06934	0.56732
dicLab1B038959	DLAgn_00204880	zinc finger and btb domain containing 22 transcript variant 1a - ZBTB22B	1.50225	2.68932e-06	1.44568	2.75499e-05	0.962339	0.823497
dicLab1B016359	DLAgn_00208270	plasma membrane calcium-transporting atpase 1-like - ATP2B1 - EC:3.6.3.8	1.50213	1.69916e-05	1.28624	0.0129659	0.856277	0.305422
dicLab1B002354	DLAgn_00100170	dcn1-like protein 3 - DCUN1D3	1.50116	2.77304e-10	1.4646	3.77086e-09	0.975642	0.857255
dicLab1B039367	DLAgn_00012000	camp and camp-inhibited cgmp 3 -cyclic phosphodiesterase 10a - PDE10A - EC:3.1.4.17	1.50097	0.0118936	1.15225	0.467423	0.767669	0.263819	No
dicLab1B032005	DLAgn_00088460	cas scaffolding protein family member 4 - CASS4	1.50075	1.68368e-05	1.4437	0.000122107	0.961987	0.837449
dicLab1B002849	DLAgn_00005660	thap domain-containing protein 4-like - THAP4	1.5	1.28186e-06	1.62514	3.07648e-09	1.08342	0.584873
dicLab1B021756	DLAgn_00002540	camp-specific 3 -cyclic phosphodiesterase 4b-like - PDE4B - EC:3.1.4.0	1.49991	1.18052e-08	1.36884	1.86549e-05	0.912614	0.44593
dicLab1B002673	DLAgn_00044810	cytokine receptor common subunit gamma-like - IL2RGA	1.49892	4.37411e-08	1.28093	0.00166094	0.854568	0.178016	No
dicLab1B022016	DLAgn_00058230	nuclear factor ovary-like - TRIM35-28	1.49881	4.09963e-07	1.26067	0.00733328	0.841118	0.1636
dicLab1B024014	DLAgn_00198480	Poly (ADP-ribose) polymerase 10 - PARP10 - EC:2.4.2.30	1.49859	4.36684e-07	1.30612	0.00158443	0.871566	0.288141
dicLab1B020137	DLAgn_00061550	oxysterol-binding protein 3 isoform 1 - OSBPL3	1.49846	0.0001755	1.48211	0.000266175	0.989091	0.96403
dicLab1B001530	DLAgn_00089420	ras-related protein rab-7a-like - MGC75872	1.4984	0.00179014	1.67565	3.18138e-05	1.1183	0.603947
dicLab1B029246	DLAgn_00245070	ELAV-like protein 1	1.49777	0.00147013	1.41041	0.0078882	0.941675	0.796831
dicLab1B015522	DLAgn_00090390	prohormone convertase 1 - PCSK1 - EC:3.4.21.0	1.49749	0.108637	1.6625	0.030651	1.11019	1
dicLab1B026611	DLAgn_00168310	dnaj homolog subfamily a member 4 - DNAJA4	1.49698	3.13748e-06	1.56797	1.45195e-07	1.04742	0.780998
dicLab1B006621	DLAgn_00185940	sterol regulatory element-binding protein 2 - SREBF2	1.49596	6.95162e-10	1.34035	1.51385e-05	0.895983	0.311344
dicLab1B035633	DLAgn_00091800	traf family member-associated nf-kappa-b activator-like - TANK	1.49525	3.17751e-08	1.44952	4.28713e-07	0.969421	0.834412	No
dicLab1B024722	DLAgn_00057130	sialic acid-binding ig-like lectin 14-like - SIGLEC5	1.49442	2.43993e-06	1.06975	0.560483	0.715824	0.00975316	No
dicLab1B019944	DLAgn_00169150	plakophilin-3-like isoform x3 - PKP3	1.4941	2.89071e-05	1.36056	0.00202309	0.91062	0.567971
dicLab1B017461	DLAgn_00011420	interferon regulatory factor 2-binding protein 2-a - IRF2BP2	1.49406	1.2363e-07	1.71913	2.26361e-13	1.15064	0.249626
dicLab1B007406	DLAgn_00059160	rho guanine nucleotide exchange factor 5 - ARHGEF5	1.49346	1.23204e-10	1.50073	6.93811e-11	1.00487	0.974184
dicLab1B025808	DLAgn_00069560	histidine triad nucleotide-binding protein 3-like - HINT3	1.49294	1.37107e-06	1.49367	1.3034e-06	1.00049	0.997865
dicLab1B038241	DLAgn_00170090	ets domain-containing protein elk-3 - ELK3	1.49263	1.59752e-11	1.74143	1.24463e-21	1.16669	0.0997842
dicLab1B003994	DLAgn_00144140	mitochondrial inner membrane protein oxa1l-like - OXA1L	1.49199	4.7024e-05	1.42647	0.000381457	0.956084	0.813052
dicLab1B028409	DLAgn_00137740	b- and t-lymphocyte attenuator-like - BTLA	1.49188	0.0201007	1.53121	0.0109572	1.02636	1	No
dicLab1B040973	DLAgn_00068950	camp-specific 3 -cyclic phosphodiesterase 7b-like - PDE7B - EC:3.1.4.17	1.49182	6.14941e-06	1.45491	2.68338e-05	0.975259	0.89331
dicLab1B006415	DLAgn_00047390	kelch domain-containing protein 3-like isoform x1	1.49141	2.67534e-10	1.50137	1.24677e-10	1.00668	0.964599
dicLab1B004822	DLAgn_00052310	phosphatidylinositol n-acetylglucosaminyltransferase subunit a - PIGA	1.49136	1.12496e-11	1.55085	5.6489e-14	1.03989	0.731408
dicLab1B016272	DLAgn_00248120	mhc class ii antigen beta chain	1.49127	5.39166e-09	1.58256	1.16614e-11	1.06122	0.635592
dicLab1B011540	DLAgn_00164430	mixed lineage kinase domain-like - MLKL - EC:2.7.10.0	1.49107	3.21911e-10	1.51475	5.33073e-11	1.01588	0.910878
dicLab1B027435	DLAgn_00156550	cdc42 small effector protein 2-like - CDC42SE2	1.49037	3.45775e-05	1.42147	0.000334649	0.953766	0.796089
dicLab1B034118	DLAgn_00263060	carcinoembryonic antigen-related cell adhesion molecule 5-like - CEACAM5	1.48924	3.806e-08	1.32441	0.000206212	0.889317	0.327443	No
dicLab1B022830	DLAgn_00146900	fch domain only 2 - FCHO2	1.48922	2.01793e-10	1.59408	4.30833e-14	1.07041	0.536914
dicLab1B021599	DLAgn_00131620	matrix metalloproteinase 9 - MMP9 - EC:3.4.24.0	1.4892	0.0290292	1.59735	0.00745556	1.07262	0.830987
dicLab1B020492	DLAgn_00134970	apoptosis regulator bcl-x - BCL2L1	1.48815	3.63434e-10	1.43371	1.8351e-08	0.963421	0.764625
dicLab1B027269	DLAgn_00030090	heat shock 70 kda protein 13-like - HSPA13	1.48791	1.31525e-09	1.4592	9.51749e-09	0.980707	0.891516
dicLab1B040773	-	THAP domain-containing protein 7	1.48782	1.04819e-05	1.93249	1.03124e-14	1.29887	0.0509081
dicLab1B002153	DLAgn_00136820	kynureninase isoform x1 - KYNU - EC:3.7.1.3	1.48754	0.000315497	1.81227	1.10225e-08	1.2183	0.235325	No
dicLab1B030405	DLAgn_00193050	perforin-1-like - PRF1	1.48693	0.000523892	1.35967	0.00946766	0.914411	0.652382	No
dicLab1B028560	DLAgn_00064980	sperm-associated antigen 1 - SPAG1	1.48671	5.56998e-10	1.411	1.11138e-07	0.949074	0.659934
dicLab1B038791	DLAgn_00150660	neurogenic locus notch homolog protein 2-like - NOTCH2	1.48636	4.69661e-08	1.33994	0.000102596	0.901487	0.389531
dicLab1B006296	DLAgn_00045220	serine threonine-protein kinase 10 - STK10 - EC:2.7.11.0 EC:2.7.10.0	1.48591	1.09752e-05	1.29834	0.00627592	0.873771	0.351797	No
dicLab1B004501	DLAgn_00027060	kinesin light chain 1 - KLC1	1.48582	6.0668e-10	1.44075	1.48895e-08	0.969666	0.811942
dicLab1B020297	DLAgn_00028140	kinase suppressor of ras 1 - KSR1 - EC:2.7.11.0 EC:2.7.10.0	1.48551	5.70089e-07	1.38421	6.10199e-05	0.931806	0.61862
dicLab1B016477	DLAgn_00107510	tumor necrosis factor ligand superfamily member 6 - FASLG	1.48539	0.0181232	1.78135	0.000203255	1.19925	0.470678	No
dicLab1B032054	DLAgn_00145210	terminal uridylyltransferase 4 - ZCCHC11 - EC:2.7.7.0	1.48538	8.23292e-10	1.55136	5.94071e-12	1.04442	0.725153
dicLab1B000297	DLAgn_00142470	serine threonine-protein phosphatase 2a 56 kda regulatory subunit beta isoform-like - PPP2R5B	1.48529	0.000207239	1.30846	0.0172117	0.880945	0.461387
dicLab1B026311	DLAgn_00163720	endophilin-a3 isoform 1 - SH3GL3	1.48401	0.0342936	1.10539	0.674067	0.74486	0.267785
dicLab1B006312	DLAgn_00187830	zinc finger ccch domain-containing protein 7b-like - ZC3H7B	1.48385	9.49064e-07	1.48052	1.09747e-06	0.997755	0.990383
dicLab1B037676	DLAgn_00024880	ELM2 and SANT domain-containing protein 1	1.48352	0.0106027	1.16477	0.402776	0.785139	0.288304
dicLab1B010204	DLAgn_00026030	vesicle transport through interaction with t-snares homolog 1b - VTI1B	1.48328	3.70874e-09	1.49171	2.07816e-09	1.00568	0.971689
dicLab1B017342	DLAgn_00174770	cilia and spindle-associated - CCSAPB	1.48326	0.00770352	1.03457	0.876815	0.6975	0.0866133
dicLab1B016107	DLAgn_00104920	t-box 21 - TBX21	1.4824	0.000116449	1.30323	0.0143994	0.879134	0.431938	No
dicLab1B014457	DLAgn_00157440	transcription factor maf-like - MAF	1.4823	0.000548878	1.28523	0.0399379	0.867049	0.427397
dicLab1B039969	DLAgn_00196470	nuclear factor erythroid 2-related factor 1-like - NFE2L1	1.48224	7.34524e-05	1.25403	0.0361301	0.846036	0.28371
dicLab1B000927	DLAgn_00266460	interleukin-7 receptor subunit alpha - IL7R	1.48052	4.49515e-06	1.4227	4.9157e-05	0.960945	0.812571	No
dicLab1B025578	DLAgn_00246960	unconventional myosin-ixb-like - MYO9B	1.47974	2.9064e-05	1.45061	8.0568e-05	0.980314	0.921231	No
dicLab1B000043	DLAgn_00187240	peroxisomal membrane protein pmp34 - SLC25A17	1.47962	3.94425e-06	1.60509	1.21356e-08	1.0848	0.583511
dicLab1B005454	DLAgn_00090960	protein-glutamine gamma-glutamyltransferase 2 - TGM2 - EC:2.3.2.13	1.47913	1.21224e-09	1.55333	4.61153e-12	1.05017	0.684971
dicLab1B027323	DLAgn_00228190	uncharacterized protein loc101475184	1.47912	0.0199232	1.51378	0.0114119	1.02343	0.944839
dicLab1B013042	DLAgn_00027520	ribonuclease t2 precursor - RNASET2L - EC:3.1.27.1	1.47854	0.000220738	1.81997	2.05614e-09	1.23092	0.19157	No
dicLab1B031993	DLAgn_00052200	ras-related protein rab-20-like - RAB20	1.4785	6.88538e-09	1.59317	2.29301e-12	1.07756	0.523732
dicLab1B036211	DLAgn_00248650	serine threonine-protein kinase mark1 isoform 2 - MARK1 - EC:2.7.11.0 EC:2.7.11.26 EC:2.7.10.0	1.47844	2.7575e-08	1.38693	5.39012e-06	0.938106	0.615738
dicLab1B009878	DLAgn_00209110	lysine-specific demethylase 7 - JHDM1D - EC:1.14.11.27 EC:1.13.11.0	1.47829	0.00349329	1.16477	0.335036	0.787916	0.229652
dicLab1B006068	DLAgn_00251630	b-cell receptor cd22-like	1.47809	0.0010824	1.61233	3.62746e-05	1.09082	0.674764	No
dicLab1B041306	DLAgn_00201930	type-iv antifreeze protein	1.47682	0.0990678	1.6143	0.0309143	1.09309	1
dicLab1B024909	DLAgn_00039470	vacuole membrane protein 1-like - VMP1	1.47669	0.0133119	1.37767	0.0465057	0.932949	1
dicLab1B004662	DLAgn_00096860	type-1 angiotensin ii receptor-associated - AGTRAP	1.47576	3.47586e-08	1.38984	4.78493e-06	0.941782	0.64251
dicLab1B033769	DLAgn_00081090	ubiquitin-conjugating enzyme e2 l3 - UB2L3 - EC:6.3.2.0	1.47526	1.80624e-09	1.61347	5.17515e-14	1.09369	0.410418
dicLab1B016926	DLAgn_00039960	cytospin-b-like isoform x1 - SPECC1	1.47492	1.52853e-05	1.2142	0.0520293	0.82323	0.15717
dicLab1B010787	DLAgn_00082700	leucine-rich repeat-containing protein 8a-like - LRRC8A	1.4749	0.00690587	0.92722	0.693979	0.628665	0.0197545
dicLab1B005751	DLAgn_00185660	immediate early response gene 2 protein - IER2	1.47488	2.42675e-08	1.70695	2.65459e-15	1.15735	0.182527
dicLab1B004271	DLAgn_00076770	d-beta-hydroxybutyrate mitochondrial - BDH1 - EC:1.1.1.30	1.4744	2.14396e-08	1.42874	3.45625e-07	0.969036	0.822838
dicLab1B025516	DLAgn_00198660	karyopherin alpha 6 (importin alpha 7) - KPNA6	1.47427	8.49196e-06	1.24162	0.0226535	0.842193	0.206032
dicLab1B010110	DLAgn_00153120	protein xrp2 - RP2 - EC:2.7.4.6	1.47336	1.3622e-05	1.25837	0.0167084	0.854084	0.263363
dicLab1B020569	DLAgn_00221390	mhc class ia antigen	1.47244	6.84058e-06	1.45368	1.50211e-05	0.987254	0.945398
dicLab1B018671	DLAgn_00225090	abl interactor 1 - ABI3	1.47219	3.23192e-05	1.67788	7.337e-09	1.13971	0.374767	No
dicLab1B023143	DLAgn_00051370	dnaj homolog subfamily c member 3 - DNAJC3	1.47082	4.81178e-08	1.47221	4.45184e-08	1.00095	0.995221
dicLab1B024754	DLAgn_00097700	transcriptional regulator myc-2 - MYCN	1.4687	3.50601e-08	1.2986	0.000361774	0.88418	0.277114
dicLab1B016718	DLAgn_00039390	protein btg3 - BTG3	1.46865	2.37809e-07	1.53921	4.34338e-09	1.04804	0.738736
dicLab1B040987	DLAgn_00191650	tyrosine kinase 2 - TYK2 - EC:2.7.10.2	1.4683	5.36976e-11	1.41275	5.08057e-09	0.962168	0.733046
dicLab1B024879	DLAgn_00204890	death domain-associated protein 6-like - DAXX	1.46827	1.12204e-07	1.39472	6.33144e-06	0.949907	0.70404
dicLab1B017672	DLAgn_00076070	mitochondrial fission regulator 1 - MTFR1	1.46825	4.03169e-06	1.32322	0.00129877	0.901221	0.44946
dicLab1B011476	DLAgn_00140000	sodium myo-inositol cotransporter - SLC5A3	1.46808	0.00147304	1.41874	0.00406354	0.966386	0.888031	No
dicLab1B026718	DLAgn_00066500	ribonuclease zc3h12a - ZC3H12A	1.46799	7.25953e-09	1.66002	5.49316e-15	1.13081	0.252966	No
dicLab1B002379	DLAgn_00018200	cadherin-1-like - CDH1	1.46753	2.36229e-07	1.39526	1.03311e-05	0.950752	0.718226
dicLab1B039315	DLAgn_00139340	cysteine and tyrosine-rich protein 1 - CYYR1	1.46726	0.00611034	1.64353	0.000185378	1.12013	0.620978
dicLab1B021624	DLAgn_00014310	dna polymerase eta - POLH - EC:2.7.7.7	1.46705	5.08788e-09	1.47726	2.5512e-09	1.00696	0.964461
dicLab1B026934	DLAgn_00115750	an1-type zinc finger protein 5-like - ZFAND5A	1.46652	5.04196e-09	1.46145	7.29213e-09	0.996544	0.982053
dicLab1B038484	DLAgn_00181850	rna-binding protein 47-like - RBM47	1.46596	6.02047e-10	1.40603	4.9733e-08	0.959123	0.725322
dicLab1B005182	DLAgn_00094780	erbb receptor feedback inhibitor 1 - ERRFI1	1.46553	2.04369e-05	1.2673	0.0137303	0.864733	0.311344
dicLab1B030339	DLAgn_00068070	heat shock protein hsp 90-alpha-like - HSP90AA1 - EC:3.6.1.3	1.46547	2.51367e-07	1.46934	2.02967e-07	1.00264	0.988035
dicLab1B022062	DLAgn_00142790	la-related protein 7 - LARP7	1.46534	2.49387e-06	1.54326	5.8085e-08	1.05318	0.733046
dicLab1B005381	DLAgn_00148050	c-type natriuretic peptide 4 precursor - CNP-4	1.46524	0.10036	1.59504	0.0326599	1.08859	1	No
dicLab1B001936	DLAgn_00083850	nuclear pore complex protein nup214 - NUP214	1.46496	4.86155e-05	1.2675	0.0186911	0.86521	0.335254
dicLab1B000239	DLAgn_00116900	poly rna polymerase gld2-like - PAPD4 - EC:2.7.7.19	1.46448	1.79536e-06	1.40924	2.31668e-05	0.962277	0.805153
dicLab1B009117	DLAgn_00186020	heme-binding protein 1 - HEBP1	1.46448	0.000664379	1.63855	4.45269e-06	1.11886	0.540936	No
dicLab1B001816	DLAgn_00139710	rho guanine nucleotide exchange factor 7-like isoform 1 - ARHGEF7	1.46384	0.00985623	1.31792	0.0740905	0.900317	0.670814
dicLab1B041216	DLAgn_00057630	mitogen-activated protein kinase kinase kinase 5 - MAP3K5 - EC:2.7.11.25 EC:2.7.10.0	1.46343	0.00116583	1.48256	0.000686216	1.01308	0.959075
dicLab1B026551	DLAgn_00157860	sodium-coupled neutral amino acid transporter 7 - SLC38A7	1.46337	5.30351e-05	1.35604	0.00171773	0.926654	0.648372
dicLab1B019683	DLAgn_00074120	cpne3 protein - CPNE3 - EC:2.7.11.0	1.463	1.23322e-06	1.26292	0.00534434	0.863244	0.236363
dicLab1B003416	DLAgn_00204960	probable e3 ubiquitin-protein ligase makorin-1-like - MKRN1	1.46251	4.15879e-10	1.34944	1.56729e-06	0.922687	0.433851
dicLab1B003726	DLAgn_00196850	sialoadhesin-like - MAG	1.46202	5.5546e-11	1.53899	5.56937e-14	1.05265	0.632088
dicLab1B032279	DLAgn_00201830	e3 ubiquitin-protein ligase rnf19a-like - RNF19A	1.46197	1.14411e-08	1.42124	1.64783e-07	0.972139	0.837122
dicLab1B035192	DLAgn_00057390	dehydrodolichyl diphosphate synthase - DHDDS - EC:2.5.1.0	1.4615	2.78441e-09	1.5451	5.05992e-12	1.0572	0.63374
dicLab1B029897	DLAgn_00008160	guanine nucleotide exchange factor vav3-like - VAV3	1.46067	0.000472068	1.5522	3.14701e-05	1.06267	0.758427	No
dicLab1B033445	DLAgn_00075010	ankyrin repeat domain-containing protein 33b-like - ANKRD33BA	1.46066	0.00177425	1.59349	6.74043e-05	1.09094	0.676577
dicLab1B023358	DLAgn_00056510	phd finger protein 1 - PHF1	1.46028	0.00279558	1.2126	0.176374	0.83039	0.337262	No
dicLab1B013419	DLAgn_00144680	interleukin-8 precursor - IL-8	1.46019	0.000172624	1.34731	0.00415331	0.922692	0.649638	No
dicLab1B006812	DLAgn_00013000	stromal cell-derived factor 1 precursor - CXCL12A	1.45977	0.00360521	1.35055	0.0246741	0.925182	0.733046	No
dicLab1B038497	DLAgn_00252690	retrovirus polyprotein	1.45889	0.131184	1.81296	0.00805188	1.24271	1	No
dicLab1B001761	DLAgn_00132480	tumor necrosis factor receptor superfamily member 25 - TNFRSF25	1.45864	0.00323316	1.38239	0.012998	0.947727	0.822698	No
dicLab1B035263	DLAgn_00052930	phd finger protein 6-like - PHF6	1.45861	0.00471302	1.25881	0.111617	0.863017	0.481894
dicLab1B002445	DLAgn_00028150	galectin like protein - LEG9	1.4585	4.26406e-07	1.7082	1.22001e-13	1.1712	0.175605
dicLab1B031284	DLAgn_00193870	star-related lipid transfer protein 3 isoform 1 - STARD3	1.45847	3.27946e-05	1.30337	0.00552061	0.893651	0.448894
dicLab1B022556	DLAgn_00193700	alpha- -sialyltransferase 8f-like - ST8SIA6	1.45712	0.0138632	1.30901	0.0938786	0.89835	1
dicLab1B038912	DLAgn_00198120	cbp p300-interacting transactivator 3-like - CITED4B	1.457	0.0194718	1.35159	0.0678695	0.927649	0.788987
dicLab1B034160	DLAgn_00093470	nuak family snf1-like kinase 2-like - NUAK2 - EC:2.7.11.0 EC:2.7.10.0	1.45694	0.0210534	1.39085	0.044715	0.954636	0.881045	No
dicLab1B020762	DLAgn_00175910	neuralized-like protein 1a-like - NEURL	1.45677	0.00187494	1.18025	0.237745	0.810177	0.24787
dicLab1B031123	DLAgn_00138980	Uncharacterized protein C8orf74 homolog	1.45666	0.187288	1.71608	0.0370058	1.1781	1	No
dicLab1B024709	DLAgn_00207990	proline-rich protein 5 - PRR5	1.45577	0.00150694	1.58371	5.6373e-05	1.08788	0.679347	No
dicLab1B004039	DLAgn_00029700	beta-secretase 1-like - BACE1 - EC:3.4.23.0	1.45535	0.0276152	1.38841	0.0561476	0.954005	1	No
dicLab1B034814	DLAgn_00139970	t-cell surface antigen cd2 precursor - CD48	1.45507	5.63801e-07	1.34712	0.000112134	0.925813	0.553108	No
dicLab1B030231	DLAgn_00126460	mitochondrial ubiquitin ligase activator of nfkb 1-like - MUL1 - EC:6.3.2.19	1.45483	3.81834e-07	1.52915	5.184e-09	1.05108	0.71838
dicLab1B018997	DLAgn_00238390	na+ k+ beta 2a polypeptide - ATP1B2A	1.45451	0.0232135	1.21434	0.295424	0.83488	0.468572
dicLab1B038150	DLAgn_00212430	nad-specific glutamate dehydrogenase-like isoform 1	1.454	0.00044664	1.41844	0.00112415	0.975538	0.910878
dicLab1B002522	-	uncharacterized protein	1.45366	6.46547e-05	1.76554	1.583e-10	1.21454	0.166869
dicLab1B003917	DLAgn_00058170	hormone-sensitive lipase - LIPE	1.45344	0.000422414	1.3062	0.0162994	0.898698	0.543671
dicLab1B014622	DLAgn_00183120	protein phosphatase mitochondrial-like - PPM1K	1.45341	0.032667	1.06834	0.778493	0.735054	0.210098
dicLab1B036316	DLAgn_00094350	High mobility group protein HMGI-C	1.45325	0.0181462	1.08877	0.679526	0.749193	0.201387	No
dicLab1B000431	DLAgn_00244340	immunoglobulin light chain precursor	1.45279	1.39718e-06	1.49794	1.33716e-07	1.03108	0.846149	No
dicLab1B018724	DLAgn_00005160	ras-related protein rap-2b-like - RAP2B	1.45139	0.000275317	1.48121	0.000105273	1.02054	0.924706
dicLab1B001157	DLAgn_00059570	leukocyte receptor cluster member 9 - LENG9	1.45095	0.00014463	1.26658	0.0240443	0.872931	0.383179
dicLab1B028696	DLAgn_00194870	heat shock protein 70	1.45089	7.63976e-06	1.64648	5.39393e-10	1.13481	0.343253
dicLab1B032810	DLAgn_00141790	fragile x mental retardation syndrome-related protein 2 - FXR2	1.45049	1.62439e-06	1.39864	1.9785e-05	0.964257	0.812336
dicLab1B027562	DLAgn_00188190	peptidoglycan recognition protein ii - EC:3.5.1.28	1.4503	0.0111146	1.83464	5.89395e-06	1.26501	0.266628	No
dicLab1B041340	DLAgn_00130020	toll-like receptor 9	1.45027	0.00235961	1.34872	0.0172734	0.929975	0.73688	No
dicLab1B028073	DLAgn_00197490	carcinoembryonic antigen-related cell adhesion molecule 5-like - CEACAM1	1.45015	2.24441e-09	1.37857	3.66495e-07	0.950641	0.66078
dicLab1B040862	DLAgn_00208680	t-complex protein 11-like protein 2 - TCP11L2	1.44956	2.48398e-08	1.32302	4.93347e-05	0.912707	0.412354
dicLab1B005911	DLAgn_00100160	lyr motif-containing protein 1 - LYRM1	1.44953	0.000505905	1.28831	0.0248856	0.888773	0.495471
dicLab1B012666	DLAgn_00029910	protein phosphatase slingshot homolog 2 - SSH2 - EC:3.1.3.48	1.44884	0.000266222	1.50045	5.16337e-05	1.03562	0.864717
dicLab1B006186	DLAgn_00006290	receptor-interacting serine threonine-protein kinase 1 - RIPK1 - EC:2.7.11.0 EC:2.7.10.0	1.44875	1.98759e-09	1.37219	4.8172e-07	0.947158	0.632146
dicLab1B003930	DLAgn_00166140	phd and ring finger domain-containing protein 1-like - PHRF1	1.4482	9.99588e-06	1.25186	0.0127641	0.864428	0.273737
dicLab1B019592	DLAgn_00110400	palmitoyltransferase zdhhc15 - ZDHHC15	1.44799	2.45094e-05	1.20757	0.052527	0.833963	0.177107
dicLab1B023843	DLAgn_00182760	methylcytosine dioxygenase tet2-like - TET2	1.4479	0.00118308	1.09171	0.552336	0.753996	0.0890118
dicLab1B022152	DLAgn_00131920	solute carrier family 25 member 33 - SLC25A33	1.44737	8.06703e-09	1.29346	0.000123618	0.893659	0.283338
dicLab1B005729	DLAgn_00124320	3-hydroxy-3-methylglutaryl-coenzyme a reductase a - HMGCR - EC:1.1.1.34	1.44713	8.02278e-07	1.42861	2.0782e-06	0.987203	0.936628
dicLab1B022054	DLAgn_00002460	transcription factor ap-1-like - JUN	1.44643	1.04292e-07	1.51098	1.80715e-09	1.04463	0.740875
dicLab1B040335	DLAgn_00045060	nedd4 family-interacting protein 1 - NDFIP1L	1.44613	2.19171e-11	1.49405	2.18377e-13	1.03313	0.764625
dicLab1B017441	DLAgn_00020860	signal recognition particle 14 kda - SRP14	1.4456	1.46105e-09	1.36515	5.25934e-07	0.944353	0.60454
dicLab1B007980	DLAgn_00105800	zinc finger protein 235-like	1.4455	0.0358827	0.996446	0.990931	0.689341	0.123524
dicLab1B007026	DLAgn_00184910	lrr and pyd domains-containing protein 3-like - CASP	1.44548	1.89313e-06	1.53447	1.77748e-08	1.06156	0.670884	No
dicLab1B009661	DLAgn_00089940	gata-binding factor 2-like isoform 1 - GATA2	1.44515	0.00137396	1.66801	2.66795e-06	1.15421	0.420303	No
dicLab1B000878	DLAgn_00151170	protein dos - DOS	1.44483	0.012372	1.43938	0.0122635	0.996228	0.990352
dicLab1B030260	DLAgn_00038480	e3 ubiquitin-protein ligase cbl-b - CBLB - EC:6.3.2.19	1.44459	5.44378e-09	1.35207	2.92995e-06	0.935953	0.551053
dicLab1B015211	DLAgn_00176220	zinc finger ccch domain-containing protein 6 - ZC3H6	1.44403	0.011088	1.02351	0.916686	0.708787	0.0895923	No
dicLab1B018359	DLAgn_00028510	gastric intrinsic factor-like - TCNL	1.44332	0.031302	1.48891	0.0159568	1.03159	0.924835	No
dicLab1B014152	DLAgn_00058090	probable atp-dependent rna helicase ddx6-like	1.44319	1.06179e-05	1.17857	0.0812757	0.816642	0.110016
dicLab1B029608	DLAgn_00096300	myosin-binding protein h-like - MYBPHA	1.44317	0.17466	1.65887	0.0404356	1.14946	1	No
dicLab1B013051	DLAgn_00249360	mhc class i antigen	1.44287	0.0105131	1.47143	0.00596178	1.01979	0.945785
dicLab1B008152	DLAgn_00214570	rho-related gtp-binding - RHOGB	1.44253	3.12231e-09	1.51991	7.37508e-12	1.05365	0.647193	No
dicLab1B015934	DLAgn_00253670	tyrosine-protein phosphatase non-receptor type 18-like - PTPN18	1.44245	0.000177108	1.73119	3.02603e-09	1.20017	0.219107	No
dicLab1B028542	DLAgn_00185280	uncharacterized protein loc101464499 isoform x1	1.44237	6.94099e-09	1.4155	4.71736e-08	0.981372	0.891251
dicLab1B000566	DLAgn_00249950	dual specificity protein phosphatase 16 - DUSP16 - EC:3.1.3.48	1.4413	1.09533e-07	1.72436	2.5401e-16	1.19639	0.0905556
dicLab1B037141	DLAgn_00263050	uncharacterized protein loc101175024 - CEACAM1	1.44091	1.19061e-06	1.52709	1.05099e-08	1.05981	0.672443	No
dicLab1B021645	DLAgn_00161360	cub and zona pellucida-like domain-containing protein 1-like	1.44086	0.0321307	1.31935	0.117254	0.915664	0.761556
dicLab1B023371	DLAgn_00186010	ww domain-binding protein 2-like - WBP2	1.44083	6.44749e-10	1.33685	1.63425e-06	0.927839	0.458192
dicLab1B037666	DLAgn_00235220	uncharacterized protein loc101470493 - RGD1624205	1.44044	0.0102585	1.13649	0.455017	0.78899	0.254903
dicLab1B030336	DLAgn_00246370	uncharacterized protein loc101161240	1.44025	0.210018	1.73846	0.0342602	1.20706	1	No
dicLab1B013882	DLAgn_00207670	transcription factor ec-like - TFEC	1.43985	6.04978e-06	1.65988	6.76329e-11	1.15282	0.26453	No
dicLab1B011328	DLAgn_00083860	nucleus accumbens-associated protein 2 - NACC2	1.43908	1.62815e-07	1.20973	0.0122436	0.840625	0.107656
dicLab1B030972	DLAgn_00025430	cysteine string - DNAJC5G	1.43905	3.30549e-09	1.26425	0.000302423	0.878536	0.187144
dicLab1B041192	DLAgn_00244440	cystatin-f precursor - CYTF	1.43896	2.57213e-05	1.96345	9.73494e-17	1.36449	0.0144669
dicLab1B016066	-	Repetitive proline-rich cell wall protein 1	1.43874	2.27442e-07	1.45219	1.01521e-07	1.00935	0.953473	No
dicLab1B002137	DLAgn_00126420	glycolipid transfer protein domain-containing protein 1 - GLTPD1	1.43789	2.96791e-05	1.39947	0.000129422	0.973281	0.880751
dicLab1B005348	DLAgn_00169140	cd81 antigen - CD81	1.43701	0.00801459	1.33705	0.0388682	0.930438	0.765003	No
dicLab1B016804	DLAgn_00047280	glycerol-3-phosphate transporter - SLC37A1	1.43699	0.00202407	1.36708	0.00883204	0.951351	0.821595
dicLab1B022248	DLAgn_00007870	unconventional myosin-ixb-like - MYO9B	1.43696	0.0152168	1.11274	0.565957	0.77437	0.23485	No
dicLab1B037844	DLAgn_00192530	serine threonine-protein kinase 17a - STK17A - EC:2.7.11.0 EC:2.7.10.0	1.43685	9.3521e-07	1.3994	6.5993e-06	0.973935	0.864717
dicLab1B030282	DLAgn_00070990	solute carrier family 30 (zinc transporter) member 1 - SLC30A1	1.43628	7.88239e-07	1.42371	1.52708e-06	0.991247	0.958056
dicLab1B002117	DLAgn_00172030	dual specificity phosphatase 6 - DUSP6 - EC:3.1.3.48	1.43619	1.15993e-06	1.44991	5.52245e-07	1.00955	0.95558
dicLab1B027442	DLAgn_00264150	semaphorin-7a-like isoform x1 - SEMA7A	1.43611	0.000122735	1.07391	0.571411	0.747794	0.037796	No
dicLab1B024390	DLAgn_00108710	syntaxin-3-like isoform 3 - STX3	1.4361	6.59249e-07	1.3369	0.000103936	0.930918	0.574606
dicLab1B008183	DLAgn_00111060	tnfaip3-interacting protein 1-like - TNIP1	1.43518	1.49125e-10	1.39393	5.12996e-09	0.971261	0.795457
dicLab1B023581	DLAgn_00139720	protein-tyrosine kinase 2-beta isoform 2 - PTK2B - EC:2.7.10.2	1.43445	8.734e-07	1.51893	7.01207e-09	1.05889	0.669426
dicLab1B030480	DLAgn_00144260	low-density lipoprotein receptor-related protein 10-like - LRP10	1.43411	1.20483e-10	1.41576	6.02832e-10	0.987203	0.918341
dicLab1B036408	DLAgn_00148470	serine arginine-rich splicing factor 11-like - SRSF11	1.43349	9.0015e-12	1.44338	3.31281e-12	1.0069	0.956391
dicLab1B024298	DLAgn_00036990	lrr and pyd domains-containing protein 3-like	1.43323	0.0204301	1.17032	0.381412	0.81656	0.375071
dicLab1B003670	DLAgn_00056930	lysosomal thioesterase ppt2-a-like - PPT2A - EC:3.1.2.22	1.43315	0.0684144	1.52484	0.0248558	1.06398	0.862474	No
dicLab1B033992	DLAgn_00134140	lysosomal amino acid transporter 1 homolog - PQLC2	1.43249	7.64533e-06	1.51443	1.4751e-07	1.0572	0.706672
dicLab1B001455	DLAgn_00255160	stonustoxin subunit alpha	1.43214	0.00681435	1.01336	0.949176	0.707579	0.0678652
dicLab1B037200	DLAgn_00097860	mitochondrial import receptor subunit tom34 - TOMM34	1.4316	9.6679e-09	1.30839	3.33113e-05	0.913938	0.388758
dicLab1B027688	DLAgn_00258700	stromal interaction molecule 1-like - STIM1	1.43141	0.0681137	1.55876	0.0166429	1.08897	0.796301
dicLab1B002619	DLAgn_00098930	chromobox protein homolog 7 - CBX7	1.43084	0.024057	1.38447	0.0407918	0.967589	0.914802
dicLab1B041099	DLAgn_00090300	solute carrier family facilitated glucose transporter member 9-like - SLC2A9	1.42991	0.0667703	1.74449	0.00161386	1.22	1	No
dicLab1B015237	DLAgn_00067960	adp-ribosylation factor 6 - ARF6	1.42944	4.45423e-12	1.44641	7.444e-13	1.01187	0.919042
dicLab1B026739	DLAgn_00107870	coiled-coil domain-containing protein 85b-like - CCDC85B	1.42937	2.25117e-05	1.40878	5.26199e-05	0.985593	0.935809
dicLab1B018047	DLAgn_00017490	spermatogenesis-associated protein 2 - SPATA2	1.4292	0.000690408	1.25041	0.0481675	0.874904	0.420303
dicLab1B030051	DLAgn_00052350	membrane transport protein xk-like - XK	1.42911	0.00187359	1.38112	0.00533045	0.966421	0.88111	No
dicLab1B022210	DLAgn_00019260	mgc86483 protein - MGC86483	1.42884	4.74255e-06	1.48348	3.0772e-07	1.03824	0.804346
dicLab1B030177	DLAgn_00108970	endonuclease domain-containing 1	1.42848	0.00261484	1.4369	0.00199619	1.0059	0.981888	No
dicLab1B027634	DLAgn_00130720	retinoic acid receptor gamma - RARG	1.42836	6.98742e-07	1.3947	4.35255e-06	0.976433	0.875248
dicLab1B028493	DLAgn_00244380	mannose-1-phosphate guanyltransferase beta - GMPPB - EC:2.7.7.13	1.42808	0.0377304	1.24544	0.238941	0.872108	1
dicLab1B026516	DLAgn_00119270	tetraspanin 3 integral membrane protein	1.42805	6.23938e-10	1.44148	2.00288e-10	1.00941	0.942413
dicLab1B013671	DLAgn_00095070	protein shisa-5-like - SHISA4	1.42798	2.87124e-07	1.3416	3.59305e-05	0.939506	0.61676
dicLab1B002823	DLAgn_00177200	tartrate-resistant acid phosphatase type 5 precursor - PPA5 - EC:3.1.3.2	1.42773	3.28514e-07	1.66687	3.48243e-14	1.1675	0.152433
dicLab1B011444	DLAgn_00255280	uncharacterized protein loc101470900 isoform x1	1.42702	6.7203e-08	1.41567	1.43528e-07	0.992047	0.958056	No
dicLab1B025740	DLAgn_00165900	receptor-type tyrosine-protein phosphatase eta-like - PTPRJ	1.42678	0.00823137	0.994739	0.981643	0.697188	0.0578939	No
dicLab1B001935	DLAgn_00203880	myosin id - MYO1D	1.42618	1.19141e-07	1.50548	6.03252e-10	1.0556	0.659849
dicLab1B036051	DLAgn_00065310	e3 ubiquitin-protein ligase znrf2 - ZNRF2	1.42614	4.70484e-06	1.31555	0.000642905	0.922452	0.543671
dicLab1B012216	DLAgn_00060880	rna-binding protein 12b-like - RBM12B	1.42574	1.00582e-09	1.40483	5.55251e-09	0.98533	0.908294
dicLab1B009793	DLAgn_00206770	poly - PRP12 - EC:2.4.2.30	1.42562	7.17863e-06	1.30175	0.00135096	0.913112	0.492118
dicLab1B039415	DLAgn_00102460	ras-related protein rab-5c - RAB5C	1.42492	2.65026e-07	1.33125	5.20023e-05	0.934262	0.574419
dicLab1B040827	DLAgn_00227100	von willebrand factor a domain-containing protein 5a-like	1.42488	0.0331874	1.0097	0.971196	0.708615	0.132129
dicLab1B041072	DLAgn_00141820	novel immune-type receptor 10	1.42481	0.0233523	1.26587	0.156806	0.888448	0.64031	No
dicLab1B021406	DLAgn_00204980	interleukin-17 receptor a - I17RA	1.42477	7.7082e-09	1.38936	1.04692e-07	0.975141	0.843372
dicLab1B028208	DLAgn_00191410	bromodomain-containing protein 4 - BRD4	1.42371	2.47102e-05	1.13738	0.193875	0.798885	0.0758453
dicLab1B001059	DLAgn_00134780	glutathione synthetase - GSS - EC:6.3.2.3	1.4237	0.021238	1.24214	0.191634	0.872474	0.57192
dicLab1B025694	DLAgn_00025770	synaptojanin-2-binding protein - SYNJ2BP	1.42303	1.32131e-06	1.49158	2.64259e-08	1.04817	0.731408
dicLab1B025768	-	Putative ferric-chelate reductase 1	1.42268	0.0174948	1.70544	9.38671e-05	1.19875	0.406217	No
dicLab1B036384	DLAgn_00248710	inad-like protein - INADL	1.42253	0.0262469	1.35027	0.0616092	0.949207	0.860585
dicLab1B000102	DLAgn_00120860	polyadenylate-binding protein-interacting protein 1 isoform 1 - PAIP1	1.42238	2.68869e-06	1.27072	0.00247706	0.893374	0.354021
dicLab1B012040	DLAgn_00158700	adrenomedullin 1 - ADM1	1.4221	3.94161e-05	1.33964	0.000873748	0.942019	0.700784
dicLab1B025838	DLAgn_00210670	v-set domain-containing t-cell activation inhibitor 1-like	1.42166	0.000979454	1.22382	0.0830007	0.860843	0.365456
dicLab1B032683	DLAgn_00129700	beta- -galactosyltransferase 5-like - B4GALT5	1.42126	5.64224e-09	1.29123	4.59363e-05	0.908508	0.337262
dicLab1B025622	DLAgn_00103960	splicing arginine serine-rich 2 - SRSF2	1.42117	1.02521e-09	1.61844	9.65482e-18	1.13881	0.152433
dicLab1B017359	DLAgn_00206670	cyclin-dependent kinase 17 - CDK17 - EC:2.7.11.22 EC:2.7.10.0	1.42067	0.000143501	1.20132	0.0728438	0.845599	0.238449
dicLab1B027479	DLAgn_00150570	perilipin-3-like isoform x1 - PLIN2	1.4205	7.00931e-08	1.50007	2.64487e-10	1.05601	0.646939
dicLab1B036997	DLAgn_00225840	mesencephalic astrocyte-derived neurotrophic factor-like - MANF	1.42011	6.63994e-10	1.49871	5.59424e-13	1.05535	0.601655
dicLab1B026601	DLAgn_00140830	myotubularin-related protein 1-like - MTMR1 - EC:3.1.3.48 EC:3.1.3.64	1.4198	8.20163e-07	1.32793	0.000101872	0.935294	0.59599
dicLab1B000251	DLAgn_00109490	v-type proton atpase 116 kda subunit a isoform 2-like - TCIRG1	1.41965	0.00750181	1.51895	0.000919989	1.06995	0.769218
dicLab1B015259	DLAgn_00091550	slit-robo rho gtpase-activating protein 2-like - SRGAP2A	1.41962	6.38684e-05	1.2402	0.0223151	0.873616	0.334116
dicLab1B032007	DLAgn_00058240	c-x-c chemokine receptor type 3-like - CXCR3.1	1.41956	3.03868e-05	1.50971	5.51042e-07	1.06351	0.684971	No
dicLab1B013254	DLAgn_00023480	b2 bradykinin receptor-like - BDKRB2	1.41954	0.00215485	1.55607	5.41034e-05	1.09618	0.632575	No
dicLab1B026657	DLAgn_00246630	charged multivesicular body protein 4b-like - CHMP4B	1.41916	2.65598e-11	1.39184	3.73685e-10	0.980746	0.864154
dicLab1B030299	DLAgn_00031580	p2y purinoceptor 3-like - P2RY6	1.41895	0.000361238	1.29819	0.0105963	0.914895	0.595	No
dicLab1B010458	DLAgn_00176270	rho gdp-dissociation inhibitor 1 - ARHGDIA	1.41817	5.51803e-10	1.45767	1.58847e-11	1.02785	0.8086
dicLab1B011765	DLAgn_00114290	eukaryotic translation initiation factor 4e-1a-like - EIF4EA	1.41706	0.031302	1.09425	0.664016	0.772196	1
dicLab1B010534	DLAgn_00135300	fanconi anemia-associated protein of 20 kda - C1ORF86	1.41662	0.00374615	1.4505	0.00160919	1.02391	0.922527
dicLab1B024649	DLAgn_00069590	squalene synthase - FDFT1 - EC:2.5.1.21	1.41577	0.00010139	1.35897	0.000743782	0.959879	0.812494
dicLab1B028870	DLAgn_00187920	phospholipase b-like 1-like - PLBD1	1.41566	3.06654e-05	1.44484	8.78066e-06	1.02061	0.908349
dicLab1B006491	DLAgn_00036710	reggie protein 1b - FLOT2A	1.41548	2.18649e-06	1.37746	1.58533e-05	0.973142	0.857913
dicLab1B014319	DLAgn_00006880	yghl1 - HIG1	1.41541	5.86346e-09	1.28635	4.93342e-05	0.908818	0.335118
dicLab1B004641	DLAgn_00131290	probable e3 ubiquitin-protein ligase dtx3-like - DTX3	1.41402	1.19754e-06	1.28867	0.000645778	0.911352	0.430024
dicLab1B029351	DLAgn_00009050	atp-sensitive inward rectifier potassium channel 10-like - KCNJ10	1.41329	0.000689619	1.1335	0.304183	0.802033	0.142997	No
dicLab1B018750	DLAgn_00259550	subfamily member 1 - DNAJA1	1.4127	0.00114829	1.15999	0.228834	0.821115	0.217438
dicLab1B031515	DLAgn_00178090	ethanolamine-phosphate cytidylyltransferase-like - PCYT2 - EC:2.7.7.0	1.41239	7.11479e-11	1.44645	2.41257e-12	1.02411	0.827637
dicLab1B040388	DLAgn_00005770	chloride channel protein 2-like - CLCN2	1.41225	0.237849	1.72684	0.035673	1.22276	1	No
dicLab1B008256	-	uncharacterized protein	1.41218	0.00254709	1.5026	0.000232161	1.06403	0.761531	No
dicLab1B014738	DLAgn_00059900	aryl hydrocarbon receptor nuclear translocator-like - ARNT	1.41157	6.36587e-06	1.2545	0.00510621	0.888731	0.33958
dicLab1B023987	DLAgn_00141800	rna-binding protein 4b - RBM4.3	1.41109	9.6454e-11	1.44137	4.96981e-12	1.02146	0.850292
dicLab1B016555	DLAgn_00032050	max-binding protein mnt-like - MNT	1.41108	2.05121e-05	1.36283	0.000159712	0.965807	0.827683
dicLab1B016732	DLAgn_00128360	rho-related gtp-binding protein rho6-like - RND1	1.41102	0.0464051	1.24168	0.247279	0.879984	1
dicLab1B034881	DLAgn_00068770	phosphatidate phosphatase lpin1-like - LPIN1	1.41058	5.88236e-05	1.16037	0.130448	0.82262	0.13073
dicLab1B037960	DLAgn_00115090	solute carrier family 15 member 4 - SLC15A4	1.41044	1.63423e-06	1.38521	6.46113e-06	0.982113	0.907196
dicLab1B005687	DLAgn_00028800	transmembrane protein 199 - CQ032	1.41036	1.3841e-05	1.53712	2.25907e-08	1.08988	0.516385
dicLab1B001134	DLAgn_00215340	protein asteroid homolog 1-like isoform x1	1.4099	1.28916e-05	1.36902	8.10617e-05	0.971005	0.855109
dicLab1B028501	DLAgn_00248850	bcl-2 adenovirus e1b 19 kda-interacting protein 2-like - BNIPL	1.40983	0.0188862	1.53291	0.00211689	1.0873	0.734823	No
dicLab1B014514	DLAgn_00052300	cd80 protein - CD80	1.40956	0.00142186	1.41187	0.00125811	1.00164	0.994205
dicLab1B037973	DLAgn_00137730	b- and t-lymphocyte attenuator-like - BTLA	1.40918	0.0304197	1.11726	0.56838	0.792843	0.313204	No
dicLab1B025381	-	uncharacterized protein	1.40884	0.207336	1.64235	0.0430374	1.16575	1	No
dicLab1B010973	DLAgn_00008470	guanine nucleotide binding protein (g protein) alpha activating activity olfactory type - GNAL - EC:4.6.1.1	1.40882	0.00100993	1.66029	2.55151e-07	1.17849	0.305213
dicLab1B016537	DLAgn_00212020	heat shock protein 70	1.40861	0.000125969	1.68452	6.90846e-10	1.19588	0.18436
dicLab1B022890	DLAgn_00017480	thymidine kinase mitochondrial - TK2 - EC:2.7.1.0	1.4085	0.00118573	1.47731	0.000152335	1.04885	0.8086
dicLab1B023186	DLAgn_00248320	mannose-1-phosphate guanyltransferase beta - GMPPB - EC:2.7.7.13	1.40837	0.041951	1.44253	0.0249041	1.02426	1
dicLab1B031952	DLAgn_00234610	fc receptor-like protein 5-like	1.40818	0.0641514	1.51577	0.0173129	1.07641	1	No
dicLab1B011902	DLAgn_00090470	ubiquitin-associated protein 1-like - UBAP1	1.40783	4.59329e-09	1.51669	3.78096e-13	1.07732	0.450151
dicLab1B022977	DLAgn_00143150	tetratricopeptide repeat protein 31	1.4077	1.55256e-07	1.27235	0.000414585	0.90385	0.344514
dicLab1B010737	DLAgn_00090080	monocarboxylate transporter 2-like - SLC16A7	1.4071	0.00548371	1.12154	0.444302	0.797054	0.207946
dicLab1B039371	DLAgn_00160980	mothers against decapentaplegic homolog 3-like isoform 1 - SMAD3	1.40708	0.00269074	1.14499	0.312494	0.813735	0.223198
dicLab1B015122	DLAgn_00147380	mpv17-like protein 2-like - MPV17L2	1.40679	4.28397e-08	1.30994	2.58045e-05	0.931155	0.504441
dicLab1B011087	DLAgn_00227110	zinc transporter zip1-like - SLC39A1	1.40672	4.80786e-07	1.377	2.78432e-06	0.978872	0.881168
dicLab1B032884	DLAgn_00108030	nucleoside diphosphate-linked moiety x motif 22-like - NUDT22	1.40665	0.000213466	1.62908	2.64259e-08	1.15813	0.307548
dicLab1B039698	DLAgn_00245230	mhc class ia antigen	1.40577	1.92136e-06	1.28952	0.000632251	0.917307	0.471342
dicLab1B031726	DLAgn_00019180	ornithine decarboxylase - ODC1 - EC:4.1.1.17	1.40526	1.28643e-07	1.41456	6.96825e-08	1.00662	0.965125
dicLab1B006064	DLAgn_00146450	ap-1 complex subunit mu-1-like - AP1M2	1.40514	1.48784e-07	1.29579	0.000109468	0.922178	0.457275	No
dicLab1B025278	DLAgn_00091590	map kinase-activated protein kinase 2 - MAPKAPK2 - EC:2.7.11.0 EC:2.7.10.0	1.4051	1.6664e-09	1.43111	1.75442e-10	1.01851	0.880518
dicLab1B022345	DLAgn_00224150	rap guanine nucleotide exchange factor 1 - RAPGEF1	1.40401	0.0018131	1.30899	0.0162554	0.932323	0.715021
dicLab1B035601	DLAgn_00051740	immunoglobulin superfamily member 3-like - IGSF3	1.40379	0.00187359	1.54167	3.47626e-05	1.09822	0.606749	No
dicLab1B021200	DLAgn_00256220	lrr and pyd domains-containing protein 1-like - EC:3.4.22.0	1.40371	2.40462e-06	1.55117	3.3279e-10	1.10505	0.39498
dicLab1B038726	DLAgn_00124220	vip36-like isoform x2 - LMAN2L	1.40369	3.47786e-05	1.20523	0.0372376	0.858614	0.232041
dicLab1B017869	DLAgn_00016640	cytochrome c - CYCSB	1.40354	0.000392868	1.45733	6.10199e-05	1.03832	0.840998
dicLab1B005284	DLAgn_00078150	abl interactor 1 - ABI1	1.40243	6.23938e-10	1.46371	1.9192e-12	1.04369	0.675893
dicLab1B002837	DLAgn_00165030	g1 s-specific cyclin-d2 - CCND2	1.40225	1.55973e-05	1.23495	0.0116202	0.880689	0.311344
dicLab1B029045	DLAgn_00180410	rab11 family-interacting protein 4a-like - RAB11FIP4A	1.40224	0.000398025	1.17029	0.146896	0.834583	0.210098
dicLab1B038583	DLAgn_00122780	calcium-binding mitochondrial carrier protein s -2-a-like - SLC25A25A	1.40223	6.95883e-07	1.3035	0.000160866	0.929594	0.534378
dicLab1B012168	DLAgn_00065240	snf-related serine threonine-protein kinase - SNRK - EC:2.7.11.0 EC:2.7.10.0	1.40143	3.50172e-05	1.3842	7.28024e-05	0.987699	0.944036
dicLab1B029107	DLAgn_00104030	leucine-rich repeat-containing protein 59 - LRRC59	1.40134	1.85253e-05	1.28361	0.00236499	0.915986	0.505129
dicLab1B030821	DLAgn_00220810	protein bicaudal d homolog 2-like - BICD2	1.40112	4.49599e-05	1.23097	0.0190281	0.878563	0.327689
dicLab1B013064	DLAgn_00003090	eukaryotic initiation factor 4a-ii-like - EIF4A2	1.40103	1.44269e-10	1.30781	6.1853e-07	0.933467	0.440732
dicLab1B028952	DLAgn_00032530	helical cytokine receptor crfb7 - IL10RA	1.40066	8.26626e-07	1.38378	2.20964e-06	0.987947	0.93487	No
dicLab1B021048	DLAgn_00166470	bhlh protein dec2 - BHLHE41	1.40049	0.0109648	1.19444	0.230585	0.85287	0.426576	No
dicLab1B014158	DLAgn_00125730	protein-tyrosine kinase 6-like - PTK6 - EC:2.7.10.0	1.40013	6.39896e-05	1.23135	0.0212038	0.879451	0.338374	No
dicLab1B040015	DLAgn_00156570	il-4 receptor-2 precursor - IL4R	1.39972	6.47387e-07	1.30522	0.000128166	0.932483	0.550131
dicLab1B023518	DLAgn_00120790	synaptobrevin homolog ykt6 - YKT6	1.39939	4.76795e-06	1.26621	0.00220959	0.90483	0.405198
dicLab1B023653	DLAgn_00095510	mitochondrial import inner membrane translocase subunit tim17-a - TIMM17A	1.39892	2.39492e-08	1.40464	1.5721e-08	1.00409	0.976926
dicLab1B003118	DLAgn_00130990	beta- n-acetylgalactosaminyltransferase 1-like - B4GALNT1 - EC:2.4.1.0	1.39835	0.000378908	1.17774	0.122683	0.842237	0.232162	No
dicLab1B021994	DLAgn_00068110	mitochondrial carnitine acylcarnitine carrier protein cacl-like - SLC25A29	1.39827	0.000533851	1.16537	0.167192	0.833441	0.21324
dicLab1B034161	DLAgn_00229790	lily-type lectin - PUFFERIN	1.39787	0.106434	1.55052	0.0227975	1.1092	1	No
dicLab1B017481	DLAgn_00153980	growth arrest and dna-damage-inducible protein gadd45 alpha - GADD45AB	1.39769	2.69854e-07	1.51486	6.93314e-11	1.08383	0.460375
dicLab1B025553	DLAgn_00181070	cysteine-rich hydrophobic domain 2 - CHIC2	1.39743	1.25048e-07	1.31112	3.10879e-05	0.938238	0.567087
dicLab1B026488	DLAgn_00045710	hexokinase ii - HK2 - EC:2.7.1.1	1.39738	5.13628e-06	1.62086	8.46015e-12	1.15993	0.195199	No
dicLab1B035789	DLAgn_00136690	protein nlrc3-like	1.39717	0.000160918	1.23759	0.0246801	0.885779	0.389936	No
dicLab1B036628	DLAgn_00011050	platelet receptor gi24 - C10ORF54	1.39691	7.60019e-06	1.25979	0.00325889	0.901839	0.396762	No
dicLab1B034034	DLAgn_00076650	myeloid differentiation factor 88 - MYD88	1.39659	1.26859e-06	1.53151	2.21808e-10	1.0966	0.416115
dicLab1B013935	DLAgn_00004770	transcriptional repressor p66-alpha-like - GATAD2A	1.39604	1.62253e-08	1.41719	3.0864e-09	1.01515	0.907377
dicLab1B009098	DLAgn_00129640	uridine-cytidine kinase-like 1-like - UCKL1 - EC:2.7.1.48 EC:2.7.1.0	1.39603	0.000210626	1.29544	0.00550163	0.927946	0.632959
dicLab1B016842	DLAgn_00168700	mothers against decapentaplegic homolog 3-like isoform 1 - SMAD3	1.39539	0.000110085	1.33633	0.000963805	0.957677	0.789006
dicLab1B039174	DLAgn_00054490	atp-dependent rna helicase an3-like isoform x3 - PL10	1.39525	2.10762e-07	1.24309	0.00132763	0.89095	0.264885
dicLab1B028422	DLAgn_00075750	ubiquitin-conjugating enzyme e2 w - UBE2W - EC:6.3.2.19	1.39514	2.68035e-05	1.15034	0.125121	0.824538	0.108279
dicLab1B009280	DLAgn_00112490	integral membrane protein gpr137 isoform 2 - GPR137	1.39489	7.17782e-07	1.54957	1.8823e-11	1.11089	0.335839
dicLab1B016333	DLAgn_00007980	ras-related protein rab-8a-like - RAB8A	1.39462	4.23593e-05	1.23805	0.0136029	0.887731	0.357828
dicLab1B018384	DLAgn_00134790	serine threonine-protein kinase pim-1-like - PIM1 - EC:2.7.11.0 EC:2.7.10.0	1.3945	6.59566e-05	1.37621	0.000137006	0.986887	0.941102
dicLab1B041020	DLAgn_00176990	phosphatidylinositol 4-kinase type 2-beta-like - PI4K2B - EC:2.7.1.67	1.39431	2.39391e-09	1.26626	4.71583e-05	0.908161	0.292089
dicLab1B002383	DLAgn_00175210	e3 ubiquitin-protein ligase pellino homolog 1-like - PELI1 - EC:6.3.2.19	1.39377	0.00398192	1.52158	0.000140758	1.0917	0.650828
dicLab1B026635	DLAgn_00146980	mps one binder kinase activator-like 2a - MOB3A	1.39347	8.29968e-10	1.49168	5.66007e-14	1.07048	0.460102
dicLab1B026067	DLAgn_00196450	lrr and pyd domains-containing protein 12-like	1.39241	8.89109e-07	1.23814	0.00277038	0.889203	0.277627	No
dicLab1B020914	DLAgn_00065210	tgf-beta receptor type-2 - TGFBR2 - EC:2.7.10.0	1.3919	3.98056e-05	1.42982	7.03563e-06	1.02724	0.870351
dicLab1B022932	DLAgn_00192230	protein tweety homolog 3-like - TTYH3	1.39186	9.50839e-08	1.21167	0.00392311	0.870535	0.151953
dicLab1B032306	DLAgn_00001280	polymeric immunoglobulin receptor - PIGR	1.39103	1.50754e-06	1.30948	0.000128313	0.941373	0.622452
dicLab1B004596	DLAgn_00060890	uncharacterized protein loc101168649	1.39045	2.1186e-06	1.4963	3.07751e-09	1.07613	0.538768
dicLab1B007717	DLAgn_00107750	vascular endothelial growth factor receptor kdr-like - KDRL	1.39008	0.0220832	1.03441	0.870451	0.744131	0.141062
dicLab1B016064	DLAgn_00026470	ubiquitin-conjugating enzyme e2 d3 - UBE2D3 - EC:6.3.2.19	1.38957	1.02915e-08	1.3544	1.69052e-07	0.974688	0.827352
dicLab1B006847	DLAgn_00232480	transmembrane protein 116 - TMEM116	1.38943	0.0194219	1.37354	0.0228079	0.98856	0.969708	No
dicLab1B010668	DLAgn_00105000	sorting nexin-11 - SNX11	1.38876	3.63512e-07	1.17517	0.0235944	0.846202	0.0912829
dicLab1B000267	DLAgn_00140860	myotubularin - MTM1 - EC:3.1.3.48 EC:3.1.3.64	1.38875	1.27762e-07	1.2055	0.00532622	0.868046	0.144115
dicLab1B014278	DLAgn_00071820	zinc finger and btb domain-containing protein 2 - ZBTB2	1.38873	9.75681e-05	1.23757	0.0176065	0.891151	0.393858
dicLab1B009528	DLAgn_00127680	rap1 gtpase-activating protein 1-like - RAP1GAP	1.38873	0.042046	1.21937	0.260744	0.878051	0.609394
dicLab1B021510	DLAgn_00098970	ran gtpase-activating protein 1-like - RANGAP1B	1.38834	8.04058e-05	1.25816	0.00872319	0.906228	0.470465
dicLab1B014686	DLAgn_00095470	guanine nucleotide-binding protein g subunit alpha-like - GNAS	1.38803	0.000127264	1.40012	7.79244e-05	1.00871	0.964461
dicLab1B025498	DLAgn_00196230	deleted in malignant brain tumors 1 - DMBT1	1.38798	5.49333e-06	1.20847	0.0152848	0.870668	0.221481	No
dicLab1B023263	DLAgn_00132070	pleckstrin homology domain-containing family n member 1 - PLEKHN1	1.38797	0.0139922	1.63263	7.26491e-05	1.17627	0.412845
dicLab1B030218	DLAgn_00066380	tyrosine-protein kinase fyn-like isoform 2 - FYN - EC:2.7.10.2	1.38775	3.39938e-06	1.3705	8.84083e-06	0.987566	0.934738
dicLab1B007159	DLAgn_00081450	zinc finger swim domain-containing protein 6 - ZSWIM6	1.38762	7.51986e-05	1.2217	0.0244502	0.880429	0.334249
dicLab1B011817	DLAgn_00036980	protein nlrc3-like	1.38716	0.000444497	1.06253	0.628107	0.765975	0.0504972
dicLab1B026058	DLAgn_00015370	interferon gamma receptor alpha chain - CRFB17	1.38714	3.39938e-06	1.24625	0.00305792	0.898427	0.348095
dicLab1B021761	DLAgn_00248170	phosphatidylcholine:ceramide cholinephosphotransferase 2-like - SGMS2 - EC:2.7.8.0	1.38701	0.0147388	1.29013	0.0653828	0.93015	0.755668
dicLab1B036157	DLAgn_00169290	transcription factor - SPI1	1.38629	0.00031659	1.63584	1.07664e-08	1.18001	0.232162	No
dicLab1B040501	DLAgn_00147320	regulator of nonsense transcripts 1 - UPF1	1.3859	8.4172e-05	1.13758	0.183765	0.820823	0.113229
dicLab1B027584	DLAgn_00212080	lrr and pyd domains-containing protein 1- partial - EC:3.4.22.0	1.38588	0.0153112	1.30862	0.0501925	0.944254	0.812031	No
dicLab1B027631	DLAgn_00030270	cmp-n-acetylneuraminate-beta-galactosamide-alpha- -sialyltransferase 4-like - ST3GAL4	1.3858	9.2492e-06	1.3084	0.000377695	0.944148	0.664494
dicLab1B020125	DLAgn_00060950	transport protein sec61 subunit beta - SC61B	1.38563	3.97816e-06	1.68445	1.22113e-14	1.21566	0.0691385
dicLab1B020561	DLAgn_00135180	denn domain-containing protein 2d - DENND2D	1.38558	2.08237e-06	1.49227	2.50338e-09	1.07701	0.527201
dicLab1B024983	DLAgn_00238560	early growth response protein 1-like - EGR1	1.38551	0.000366825	1.93322	6.10921e-15	1.39531	0.0112095
dicLab1B005659	DLAgn_00137940	slam family member 7 precursor - SLAF7	1.38482	9.59835e-05	1.1323	0.207993	0.817653	0.108332
dicLab1B003505	DLAgn_00252430	ig heavy chain mem5-like - NITR2	1.38457	0.242599	1.78905	0.0163146	1.29215	1	No
dicLab1B021935	DLAgn_00132590	transmembrane protein 51-like - TMEM51	1.38422	0.000145099	1.27042	0.0073485	0.917787	0.551053
dicLab1B035982	DLAgn_00165430	thromboxane-a synthase-like - TBXAS1	1.38328	0.000494594	1.3517	0.00130897	0.977171	0.905716
dicLab1B002473	DLAgn_00008520	coiled-coil and c2 domain-containing protein 1b - CC2D1B	1.38312	5.70093e-05	1.18862	0.0516022	0.859369	0.224287
dicLab1B036263	DLAgn_00097660	metastasis suppressor protein 1-like - MTSS1	1.38295	0.0486865	0.98063	0.936926	0.709085	0.124591
dicLab1B024799	DLAgn_00135350	deoxyribonuclease gamma precursor - DNASE1L3	1.38286	0.000230372	1.30067	0.00364744	0.940568	0.696604
dicLab1B016538	DLAgn_00122040	x-box binding protein 1 - XBP1	1.3828	4.46403e-07	1.52788	1.19042e-11	1.10492	0.342393
dicLab1B017311	DLAgn_00160530	fibronectin type iii and spry domain-containing protein 2 - FSD2	1.38223	0.00420632	1.28154	0.0343046	0.927158	0.697777
dicLab1B002442	DLAgn_00194210	hepatic leukemia factor - HLF	1.38219	0.00546885	1.26819	0.0508412	0.917518	0.661916
dicLab1B027129	DLAgn_00257800	uncharacterized protein loc641487	1.38168	0.0416589	1.37338	0.0426235	0.993995	0.984924
dicLab1B020541	-	Large neutral amino acids transporter small subunit 2 - amino acid.	1.38163	0.0345797	1.70332	0.000116929	1.23284	0.337959	No
dicLab1B028658	DLAgn_00127200	cdk5 and abl1 enzyme substrate 2 - CABLES2	1.38142	0.000822779	1.25957	0.0227864	0.911789	0.565855
dicLab1B038312	DLAgn_00029510	kelch-like protein 17-like - KLHL17	1.38109	0.000673275	1.22304	0.0482903	0.885562	0.417037
dicLab1B012348	DLAgn_00081670	3-hydroxy-3-methylglutaryl-coenzyme a reductase - HMGCRA - EC:1.1.1.34	1.38104	4.59367e-08	1.42758	1.16308e-09	1.0337	0.772534
dicLab1B036049	DLAgn_00056990	apoptosis-associated speck-like protein containing a card - EC:3.4.22.0	1.38078	0.0002372	1.52189	6.82417e-07	1.10219	0.496848	No
dicLab1B015640	DLAgn_00206710	plexin-c1 - PLXNC1	1.38049	1.18771e-07	1.34512	1.42543e-06	0.974379	0.834412	No
dicLab1B040358	DLAgn_00047830	signal transducer and activator of transcription 4 - STAT4	1.38036	1.48128e-07	1.56441	5.30267e-14	1.13333	0.196017	No
dicLab1B011210	DLAgn_00122500	ring finger protein 215 - RNF215	1.37999	1.1497e-06	1.38111	1.06269e-06	1.00081	0.995703
dicLab1B002610	DLAgn_00030610	beta-secretase 2-like - BACE2 - EC:3.4.23.0	1.37979	0.0395702	1.24094	0.194883	0.899367	0.675199
dicLab1B033921	DLAgn_00094900	peroxisome proliferator-activated receptor gamma - PPARG	1.37973	0.00223413	1.25727	0.0382	0.911242	0.59721
dicLab1B013492	DLAgn_00206780	transcription factor etv6 - ETV6	1.37969	2.24521e-05	1.69747	2.10576e-13	1.23033	0.0691385
dicLab1B023325	DLAgn_00260890	kynureninase isoform x1 - KYNU - EC:3.7.1.3	1.37962	0.0551933	1.83042	4.72942e-05	1.32676	0.217449	No
dicLab1B023097	DLAgn_00111630	long-chain-fatty-acid-- ligase 4-like - ACSL4A - EC:6.2.1.15	1.37957	1.00867e-06	1.24237	0.00172894	0.90055	0.3296
dicLab1B028481	DLAgn_00146520	ubiquitin carboxyl-terminal hydrolase 1-like - USP1 - EC:3.1.2.15	1.37954	0.000191562	1.19362	0.0614293	0.865229	0.281149
dicLab1B041280	DLAgn_00212860	protein nlrc3-like	1.37931	0.00337822	0.958439	0.78332	0.694869	0.0176874
dicLab1B022649	DLAgn_00081400	protein strawberry notch homolog 1 - SBNO1	1.37912	2.10831e-05	1.24662	0.00566023	0.903921	0.410601
dicLab1B026413	DLAgn_00013090	mitogen-activated protein kinase 8b-like - MAPK8A - EC:2.7.11.24 EC:2.7.10.0	1.37884	0.00448004	1.31053	0.0188059	0.950455	0.805454
dicLab1B028901	DLAgn_00002280	activated cdc42 kinase 1-like - TNK2 - EC:2.7.10.0	1.37883	0.0355297	0.98866	0.962439	0.717026	0.11229
dicLab1B023674	DLAgn_00141810	traf-interacting protein with fha domain-containing protein a-like - TIFA	1.37849	5.93248e-07	1.6431	8.59689e-16	1.19196	0.0749513
dicLab1B014599	DLAgn_00165290	and ph domain-containing protein 4-like - FGD4A	1.37816	5.11579e-05	1.28041	0.00260029	0.929068	0.592762
dicLab1B012951	DLAgn_00131820	guanine nucleotide-binding protein g subunit alpha - GNAI3	1.37734	0.0548652	1.52066	0.00720276	1.10406	0.714176
dicLab1B025561	DLAgn_00264940	scavenger receptor cysteine-rich type 1 protein m130-like	1.37724	0.099463	1.4809	0.0313308	1.07527	1	No
dicLab1B037159	DLAgn_00112250	dna damage-inducible transcript 4-like - DDIT4L	1.37715	6.88824e-07	1.47622	6.83822e-10	1.07193	0.532014
dicLab1B023805	DLAgn_00035090	spartin isoform x2 - SPG20	1.37655	5.93608e-05	1.19415	0.0414538	0.867495	0.2526
dicLab1B030833	DLAgn_00188090	e4 binding protein 4-6 - NFIL3-6	1.37638	0.000197352	1.39071	0.000109588	1.01041	0.956844	No
dicLab1B040197	DLAgn_00063560	eomesodermin-like - EOMESA	1.37612	0.00244018	1.56331	7.19067e-06	1.13602	0.43172	No
dicLab1B037020	DLAgn_00161330	solute carrier family 25 member 44-like - SLC25A44	1.37511	0.000505905	1.18979	0.0852598	0.865229	0.310995
dicLab1B011826	DLAgn_00020250	udp-glucose 4-epimerase - GALE - EC:5.1.3.2	1.37491	0.000100915	1.56106	1.42509e-08	1.13539	0.329022
dicLab1B021369	DLAgn_00074130	copine-3-like - CPNE3	1.3747	2.33408e-07	1.26837	0.000197734	0.922657	0.430519
dicLab1B012917	DLAgn_00013240	prominin-3 precursor - PROM1	1.37467	0.00160601	1.26399	0.025997	0.919482	0.623456
dicLab1B030653	DLAgn_00062330	protein smg9-like - SMG9	1.37341	0.000495995	1.43463	5.18697e-05	1.04457	0.796831
dicLab1B028787	DLAgn_00040650	grb2-associated-binding protein 3 - GAB3	1.37327	7.96737e-05	1.33259	0.000424308	0.970375	0.852627	No
dicLab1B006193	DLAgn_00078080	carbonic anhydrase - CAHZ - EC:4.2.1.1	1.37284	0.0114524	1.34226	0.0186676	0.977721	0.927717	No
dicLab1B027276	DLAgn_00047150	macrophage receptor marco - MARCO	1.37269	0.000143749	1.57633	1.10225e-08	1.14835	0.288304	No
dicLab1B011083	DLAgn_00110890	probable atp-dependent rna helicase ddx41 - DDX41	1.37258	0.00147874	1.38454	0.000985714	1.00871	0.969512
dicLab1B036443	DLAgn_00251960	multidrug resistance-associated protein 5 - ABCC5	1.37228	0.0655563	1.65238	0.00121972	1.20411	1
dicLab1B025175	DLAgn_00057650	thyroid hormone receptor-associated protein 3 - THRAP3B	1.37225	0.00170008	1.03486	0.814964	0.754129	0.0525518
dicLab1B007625	DLAgn_00122020	heat shock protein beta-8 - HSPB8	1.37219	0.00501478	1.17153	0.213596	0.853769	0.354611
dicLab1B006489	DLAgn_00041240	protein nlrc3-like	1.37163	5.79859e-06	1.31935	9.32793e-05	0.96189	0.769784
dicLab1B022239	DLAgn_00107020	ets-related transcription factor elf-4-like - EF1	1.37153	1.67309e-06	1.26263	0.000682931	0.920593	0.450151
dicLab1B034680	DLAgn_00033760	Protein C3orf33	1.37145	0.00258319	1.60916	1.24623e-06	1.17332	0.314398
dicLab1B006788	DLAgn_00253300	gtpase imap family member 8- partial	1.3711	0.0174964	1.23844	0.129417	0.903248	0.639033
dicLab1B012523	DLAgn_00131320	signal transducer and activator of transcription 6 - STAT6	1.37091	1.89641e-06	1.19255	0.0142404	0.869893	0.176041
dicLab1B005796	DLAgn_00105650	inward rectifier potassium channel 2-like - KCNJ2	1.37075	4.84248e-05	1.18127	0.0514656	0.86177	0.215368
dicLab1B023477	DLAgn_00186680	eh domain-containing protein 3 - EHD3	1.37031	2.17344e-06	1.30406	9.4865e-05	0.951659	0.685083
dicLab1B026343	DLAgn_00129770	Uncharacterized protein C20orf24 homolog	1.37021	5.54692e-05	1.17687	0.0593693	0.858896	0.206166
dicLab1B003709	DLAgn_00046900	btb poz domain-containing protein kctd7-like - KCTD7 - EC:6.3.2.19	1.37007	0.000141431	1.3157	0.00112415	0.960313	0.795394
dicLab1B006970	DLAgn_00233860	interleukin-1 receptor type 1-like - IL-1RL	1.37006	1.15375e-06	1.37719	7.21051e-07	1.0052	0.97262
dicLab1B034844	DLAgn_00126860	coenzyme q-binding protein coq10 homolog mitochondrial-like - COQ10A	1.36999	2.04369e-05	1.31496	0.000273992	0.959832	0.769071
dicLab1B010820	DLAgn_00096020	rho-related gtp-binding - RHOAD	1.36998	0.000234464	1.26164	0.00920952	0.920921	0.567527
dicLab1B038970	DLAgn_00018700	dual adapter for phosphotyrosine and 3-phosphotyrosine and 3-phosphoinositide - DAPP1	1.3698	4.68242e-05	1.5014	5.76645e-08	1.09607	0.470486	No
dicLab1B015108	DLAgn_00121240	acetoacetyl- synthetase - AACS - EC:6.2.1.16	1.36973	0.00026643	1.24007	0.0180993	0.905341	0.478056
dicLab1B005070	DLAgn_00011040	cadherin 23 - CDH23	1.36931	0.0182901	1.14992	0.362008	0.839784	0.374697	No
dicLab1B013925	DLAgn_00215750	uncharacterized protein loc101487039 isoform x1	1.36915	0.0189385	1.48235	0.00194506	1.08268	0.725153
dicLab1B001298	DLAgn_00009980	serta domain-containing protein 2 - SERTAD2	1.36858	9.94e-06	1.15731	0.0673392	0.845631	0.122396
dicLab1B009683	DLAgn_00092930	ras-related protein rab-7a-like - RAB7	1.368	1.81546e-07	1.31448	7.55609e-06	0.960883	0.725844
dicLab1B038224	DLAgn_00168770	protein groucho-2-like isoform 2 - TLE3	1.36785	0.000633362	1.36501	0.000659157	0.997924	0.991731
dicLab1B030791	DLAgn_00258600	complement component c1q receptor - CD93	1.36785	0.00354558	1.50748	6.08663e-05	1.10208	0.579921
dicLab1B032123	DLAgn_00265290	docking protein 2 - DOK1	1.36696	0.000110105	1.62932	1.91102e-10	1.19193	0.148806
dicLab1B001312	DLAgn_00003080	lactosylceramide -n-acetyl-beta-d-glucosaminyltransferase a-like - B3GNT5A	1.36694	7.75288e-05	1.35416	0.000132796	0.99065	0.957411
dicLab1B015448	DLAgn_00144130	y+l amino acid transporter 1-like - SLC7A7	1.36685	0.0112969	1.42071	0.00332754	1.03941	0.869416	No
dicLab1B034257	DLAgn_00189290	brain protein i3 - BRI3	1.36661	5.97361e-06	1.37179	4.50912e-06	1.00379	0.981544
dicLab1B034410	DLAgn_00116030	drebrin-like protein - DBNL	1.36656	3.70881e-08	1.33301	5.26183e-07	0.975446	0.830166
dicLab1B033030	DLAgn_00108960	zinc-binding protein a33-like - XNF7	1.36648	1.61786e-05	1.23736	0.00533835	0.905513	0.398609	No
dicLab1B003664	DLAgn_00117810	erythroid-specific mitochondrial mitoferrin - SLC25A37	1.36627	3.08783e-06	1.18271	0.0217209	0.865647	0.162937
dicLab1B037663	DLAgn_00245840	phosphatidylinositol 3-kinase regulatory subunit alpha-like - PIK3R1	1.36599	0.0011107	1.15435	0.187724	0.845062	0.243752
dicLab1B021963	DLAgn_00143600	rho guanine nucleotide exchange factor 15 - ARHGEF15	1.36596	0.00209239	1.4033	0.000660539	1.02734	0.894648
dicLab1B024647	DLAgn_00155340	cytochrome p450 1a - EC:1.14.14.1	1.36581	2.94339e-07	1.25574	0.000320956	0.919409	0.404075	No
dicLab1B028569	DLAgn_00098120	canalicular multispecific organic anion transporter 2-like - ABCC3 - EC:3.6.3.44	1.36564	1.30851e-06	1.5136	3.33673e-11	1.10835	0.327443
dicLab1B020580	DLAgn_00022780	ump-cmp kinase mitochondrial - CMPK2	1.36545	0.00102884	1.48716	1.4198e-05	1.08913	0.593763
dicLab1B011563	DLAgn_00069330	bcl-2-modifying factor-like isoform x2 - BMF1	1.36482	6.85068e-05	1.22216	0.01605	0.895476	0.375311
dicLab1B030261	DLAgn_00060930	syntaxin 17 - STX17	1.36454	0.000688204	1.45892	2.03337e-05	1.06917	0.674764
dicLab1B034803	DLAgn_00108330	dapper homolog 2 - DACT2	1.36418	0.0308668	1.14864	0.40358	0.841998	0.417037
dicLab1B016825	DLAgn_00192570	signal transducer and activator of transcription 5 - STAT5.1	1.36406	0.0278754	1.25235	0.127819	0.918105	0.71838	No
dicLab1B019331	DLAgn_00082240	transportin-1 isoform x1 - TNPO1	1.36386	0.028501	0.930109	0.692352	0.681966	0.0469714
dicLab1B032555	DLAgn_00124920	leukocyte surface antigen cd53 - CD53	1.36324	5.86007e-07	1.44803	1.16404e-09	1.0622	0.581217
dicLab1B000289	DLAgn_00029680	proprotein convertase subtilisin kexin type 7 - PCSK7 - EC:3.4.21.0	1.36308	4.06427e-06	1.41615	1.54478e-07	1.03894	0.765384
dicLab1B002686	DLAgn_00081710	proteinase-activated receptor 3-like - F2RL2	1.36256	6.82272e-05	1.39961	1.202e-05	1.02719	0.865029
dicLab1B002345	DLAgn_00070300	splicing arginine serine-rich 5 - SRSF5	1.3625	2.79715e-05	1.27116	0.00168637	0.932959	0.5886
dicLab1B026647	DLAgn_00175540	vacuolar protein sorting-associated protein 37c-like - VPS37C	1.36216	9.62095e-07	1.29599	5.81288e-05	0.951427	0.664782
dicLab1B035296	DLAgn_00159300	ferritin heavy subunit	1.36184	1.49407e-07	1.51421	4.21864e-13	1.11189	0.264118
dicLab1B003332	DLAgn_00007650	plexin domain-containing protein 2 - PLXDC2	1.36161	0.0397381	1.27798	0.111654	0.938583	0.808301	No
dicLab1B030500	DLAgn_00186100	cd9 antigen - CD9	1.36119	1.13981e-05	1.21832	0.00826317	0.895038	0.328204
dicLab1B020974	DLAgn_00100210	rna-binding protein luc7-like 1-like - LUC7L	1.36059	2.89967e-07	1.23742	0.000712479	0.909471	0.335254
dicLab1B024715	DLAgn_00091320	bcl-2-like protein 15 - BCL2L15	1.36042	5.97274e-05	1.22915	0.0110128	0.903507	0.412637
dicLab1B024307	DLAgn_00048740	fibronectin precursor - FN1	1.36009	3.70717e-06	1.18794	0.0169556	0.873432	0.192615
dicLab1B023527	DLAgn_00099690	ubiquitin carboxyl-terminal hydrolase 42 - USP42 - EC:3.1.2.15	1.35961	0.000110376	1.27379	0.00319356	0.93688	0.640615
dicLab1B002043	DLAgn_00168380	Circadian-associated transcriptional repressor	1.35905	8.49196e-06	1.34644	1.74095e-05	0.990722	0.951696
dicLab1B028390	DLAgn_00048640	neuropilin 2b - NRP2B	1.35902	0.00392473	1.15798	0.226841	0.852068	0.324387
dicLab1B006339	DLAgn_00151330	dna-binding protein rfxank - RFXANK	1.35891	9.04802e-05	1.35137	0.000123262	0.994454	0.975693
dicLab1B032784	DLAgn_00146770	camp-specific 3 -cyclic phosphodiesterase 4b-like - PDE4B - EC:3.1.4.17	1.35861	0.000100328	1.23606	0.0106596	0.909791	0.461245
dicLab1B012023	DLAgn_00071370	pr domain zinc finger protein 1 - PRDM1	1.35848	0.000905984	1.5198	2.0018e-06	1.11875	0.439715
dicLab1B020898	DLAgn_00165740	transmembrane protein 17 - TMEM17	1.35848	0.0517785	1.44323	0.0142929	1.06238	0.826924
dicLab1B040995	DLAgn_00177810	stromal membrane-associated protein 1-like - SMAP1	1.35837	3.44222e-06	1.5301	2.54751e-11	1.12642	0.255476
dicLab1B007005	DLAgn_00148360	arf-gap with coiled- ank repeat and ph domain-containing protein 2 - ACAP2	1.35834	0.0001099	1.16656	0.0811144	0.858813	0.210098
dicLab1B004699	DLAgn_00158500	nuclear factor of activated t-cells 5-like - NFAT5	1.35831	0.00171078	1.078	0.549641	0.793635	0.105594
dicLab1B032390	DLAgn_00050040	insulin-like growth factor 2 mrna-binding protein 2-like isoform 1 - IGF2BP2	1.35815	8.05039e-07	1.25659	0.000393351	0.925221	0.453119
dicLab1B029403	DLAgn_00009890	3-hydroxyanthranilate -dioxygenase - 3HAO - EC:1.13.11.6	1.35785	0.021238	1.36135	0.0180118	1.00258	0.992283
dicLab1B033754	DLAgn_00206540	6-phosphofructo-2-kinase fructose- -biphosphatase 3 - PFKFB3 - EC:3.1.3.46 EC:2.7.1.105	1.35777	0.000145364	1.33111	0.0004249	0.980368	0.906764
dicLab1B034233	DLAgn_00060960	alpha- -mannosyltransferase alg2 - ALG2 - EC:2.4.1.232 EC:2.4.1.132	1.35777	0.000171563	1.4781	6.57388e-07	1.08862	0.529812
dicLab1B032371	DLAgn_00201250	antizyme inhibitor 1-like - AZIN1	1.35761	3.46936e-08	1.35351	4.96133e-08	0.99698	0.981886
dicLab1B013019	DLAgn_00150760	histone-lysine n- h3 lysine-79 specific - DOT1L - EC:2.1.1.43	1.3576	2.61789e-05	1.29151	0.000595941	0.951315	0.707555
dicLab1B033157	DLAgn_00004950	c-c motif chemokine 20-like	1.35753	0.057029	1.68846	0.000272122	1.24378	0.335279	No
dicLab1B004813	DLAgn_00228320	succinate-semialdehyde mitochondrial - ALDH5A1 - EC:1.2.1.16	1.35728	0.0325305	1.37792	0.021375	1.01521	0.95819
dicLab1B005698	DLAgn_00144030	dnaj homolog subfamily c member 3-like - PRKRI	1.35622	2.59893e-05	1.22183	0.00918389	0.900909	0.368774
dicLab1B028067	DLAgn_00158280	disintegrin and metalloproteinase domain-containing protein 10-like - ADAM10 - EC:3.4.24.0	1.35581	1.20911e-06	1.19971	0.00676363	0.884862	0.217149
dicLab1B034811	-	Signal recognition particle 54 kDa protein - Involved in targeting and insertion of nascent membrane proteins into the cytoplasmic membrane. Binds to the hydrophobic signal sequence of the ribosome-nascent chain (RNC) as it emerges from the ribosomes. The SRP-RNC complex is then targeted to the cytoplasmic membrane where it interacts with the SRP receptor FtsY.	1.35474	6.88824e-07	1.34305	1.51217e-06	0.991369	0.949622
dicLab1B006791	DLAgn_00101440	paxip1-associated glutamate-rich protein 1 - PAGR1	1.35458	5.6894e-05	1.46668	1.69833e-07	1.08276	0.531048
dicLab1B015838	DLAgn_00193440	ataxin-7-like protein 3-like - ATXN7L3	1.35455	0.000374727	1.1814	0.0752741	0.872173	0.305213
dicLab1B011919	DLAgn_00128460	rna-binding protein 38-like - RBM38	1.35427	1.37845e-06	1.42164	1.21427e-08	1.04975	0.671113
dicLab1B032018	DLAgn_00167890	zinc finger protein 710-like - ZN710	1.35421	0.000745134	1.3415	0.00108733	0.99061	0.962491
dicLab1B002568	DLAgn_00030350	rna-binding protein 7-like - RBM7	1.35372	2.43461e-06	1.41308	4.62539e-08	1.04385	0.720608
dicLab1B001373	DLAgn_00238050	rad52 motif-containing protein 1-like - RDM1	1.35368	0.287994	1.80724	0.0147126	1.33507	1	No
dicLab1B007732	DLAgn_00038780	endothelial cell-selective adhesion molecule-like - ESAMA	1.35328	0.00493831	1.23744	0.0596856	0.914398	0.616698	No
dicLab1B005594	DLAgn_00008530	zinc finger fyve domain-containing protein 9 isoform 1 - ZFYVE9	1.35325	0.000311128	1.23858	0.015136	0.915261	0.522811
dicLab1B006730	DLAgn_00179670	centrosomal protein of 95 kda - CEP95	1.35318	6.57399e-06	1.27665	0.000410029	0.943441	0.625577
dicLab1B007708	DLAgn_00103470	ectonucleoside triphosphate diphosphohydrolase 1 - ENTPD1	1.35308	0.00618066	1.3728	0.00352749	1.01457	0.949622	No
dicLab1B033508	DLAgn_00221820	microtubule-associated protein 1b - MAP1B	1.353	0.000996447	1.11496	0.321332	0.824064	0.152861
dicLab1B023700	DLAgn_00199580	tax1-binding protein 1 homolog b-like - TAX1BP1B	1.35286	7.37651e-05	1.27835	0.001742	0.944926	0.678135
dicLab1B038237	DLAgn_00159560	fibrous sheath cabyr-binding	1.35245	0.0500866	1.4432	0.012094	1.06711	0.805821	No
dicLab1B021149	DLAgn_00170790	cyclin-dependent kinase inhibitor 1b - CDKN1B	1.35223	7.3698e-05	1.1226	0.196883	0.830188	0.105648
dicLab1B023378	DLAgn_00166080	lactate dehydrogenase-a - EC:1.1.1.27	1.35212	1.01045e-07	1.43148	1.22349e-10	1.05869	0.56732
dicLab1B003758	DLAgn_00001980	Ciliogenesis-associated TTC17-interacting protein	1.35195	0.106523	1.73213	0.000839388	1.28121	1
dicLab1B029691	DLAgn_00218330	tetraspanin 8 - TSPAN8	1.35132	1.661e-08	1.45331	9.17553e-13	1.07547	0.415313
dicLab1B017528	DLAgn_00113220	low quality protein: nuclear factor nf-kappa-b p105 subunit-like - NFKB1	1.35115	0.0246737	1.01028	0.962006	0.747716	0.118256
dicLab1B024743	DLAgn_00244670	ubiquitin carboxyl-terminal hydrolase cyld-like - CYLD	1.35095	0.119397	1.45381	0.0380601	1.07614	1
dicLab1B016790	DLAgn_00194230	monocyte to macrophage differentiation protein - MMD	1.35088	4.16381e-06	1.45795	3.30831e-09	1.07926	0.486604
dicLab1B037252	DLAgn_00077620	Ubiquitin thioesterase otulin	1.35015	8.18945e-07	1.27969	7.77327e-05	0.947811	0.623456
dicLab1B009482	DLAgn_00003360	glycerol kinase 5 - GK5 - EC:2.7.1.30	1.34986	0.02794	0.996362	0.986948	0.738122	0.108193
dicLab1B007487	DLAgn_00176790	cd209 antigen-like - C209A	1.34964	0.000373926	1.23959	0.0148858	0.918461	0.543623	No
dicLab1B007282	DLAgn_00120160	lipoma hmgic fusion partner-like 2 - LHFPL2	1.34955	0.056243	1.37273	0.0377313	1.01718	0.956844
dicLab1B033195	DLAgn_00143160	major facilitator superfamily domain-containing protein 8 - MFSD8	1.34926	0.000202164	1.31395	0.000809741	0.973836	0.871008
dicLab1B030937	DLAgn_00157700	diphosphomevalonate decarboxylase - MVD - EC:4.1.1.33	1.34884	0.000196397	1.4965	1.76307e-07	1.10947	0.417037
dicLab1B039204	DLAgn_00178060	transcription factor -like - MAFG1	1.34817	0.000577607	1.11006	0.316404	0.823379	0.129665
dicLab1B010178	DLAgn_00206570	f-box only protein 18 - FBXO18	1.34816	8.06682e-06	1.43608	3.15668e-08	1.06522	0.589101
dicLab1B026157	DLAgn_00166000	usp6 n-terminal-like - USP6NL	1.34797	9.66919e-07	1.3297	3.30447e-06	0.986448	0.918341
dicLab1B000182	DLAgn_00021300	ras guanyl-releasing protein 1 isoform 1 - RASGRP1	1.34776	0.00896126	1.36193	0.00594324	1.01052	0.966053
dicLab1B025714	DLAgn_00144050	mitochondrial fission 1 protein - FIS1	1.34774	1.33157e-06	1.32938	4.49974e-06	0.986377	0.918656
dicLab1B040765	DLAgn_00003740	alpha- -sialyltransferase st3gal iii - SIAT6 - EC:2.4.99.4 EC:2.4.99.6	1.34717	0.00011216	1.17557	0.0561295	0.872624	0.256089
dicLab1B002479	DLAgn_00091470	protein mdm4-like - MDM4	1.34701	0.0060491	1.11346	0.407891	0.826616	0.232162
dicLab1B024761	DLAgn_00002880	60 kda ss-a ro ribonucleo - TROVE2	1.34659	0.00554446	1.05107	0.73508	0.780538	0.107639
dicLab1B016582	DLAgn_00104140	guanine nucleotide-binding protein subunit alpha-13 - GNA13	1.34653	2.32214e-06	1.26374	0.000318431	0.938521	0.562073
dicLab1B024849	DLAgn_00008300	band -like protein 3-like - EPB41L3	1.3461	1.75081e-06	1.35384	1.04722e-06	1.00575	0.969435
dicLab1B024312	DLAgn_00113610	major facilitator superfamily domain-containing protein 7 - MFSD7	1.34604	0.00498926	1.16224	0.205888	0.863451	0.359002
dicLab1B002236	DLAgn_00179660	uncharacterized protein	1.34527	0.000545119	1.29065	0.0034719	0.959399	0.795394
dicLab1B016387	DLAgn_00032910	tubulin-folding cofactor b - TBCB	1.34502	2.68618e-05	1.13261	0.124976	0.842077	0.108193
dicLab1B031481	DLAgn_00151600	interleukin-12 receptor subunit beta-2-like - IL12RB2	1.345	8.7817e-07	1.27352	9.24542e-05	0.946855	0.611166	No
dicLab1B004991	DLAgn_00227150	succinate-semialdehyde mitochondrial - ALDH5A1 - EC:1.2.1.16	1.34492	0.0125605	1.37686	0.00569453	1.02375	0.921017
dicLab1B034441	DLAgn_00050360	traf family member-associated nf-kappa-b activator-like - TANK	1.34449	0.000121343	1.57868	4.33424e-10	1.17418	0.166638
dicLab1B024842	DLAgn_00051150	cytochrome c - CYCSB	1.34439	2.48211e-05	1.23653	0.00384018	0.919765	0.471166
dicLab1B003241	DLAgn_00121140	zinc finger protein 214 - ZNF214	1.34405	0.0019062	1.14977	0.196976	0.855449	0.280562
dicLab1B000342	DLAgn_00115580	g protein-coupled receptor kinase 5-like - GRK5 - EC:2.7.11.16 EC:2.7.10.0	1.34375	0.000321854	1.30274	0.00147881	0.96948	0.848509
dicLab1B018427	DLAgn_00239150	protein phosphatase 1 regulatory subunit 3c-b-like - PPP1R3CB	1.34326	0.0191592	0.985749	0.940733	0.733849	0.0765164
dicLab1B020558	DLAgn_00083110	guanine nucleotide-binding protein g subunit alpha-like - GNAQ	1.34315	5.35953e-05	1.12756	0.157156	0.839491	0.112631
dicLab1B033387	DLAgn_00157330	wilms tumor suppressor 1b - WT1A	1.34296	0.0330846	1.37974	0.0162221	1.02739	0.919697
dicLab1B015144	DLAgn_00176160	pre-mrna-splicing factor cwc25 homolog - CWC25	1.3427	4.05923e-06	1.39251	1.54137e-07	1.0371	0.765003
dicLab1B017364	DLAgn_00187210	chloride channel 7 - CLCN7	1.34252	0.000579798	1.1609	0.118622	0.864717	0.268258
dicLab1B024123	DLAgn_00230040	bromodomain adjacent to zinc finger domain protein 1a-like - BAZ1A	1.34247	4.56182e-05	1.32117	0.000128166	0.984132	0.917352
dicLab1B022637	DLAgn_00191430	syntaxin-binding protein 2 - STXBP2	1.34244	4.1407e-06	1.28704	0.000110575	0.958731	0.725
dicLab1B021784	DLAgn_00048590	ras-related protein m-ras-like - MRAS	1.34244	0.000242739	1.16296	0.0906813	0.866306	0.244019
dicLab1B016859	DLAgn_00075810	telomeric repeat-binding factor 1-like - TERF1	1.34242	0.00503822	1.25992	0.033004	0.938544	0.730305
dicLab1B022336	DLAgn_00075370	protein disulfide-isomerase a4 - PDIA4 - EC:5.3.4.1	1.3422	2.28216e-05	1.44607	4.93435e-08	1.07739	0.52472
dicLab1B029526	DLAgn_00152190	udp-n-acetylglucosamine udp-glucose gdp-mannose transporter-like - SLC35D1	1.34194	0.00342636	1.1572	0.197494	0.862335	0.335118
dicLab1B039150	DLAgn_00263310	von willebrand factor a domain-containing protein 5a-like - VWA5A	1.34173	0.00470276	1.31364	0.00886125	0.979064	0.920532
dicLab1B005104	DLAgn_00061600	src kinase-associated phosphoprotein 2 - SKAP2	1.34142	0.000162878	1.46886	3.15691e-07	1.09501	0.474233
dicLab1B010959	DLAgn_00202560	aquaporin-10 - AQP10	1.34125	0.0001123	1.42951	1.38904e-06	1.0658	0.632088
dicLab1B032134	DLAgn_00187250	zinc finger protein 598 - ZNF598	1.34086	1.48379e-06	1.47118	6.80184e-11	1.09719	0.348095
dicLab1B001946	DLAgn_00103880	cytohesin-1-like isoform 2 - CYTH1A	1.34085	4.799e-05	1.41054	1.14983e-06	1.05197	0.698422
dicLab1B025093	DLAgn_00059750	sphingosine kinase 2-like - SPHK2 - EC:2.7.1.107	1.34078	0.000281501	1.19456	0.0409327	0.890944	0.362765
dicLab1B020688	DLAgn_00067670	Secretogranin-1	1.34074	0.0122428	1.42955	0.00140318	1.06624	0.751208	No
dicLab1B037352	DLAgn_00076780	glycogenin-1 - GLYG - EC:2.4.1.186	1.34072	0.0191963	1.34301	0.0166236	1.00171	0.994386	No
dicLab1B008804	DLAgn_00056430	bromodomain-containing protein 2-like - BRD2	1.34057	0.000135954	1.23675	0.00825265	0.922552	0.53015
dicLab1B002248	DLAgn_00058080	mitochondrial import receptor subunit tom40 homolog - TOMM40	1.34055	3.45611e-05	1.53674	2.19095e-10	1.14635	0.210098
dicLab1B021848	DLAgn_00150740	rna polymerase ii elongation factor ell - ELL	1.34012	0.00250051	1.23795	0.0348203	0.923767	0.626891
dicLab1B032526	DLAgn_00204820	transcription factor 19 - TCF19	1.33991	0.0404539	1.15215	0.380844	0.859872	0.477225
dicLab1B035984	DLAgn_00221360	peptidyl-prolyl cis-trans isomerase fkbp5-like - FKBP5 - EC:5.2.1.8	1.33976	0.00470501	1.0571	0.688354	0.78902	0.109822
dicLab1B024884	DLAgn_00096940	tribbles homolog 3 - TRIB3	1.33957	3.90535e-07	1.35007	1.73577e-07	1.00784	0.952577
dicLab1B009580	-	uncharacterized protein	1.33954	0.101232	1.50305	0.0129432	1.12206	0.676577	No
dicLab1B022454	DLAgn_00084140	ubiquinone biosynthesis protein coq4 mitochondrial - COQ4	1.33951	0.0012093	1.44284	2.52694e-05	1.07714	0.62771
dicLab1B031090	DLAgn_00059360	c-jun-amino-terminal kinase-interacting protein 3-like - SPAG9	1.339	1.85253e-05	1.274	0.000535465	0.951452	0.688172
dicLab1B026963	DLAgn_00051580	toll-like receptor 8 - TLR8	1.33894	5.27177e-05	1.27481	0.00104524	0.952103	0.708825
dicLab1B009402	DLAgn_00037640	uncharacterized protein loc101486873	1.33882	5.77191e-05	1.34214	4.91752e-05	1.00248	0.988035
dicLab1B021632	DLAgn_00089580	rho gtpase-activating protein 39-like	1.33874	0.000951911	1.26753	0.00889134	0.946809	0.730305
dicLab1B020065	DLAgn_00143790	uncharacterized protein loc101165594	1.33871	0.000357051	1.52228	6.05263e-08	1.13713	0.312086
dicLab1B022303	DLAgn_00149280	upf0556 protein c19orf10 homolog - C28H19ORF10	1.33862	2.5315e-06	1.37145	2.66989e-07	1.02453	0.8483
dicLab1B025486	DLAgn_00186220	probable atp-dependent rna helicase ddx5-like - DDX5	1.33858	4.31148e-07	1.50419	2.75385e-13	1.12372	0.200331
dicLab1B012684	DLAgn_00066060	ubiquitin-conjugating enzyme e2 j1 - UBE2J1 - EC:6.3.2.0	1.3385	2.70951e-06	1.3922	6.58484e-08	1.04011	0.735279
dicLab1B016666	DLAgn_00149580	ring finger protein 11 - RNF11	1.33838	0.00405008	1.24582	0.0370361	0.930838	0.679724
dicLab1B022186	DLAgn_00059930	thrombospondin type-1 domain-containing protein 4 - THSD4 - EC:3.4.24.0	1.33837	0.0435884	0.979414	0.921566	0.731794	0.113063
dicLab1B040319	DLAgn_00158270	hepatic lipase - LIPCA - EC:3.1.1.3	1.33818	0.00244018	1.24318	0.0295569	0.929002	0.653498	No
dicLab1B040723	DLAgn_00154440	probable atp-dependent rna helicase ddx10 - DDX10	1.33792	4.48925e-06	1.35606	1.4041e-06	1.01356	0.922014
dicLab1B030390	DLAgn_00217550	peptide-n4-n-acetyl-beta-d-glucosaminylasparagine amidase f precursor - PNGF - EC:1.14.17.0	1.33775	0.0463551	1.65194	0.00013116	1.23487	0.308079
dicLab1B010411	DLAgn_00110410	uracil phosphoribosyltransferase homolog - UPRT	1.3374	2.7639e-06	1.29463	4.20191e-05	0.968018	0.785472
dicLab1B024646	DLAgn_00159230	myosin-binding protein cardiac-type-like - MYBPC3	1.33738	4.86304e-05	1.42192	4.72422e-07	1.06321	0.625844
dicLab1B001951	DLAgn_00129190	membrane-associated guanylate ww and pdz domain-containing protein 1 isoform 1 - MAGI1	1.33731	0.0014264	1.15354	0.165791	0.862586	0.288304	No
dicLab1B031530	DLAgn_00205770	neuroepithelial cell-transforming gene 1 - NET1	1.33724	0.00578411	1.22036	0.0735143	0.9126	0.597898
dicLab1B010722	DLAgn_00095890	proto-oncogene tyrosine-protein kinase src-like - SRC - EC:2.7.10.2	1.33715	0.0274048	1.13643	0.400234	0.849891	0.402831
dicLab1B004132	DLAgn_00116410	btb poz domain-containing adapter for cul3-mediated degradation protein 3-like - KCTD10 - EC:6.3.2.19	1.33711	1.33816e-06	1.31163	7.63121e-06	0.980945	0.880518
dicLab1B023328	DLAgn_00092310	sorting nexin 5 - SNX5	1.33709	0.0357784	1.57613	0.000318642	1.17878	0.412921	No
dicLab1B016536	DLAgn_00039610	zinc finger zz-type and ef-hand domain-containing protein 1-like - ZZEF1	1.33687	0.0349045	0.974933	0.898623	0.729263	0.0912829
dicLab1B027196	DLAgn_00226480	toll-like receptor 13-like - TLR13	1.33655	0.278959	1.59333	0.0488587	1.19212	1	No
dicLab1B003434	DLAgn_00157590	dual specificity protein phosphatase 22-a - DS22A - EC:3.1.3.48	1.3364	2.03608e-05	1.28594	0.000286122	0.962247	0.765003
dicLab1B034675	DLAgn_00086070	protein hook homolog 3 - HOOK3	1.33638	0.00164749	1.07778	0.523317	0.806492	0.108692
dicLab1B006218	DLAgn_00129550	solute carrier family 17 member 9 - SLC17A9	1.33537	0.00647363	1.15411	0.232359	0.864261	0.36218
dicLab1B039828	DLAgn_00109190	protein diaphanous homolog 1 isoform 1 - DIAPH1	1.33506	0.0511427	0.72704	0.0287639	0.544572	0.00158047
dicLab1B030618	DLAgn_00079580	nadph-dependent diflavin oxidoreductase 1 - NDOR1 - EC:1.6.2.4 EC:1.14.13.0	1.33445	2.00035e-05	1.2825	0.000309079	0.961067	0.754796
dicLab1B005750	DLAgn_00186710	na(+) h(+) exchange regulatory cofactor nhe-rf1-like - SLC9A3R1	1.33381	5.72029e-06	1.32673	9.01204e-06	0.994693	0.97154	No
dicLab1B036218	DLAgn_00241930	semaphorin-7a-like isoform x1 - SEMA7A	1.3338	0.0239909	1.07493	0.658371	0.805916	0.235925	No
dicLab1B012105	DLAgn_00228700	cytolysin src-1-like	1.33369	1.67958e-05	1.44929	1.07664e-08	1.08668	0.448174
dicLab1B009774	DLAgn_00027660	arf-gap with coiled- ank repeat and ph domain-containing protein 3 - ACAP2	1.33344	0.00200875	1.2082	0.0565448	0.906082	0.510438
dicLab1B030074	DLAgn_00048290	dynein heavy chain axonemal - DNAH7 - EC:3.6.1.3	1.33337	0.0153916	1.36448	0.00716559	1.02333	0.921751	No
dicLab1B028094	DLAgn_00070890	ezrin isoform 1 - EZR	1.33306	2.78166e-05	1.3015	0.000144898	0.976322	0.864808
dicLab1B008497	DLAgn_00252290	upf0258 protein kiaa1024-like - KIAA1024	1.33298	1	1.68909	0.0287955	1.26717	1	No
dicLab1B006004	DLAgn_00119900	lipid phosphate phosphohydrolase 1-like - PPAP2A	1.33296	0.00119795	1.37703	0.000232887	1.03306	0.851679
dicLab1B028051	DLAgn_00228830	dna-directed rna polymerase iii subunit rpc6 - POLR3F - EC:2.7.7.6	1.33286	0.0125629	1.57528	1.84882e-05	1.18188	0.327443
dicLab1B007107	DLAgn_00120430	phosphatidate phosphatase ppapdc1b-like - PPAPDC1B	1.33262	0.000541538	1.10264	0.329977	0.82742	0.123372
dicLab1B028957	DLAgn_00129330	btb poz domain-containing protein kctd6 - KCTD6	1.33258	0.000262156	1.23393	0.0105319	0.925969	0.561127
dicLab1B035908	DLAgn_00030260	signal recognition particle receptor subunit alpha - SRPR	1.3323	0.0033012	1.20867	0.0677325	0.907206	0.536914
dicLab1B019762	DLAgn_00123820	sarcoplasmic endoplasmic reticulum calcium atpase 2-like - ATP2A2 - EC:3.6.3.8	1.3321	2.68618e-05	1.29269	0.000211202	0.970416	0.822838
dicLab1B034008	DLAgn_00235860	protein nlrc3-like - TRPM2	1.33145	0.000337671	1.17269	0.0680037	0.88076	0.310402
dicLab1B039009	DLAgn_00141060	mitogen-activated protein kinase kinase kinase kinase 2 - MAP4K2 - EC:2.7.11.0 EC:2.7.10.0	1.33029	0.000287176	1.15679	0.0959586	0.869578	0.248134	No
dicLab1B006001	DLAgn_00067680	trna (adenine -n )-methyltransferase non-catalytic subunit trm6 - TRMT6	1.3302	2.73855e-05	1.37579	1.91976e-06	1.03427	0.795394
dicLab1B011983	DLAgn_00114720	malectin - MLEC	1.32975	0.00675712	1.17366	0.168548	0.882616	0.438737
dicLab1B001415	DLAgn_00076370	v-type proton atpase catalytic subunit a-like - ATP6V1A	1.32936	1.59913e-05	1.46515	2.14165e-09	1.10214	0.357828
dicLab1B038824	DLAgn_00100190	cytochrome c oxidase subunit vib isoform 1 - COX6B1 - EC:1.9.3.1	1.32823	0.00599766	1.46506	9.59542e-05	1.10301	0.552961	No
dicLab1B004610	DLAgn_00125720	pancreatic progenitor cell differentiation and proliferation factor b - PPDPFA	1.32803	2.43101e-05	1.57731	1.03722e-12	1.18771	0.0890118
dicLab1B031162	DLAgn_00138490	multidrug resistance-associated protein 4-like - ABCC4	1.32781	0.0824598	1.51446	0.00538179	1.14057	0.594036
dicLab1B007108	DLAgn_00096030	protein phosphatase 1h - PPM1H	1.32757	0.00151882	1.24907	0.0158699	0.940868	0.696462	No
dicLab1B025930	DLAgn_00265400	tsc22 domain family protein 1-like - TSC22D1	1.32743	0.0165432	1.16757	0.238329	0.879575	0.476522
dicLab1B033730	DLAgn_00264090	hydroxymethylglutaryl- cytoplasmic - HMGCS1 - EC:2.3.3.10	1.32692	0.0133516	1.22175	0.0952214	0.920741	0.6633
dicLab1B021592	DLAgn_00035000	breast cancer early onset - BRCA2 - EC:2.3.1.48	1.32672	6.44759e-05	1.47495	1.05958e-08	1.11173	0.345491
dicLab1B003402	DLAgn_00255580	ribosomal protein s6 polypeptide 3 - RPS6KA3 - EC:2.7.11.0 EC:2.7.10.0	1.32649	0.0682185	1.35488	0.0424647	1.0214	0.942477
dicLab1B016649	DLAgn_00176840	zinc finger protein 271-like - ZNF91	1.32585	0.00181525	1.10575	0.354019	0.833998	0.173098
dicLab1B022870	DLAgn_00071490	pleckstrin homology domain-containing family g member 1-like - PLEKHG1	1.32559	0.0162967	1.13274	0.356482	0.85452	0.365456
dicLab1B002979	DLAgn_00108260	retinoic acid receptor responder protein 3	1.32502	0.00253734	1.30557	0.00426667	0.985326	0.937907
dicLab1B031613	DLAgn_00030970	mitochondrial fission factor-like - MFF	1.32478	4.41307e-05	1.41199	2.60907e-07	1.06583	0.592905
dicLab1B025110	DLAgn_00051860	morc family cw-type zinc finger protein 3 - MORC3	1.32476	0.000439604	1.34968	0.000147002	1.01881	0.910878
dicLab1B012095	DLAgn_00157390	homeodomain-interacting protein kinase 3 - HIPK3 - EC:2.7.11.0 EC:2.7.10.0	1.32476	5.12228e-05	1.19539	0.0161216	0.902345	0.35376
dicLab1B032208	DLAgn_00003510	leucine-rich repeat-containing protein 8d-like - LRRC8D	1.32473	0.000863513	1.13916	0.175614	0.859917	0.236645
dicLab1B023640	DLAgn_00090950	Pleckstrin homology domain-containing family G member 4B	1.32457	0.000162399	1.26655	0.00194149	0.956196	0.743427
dicLab1B015870	DLAgn_00222460	ero1-like protein beta - ERO1LB - EC:1.8.4.0 EC:5.3.4.1	1.32442	4.79132e-05	1.26536	0.000885462	0.95541	0.720034
dicLab1B035346	DLAgn_00207590	dedicator of cytokinesis protein 4 - DOCK4	1.32411	0.00173352	1.172	0.106228	0.885122	0.378572
dicLab1B030886	DLAgn_00054220	integrin beta-2-like - CD18	1.32385	5.64145e-05	1.25715	0.00139129	0.949613	0.679396
dicLab1B018694	DLAgn_00057700	plac8-like protein 1 - CNFN	1.32384	1.5341e-05	1.37701	5.44136e-07	1.04016	0.74574	No
dicLab1B040399	DLAgn_00193150	protein prr14l - PRR14L	1.32376	0.00169971	1.1753	0.0976361	0.887844	0.392389
dicLab1B040781	DLAgn_00057850	protein themis2 - THEMIS2	1.32375	0.00167693	1.14555	0.178904	0.865383	0.288199	No
dicLab1B007852	DLAgn_00149740	ras-related protein rab-8a-like - RAB8A	1.32342	0.000159186	1.16113	0.0674245	0.87737	0.25488
dicLab1B034821	DLAgn_00047300	transmembrane protein 50b-like - TMEM50B	1.32302	0.00061228	1.31337	0.000850422	0.992703	0.968655
dicLab1B020526	DLAgn_00242270	deoxyribonuclease gamma-like - DNSL3	1.32289	0.0108591	1.32401	0.00967347	1.00085	0.99668	No
dicLab1B022408	DLAgn_00264190	calreticulin precursor - CALR	1.32259	5.35028e-07	1.36126	2.2419e-08	1.02924	0.789725
dicLab1B023975	DLAgn_00089790	6-phosphofructo-2-kinase fructose- 6-biphosphatase 4 - PFKFB4 - EC:3.1.3.46 EC:2.7.1.105	1.32234	1.68924e-06	1.40613	2.46345e-09	1.06336	0.540936
dicLab1B010341	DLAgn_00024510	serine threonine-protein kinase pak 2-like - PAK2 - EC:2.7.11.0 EC:2.7.10.0	1.32219	0.0162118	0.994052	0.974573	0.751822	0.0788488
dicLab1B031697	DLAgn_00163460	apoptosis regulator bax - BAX	1.3219	0.000113058	1.13955	0.109884	0.862055	0.176251
dicLab1B033075	DLAgn_00133370	interferon-related developmental regulator 2 - IFRD2	1.32159	0.000596179	1.28566	0.00220345	0.972814	0.865029
dicLab1B020777	DLAgn_00116130	wsc domain-containing protein 2 - WSCD2 - EC:2.8.2.0	1.32112	0.0238635	1.13191	0.382293	0.856779	0.397282	No
dicLab1B001799	DLAgn_00087760	uncharacterized protein loc100137763	1.32103	0.000144721	1.15998	0.0661025	0.878086	0.2526
dicLab1B022624	DLAgn_00040680	moesin - MSN	1.32082	0.000248014	1.10793	0.256166	0.838818	0.120683
dicLab1B037120	DLAgn_00173180	carbonic anhydrase mitochondrial - CA5B - EC:4.2.1.1	1.32035	0.000165959	1.18966	0.0280693	0.901015	0.371948
dicLab1B018008	DLAgn_00105880	pleckstrin homology domain-containing family a member 1-like - PKHA1	1.32029	0.0109519	0.972093	0.85882	0.736272	0.0439541
dicLab1B019005	DLAgn_00266730	neural cell adhesion molecule l1-like	1.32024	0.0743367	1.60784	0.000635502	1.21784	0.362765	No
dicLab1B001301	DLAgn_00241610	cholesterol 25-hydroxylase-like - CH25H	1.31989	0.352538	1.67068	0.0443668	1.26578	1
dicLab1B026677	DLAgn_00008460	metallophosphoesterase 1 - MPPE1 - EC:3.1.4.0	1.31987	0.155562	1.60646	0.00590272	1.21714	1	No
dicLab1B018159	DLAgn_00091050	histone deacetylase 7-like - HDAC7	1.31985	6.04591e-06	1.19781	0.00559716	0.907535	0.329022
dicLab1B040039	DLAgn_00007920	calreticulin precursor - CALR	1.31958	1.3595e-06	1.19702	0.00308699	0.907124	0.291234
dicLab1B034877	DLAgn_00131290	probable e3 ubiquitin-protein ligase dtx3-like - DTX3	1.3191	0.00124143	1.11429	0.286469	0.844734	0.186689
dicLab1B029650	DLAgn_00061580	chromobox protein homolog 3 - CBX3-A	1.31901	0.00610173	1.45098	0.000101432	1.10006	0.555939
dicLab1B014697	DLAgn_00117880	phosphatidylethanolamine-binding protein 4 - PEBP4	1.31873	0.144279	1.56381	0.00794677	1.18585	1	No
dicLab1B005961	DLAgn_00032460	dedicator of cytokinesis protein 10 - DOCK10	1.31868	0.000333547	1.21221	0.0176837	0.919258	0.504432	No
dicLab1B022755	DLAgn_00147620	solute carrier family 35 member e1 - SLC35E1	1.31844	0.000290625	1.12304	0.188907	0.851793	0.16094
dicLab1B012911	DLAgn_00192310	adp-ribosylation factor 1 - ARF1L	1.31843	3.71864e-07	1.34997	2.568e-08	1.02392	0.830013
dicLab1B000150	DLAgn_00237660	gag-pro-pol polyprotein - MELA - EC:3.1.26.4	1.31815	0.357531	1.84577	0.0144598	1.40029	1	No
dicLab1B028564	DLAgn_00139350	amyloid beta a4 - APPA	1.31796	1.45109e-06	1.26416	6.16655e-05	0.95918	0.693568
dicLab1B018430	DLAgn_00120950	endothelial lipase-like - LIPG - EC:3.1.1.34	1.31776	2.18453e-06	1.30931	4.04289e-06	0.993586	0.962491
dicLab1B027120	DLAgn_00205110	interleukin-1 receptor-associated kinase 3 - IRAK3 - EC:2.7.10.0	1.31724	3.8836e-06	1.26814	9.42961e-05	0.962724	0.733815
dicLab1B033589	DLAgn_00235150	protein nlrc3-like	1.31715	0.00011216	1.43402	1.66977e-07	1.08873	0.464203
dicLab1B030661	DLAgn_00040620	nuclear fragile x mental retardation-interacting protein 2 - NUFIP2	1.31712	0.00108589	1.15872	0.114203	0.879742	0.327689
dicLab1B017607	DLAgn_00002660	uridine-cytidine kinase 2 - UCK2B - EC:2.7.1.48 EC:2.7.1.0	1.31641	3.5715e-06	1.35266	2.62157e-07	1.02753	0.817578
dicLab1B015157	DLAgn_00038830	vacuolar protein sorting-associated protein 26b-like - VPS26B	1.31633	0.000862537	1.15054	0.127382	0.874051	0.288199
dicLab1B030904	DLAgn_00122230	probable phospholipid-transporting atpase id-like - ATP8B5B - EC:3.6.3.1	1.31622	0.000859252	1.11323	0.269372	0.845779	0.171162
dicLab1B006122	DLAgn_00134810	deleted in malignant brain tumors 1 - CD163	1.31602	0.00197528	1.08956	0.431354	0.827917	0.145483	No
dicLab1B013151	DLAgn_00145000	origin recognition complex subunit 1 - ORC1 - EC:3.6.1.15	1.3157	0.000683101	1.78825	3.66216e-15	1.35917	0.00853184
dicLab1B036476	DLAgn_00036510	mitogen-activated protein kinase kinase kinase kinase 5 - MAP4K5 - EC:2.7.10.0	1.31568	3.35792e-05	1.50118	1.36347e-10	1.14099	0.19561	No
dicLab1B003316	DLAgn_00156410	nuclear factor of activated t- cytoplasmic 3 isoform 1 - NFATC3	1.31519	0.0478344	1.02954	0.882175	0.782805	0.203577
dicLab1B037802	DLAgn_00008430	gamma-soluble nsf attachment - NAPG	1.3149	0.00232991	1.25673	0.0128314	0.955761	0.781439
dicLab1B004338	DLAgn_00147800	udp- c:betagal beta- -n-acetylglucosaminyltransferase 3-like	1.31467	0.0040786	1.09949	0.408972	0.83633	0.20277	No
dicLab1B010795	DLAgn_00123530	hexokinase 2 - HK2 - EC:2.7.1.2 EC:2.7.1.7 EC:2.7.1.4	1.31433	0.000590663	1.10984	0.26865	0.844411	0.151803
dicLab1B039166	DLAgn_00123650	erlin-2 precursor - ERLIN2	1.31419	0.00116456	1.20213	0.0387749	0.914733	0.513244
dicLab1B034432	DLAgn_00159670	lim domain only protein 7 isoform x13 - LMO7	1.31404	0.00607832	1.19518	0.0935933	0.909547	0.553108	No
dicLab1B020939	DLAgn_00037840	ubiquitin carboxyl-terminal hydrolase cyld-like - CYLD	1.31402	1.76352e-05	1.50883	1.34595e-11	1.14825	0.153725
dicLab1B010992	DLAgn_00057980	basal cell adhesion molecule-like - BCAM	1.31339	0.00857342	1.19046	0.116479	0.906397	0.552467
dicLab1B008730	DLAgn_00082000	microtubule-associated serine threonine-protein kinase 4 - MAST4 - EC:2.7.11.0 EC:2.7.10.0	1.31279	0.0344113	0.952762	0.778493	0.725752	0.0688766	No
dicLab1B015125	DLAgn_00094320	tar dna-binding protein 43 - TARDBP	1.31218	6.85887e-07	1.24586	9.07413e-05	0.949458	0.593623
dicLab1B024682	DLAgn_00069820	cap-specific mrna (nucleoside-2 -o-)-methyltransferase 1 - FTSJD2 - EC:2.1.1.57	1.31156	9.29411e-05	1.30675	0.000117145	0.996333	0.981886
dicLab1B006524	DLAgn_00079320	spindlin-1-like isoform x1 - SPINZ	1.31151	0.0222298	0.986923	0.942025	0.752507	0.085299
dicLab1B015240	DLAgn_00130530	rho-related gtp-binding - RHOAD	1.31141	6.02104e-06	1.3335	1.31819e-06	1.01685	0.895681
dicLab1B033897	DLAgn_00210350	vacuolar atp synthase subunit f - VATF	1.31082	4.60288e-05	1.4009	1.79548e-07	1.06871	0.555843
dicLab1B038705	DLAgn_00122390	protein rufy3-like - RUFY3	1.31067	0.0144118	1.05271	0.728609	0.803183	0.161069
dicLab1B012020	DLAgn_00009220	zinc finger e-box-binding homeobox 1-like - ZEB1	1.31059	0.020241	1.22356	0.0953966	0.933596	0.728387
dicLab1B017996	DLAgn_00027280	fc receptor-like b- partial	1.3104	0.125641	1.60825	0.0022473	1.2273	0.397282
dicLab1B038820	DLAgn_00007180	b-cell lymphoma leukemia 10-like - BCL10	1.31002	2.83248e-05	1.38565	2.23119e-07	1.05773	0.620957
dicLab1B018700	DLAgn_00197210	e3 ubiquitin-protein ligase rnf139 - RNF139	1.30997	7.84152e-05	1.30398	0.000105156	0.995432	0.976522
dicLab1B008573	DLAgn_00150190	cyclic amp-dependent transcription factor atf-6 alpha - ATF6	1.30968	0.00147045	1.08401	0.441673	0.827689	0.127323
dicLab1B034993	DLAgn_00188910	interleukin-12 receptor subunit beta-2-like - IL31RA	1.3094	0.00450353	1.17153	0.125299	0.894707	0.449372
dicLab1B023385	DLAgn_00181700	rho-related gtp-binding protein - RHOH	1.30919	0.00452241	1.0385	0.775869	0.793234	0.0878593	No
dicLab1B013448	DLAgn_00009780	protein efr3 homolog a - EFR3A	1.30894	0.00200489	1.08995	0.417922	0.832696	0.150039
dicLab1B020488	DLAgn_00057180	b-cell receptor cd22 - CD22	1.30879	0.00200412	1.08108	0.471405	0.826015	0.131383	No
dicLab1B010792	DLAgn_00065080	centrosomal protein of 76 kda-like - CEP76	1.30829	0.0218935	1.48782	0.00025511	1.13723	0.465545
dicLab1B018691	DLAgn_00190900	meteorin-like protein - METRNL	1.30805	0.0784875	1.50102	0.00348	1.14753	0.54194
dicLab1B026719	-	uncharacterized protein	1.30789	0.00102879	1.29506	0.00156224	0.990191	0.956327	No
dicLab1B011403	DLAgn_00137690	vascular endothelial growth factor c-like - VEGFC	1.30784	0.0430618	1.32005	0.0319824	1.00933	0.97262	No
dicLab1B020783	DLAgn_00190250	sry-box containing protein 9b - SOX9B	1.30779	0.0150449	1.41399	0.000932968	1.08121	0.66884
dicLab1B022544	DLAgn_00177350	n-terminal asparagine amidohydrolase - NTAN1	1.30776	0.000134138	1.13978	0.096543	0.871557	0.201759
dicLab1B006167	DLAgn_00069570	nuclear receptor coactivator 7-like - OXR1	1.30745	0.00130324	1.12382	0.226458	0.859545	0.227648
dicLab1B016416	DLAgn_00192100	an1-type zinc finger protein 2b - ZFAND2A	1.30709	6.16523e-06	1.3955	8.24375e-09	1.06764	0.513483
dicLab1B010381	DLAgn_00085370	cytosolic purine 5 -nucleotidase-like - NT5C2 - EC:3.1.3.5	1.30691	1.65125e-06	1.312	1.12918e-06	1.0039	0.976409	No
dicLab1B006535	DLAgn_00203000	eomesodermin-like protein a-1 - EOMESA	1.30687	0.00596558	1.54241	1.41564e-06	1.18023	0.244019	No
dicLab1B027165	DLAgn_00235660	serine threonine-protein kinase tbk1 - TBK1	1.30669	2.39051e-05	1.41423	1.62752e-08	1.08229	0.443788
dicLab1B020365	DLAgn_00040780	charged multivesicular body protein 1b - CHMP1B	1.30648	5.28634e-06	1.25161	0.000188014	0.958001	0.690652
dicLab1B028251	DLAgn_00211520	mhc class ii antigen alpha chain	1.30585	0.000193743	1.26513	0.00121984	0.968819	0.819501	No
dicLab1B032151	DLAgn_00181670	ubiquitin-conjugating enzyme e2 k-like - UBE2K	1.30581	3.02646e-05	1.31742	1.50211e-05	1.00889	0.949622
dicLab1B013959	DLAgn_00079820	solute carrier family 25 (mitochondrial carrier phosphate carrier) member 25 - SLC25A25	1.30572	0.00306558	1.28637	0.00524772	0.985179	0.934881
dicLab1B030319	DLAgn_00135840	histone-lysine n-methyltransferase suv39h1 - SUV39H1	1.30517	0.00128283	1.27277	0.00384679	0.975181	0.880518
dicLab1B020857	DLAgn_00076530	vesicle-trafficking protein sec22c-like - SEC22C	1.30509	0.0468155	0.931708	0.676376	0.7139	0.0632329
dicLab1B013454	DLAgn_00077120	ubiquitin-protein ligase e3c - UBE3C - EC:6.3.2.19	1.30494	3.73483e-05	1.28457	0.000117839	0.984389	0.908501
dicLab1B020451	DLAgn_00038580	hypoxia up-regulated protein 1-like - HYOU1	1.3048	9.30656e-06	1.3752	5.92943e-08	1.05396	0.621276
dicLab1B022499	DLAgn_00095920	nuclear factor of activated t- cytoplasmic 2-like	1.30433	0.000420085	1.40904	2.26299e-06	1.08029	0.534915
dicLab1B034115	DLAgn_00192790	loc443608 protein - GRNA	1.30427	0.000784736	1.33611	0.000197089	1.02442	0.880518
dicLab1B004831	DLAgn_00117300	myocyte-specific enhancer factor 2c-like isoform 1 - MEF2C	1.30362	0.000604942	1.2278	0.0103246	0.941837	0.65622	No
dicLab1B004920	DLAgn_00126660	hematopoietic progenitor cell antigen cd34-like - CD34A	1.30341	0.0013468	1.22162	0.0197412	0.937254	0.648372
dicLab1B040580	DLAgn_00227240	actin-related protein 3b - ACTR3B	1.30334	0.0469224	1.25979	0.0863523	0.966583	0.891949
dicLab1B022031	DLAgn_00045550	protein transport protein sec24a - SEC24A	1.30297	3.18753e-05	1.22999	0.00164869	0.943989	0.604293
dicLab1B002834	DLAgn_00192270	mitogen-activated protein kinase kinase kinase 14-like - MAP3K14 - EC:2.7.10.0	1.30288	4.79813e-05	1.44049	5.76289e-09	1.10562	0.334467
dicLab1B039859	DLAgn_00101160	carnitine o-palmitoyltransferase liver isoform-like isoform 1 - CPT1A	1.3022	9.31044e-05	1.16504	0.0374254	0.894676	0.296142
dicLab1B014497	DLAgn_00145040	interferon-induced protein with tetratricopeptide repeats 1-like - IFIT2	1.30217	0.0024084	1.04637	0.701638	0.803559	0.082564
dicLab1B028982	DLAgn_00071220	hippocalcin-like protein 1-like - HPCAL1	1.30213	0.000330151	1.34627	3.79871e-05	1.0339	0.811957
dicLab1B014279	DLAgn_00172220	bet1-like protein - BET1L	1.30195	0.00247635	1.18636	0.066136	0.911217	0.504432
dicLab1B035298	DLAgn_00257000	Uncharacterized membrane protein C19orf24	1.30148	0.00173062	1.4859	5.58628e-07	1.1417	0.303055
dicLab1B029172	DLAgn_00026990	vacuolar protein sorting-associated protein 29 - VPS29 - EC:3.1.3.3	1.3013	8.41567e-05	1.43838	1.65734e-08	1.10534	0.346822
dicLab1B011160	DLAgn_00060070	run and sh3 domain-containing protein 1 isoform 1 - RUSC1	1.3012	0.00037187	1.2217	0.00902772	0.938907	0.620957
dicLab1B014955	DLAgn_00144910	slam family member 5 isoform x1	1.30067	0.00071422	1.31438	0.000382068	1.01054	0.949622	No
dicLab1B025943	DLAgn_00176240	integrin alpha-l-like isoform x2 - ITGAM	1.30039	0.00183527	1.04679	0.689693	0.804984	0.0758453	No
dicLab1B019078	DLAgn_00098310	uncharacterized protein loc101170245	1.30017	0.0221879	1.23864	0.0679015	0.95267	0.812494	No
dicLab1B039578	DLAgn_00134060	upf0485 protein c1orf144 homolog - SZRD1	1.30011	4.37977e-05	1.25627	0.000490978	0.966277	0.777225
dicLab1B011618	DLAgn_00207600	interferon-related developmental regulator 1 - IFRD1	1.2998	4.94982e-06	1.26095	7.16992e-05	0.970113	0.782473
dicLab1B039284	DLAgn_00217670	abl interactor 1 - ABI1	1.29934	0.0887261	1.47642	0.00538012	1.13629	0.577262	No
dicLab1B013338	DLAgn_00254320	gag-pol fusion polyprotein	1.29929	0.0323199	1.02439	0.890758	0.788418	0.161069	No
dicLab1B006905	DLAgn_00050330	bromodomain adjacent to zinc finger domain protein 2b - BAZ2B	1.29924	0.000737512	1.17421	0.0542678	0.903765	0.407603
dicLab1B023670	DLAgn_00098260	protein unc-13 homolog d - UNC13D	1.29901	0.00270952	1.33125	0.000829281	1.02482	0.888508
dicLab1B025097	DLAgn_00197930	3-oxoacyl- - OXSM - EC:2.3.1.41	1.29899	0.00415766	1.44723	1.76624e-05	1.11412	0.441684
dicLab1B037541	DLAgn_00023200	nipa-like protein 3 - NIPAL3	1.29855	0.000329736	1.15843	0.0639912	0.892093	0.317298
dicLab1B025505	DLAgn_00036360	creatine kinase m-type-like - CKMB	1.29844	0.000546791	1.19319	0.0270846	0.918942	0.489771	No
dicLab1B040097	DLAgn_00151600	interleukin-12 receptor subunit beta-2-like - IL12RB2	1.29832	0.012267	1.18835	0.12023	0.915296	0.601227	No
dicLab1B002812	DLAgn_00017530	dna-directed rna polymerases i and iii subunit rpac1 - POLR1C - EC:2.7.7.6	1.29815	0.00303713	1.40475	5.35462e-05	1.08212	0.587119
dicLab1B020263	DLAgn_00003410	arf-gap domain and fg repeat-containing protein 1 isoform 3 - AGFG1	1.29768	0.00187359	1.24377	0.0107598	0.958461	0.781167
dicLab1B008975	DLAgn_00210020	tetraspanin-8-like isoform x1 - TSPAN7	1.29744	6.8977e-06	1.18068	0.00704268	0.910005	0.312158
dicLab1B007847	DLAgn_00012050	tyrosine-protein kinase mer-like - MERTK - EC:2.7.10.0	1.29713	0.0101234	1.44831	9.38349e-05	1.11655	0.478378
dicLab1B007368	DLAgn_00040610	musashi homolog 2a - MSI2	1.29705	0.0232558	1.13185	0.341408	0.872631	0.423053
dicLab1B022072	DLAgn_00045420	folliculin-interacting protein 1 isoform x1 - FNIP1	1.29695	0.00359212	1.06555	0.58037	0.821583	0.127541
dicLab1B027049	DLAgn_00071830	a-kinase anchor protein 12 - AKAP12	1.29692	0.00128875	1.22132	0.0168077	0.941715	0.667641
dicLab1B011109	DLAgn_00192260	apoptosis regulator bax-like - BAX	1.29678	3.15983e-05	1.24776	0.000526437	0.962196	0.738736
dicLab1B018719	DLAgn_00205350	zinc finger protein aebp2-like - AEBP2	1.29676	0.00130707	1.43679	2.36843e-06	1.10798	0.416115
dicLab1B016158	DLAgn_00117600	lysm and peptidoglycan-binding domain-containing protein 3-like - LYSMD3	1.29673	0.00107416	1.22852	0.0119612	0.947392	0.69893
dicLab1B026411	DLAgn_00056890	alpha- -mannosyl-glycoprotein 2-beta-n-acetylglucosaminyltransferase-like - MGAT1B	1.29671	2.23575e-05	1.31039	9.28238e-06	1.01055	0.936384
dicLab1B005132	DLAgn_00205070	deoxyribose-phosphate aldolase-like - DERA - EC:4.1.2.4	1.29666	0.00336598	1.34036	0.000688633	1.0337	0.844626
dicLab1B039630	DLAgn_00002440	peroxiredoxin 6 - PRDX6 - EC:1.11.1.15	1.29659	0.00142787	1.51287	5.69134e-08	1.16681	0.203764	No
dicLab1B038514	DLAgn_00042460	pecanex-like protein 3 isoform x1 - PCNXL3	1.29655	0.00441334	1.14718	0.176761	0.884794	0.378572
dicLab1B005050	DLAgn_00120360	ras association domain-containing protein 2 - RASSF2	1.2965	0.00570102	1.2897	0.00643067	0.994759	0.979722
dicLab1B024858	DLAgn_00037700	diacylglycerol kinase delta-like - DGKD - EC:2.7.1.107	1.29604	0.000410622	1.15535	0.0719733	0.891451	0.317298
dicLab1B019104	DLAgn_00082890	protein transport protein sec16a isoform x1 - SEC16A	1.29585	0.000156391	1.16777	0.0361734	0.901158	0.337262
dicLab1B018464	DLAgn_00047970	Lanosterol synthase - Squalene--hopene cyclase.	1.29513	0.00375339	1.30949	0.00215748	1.01109	0.953157
dicLab1B029885	DLAgn_00094000	caveolin-3 - CAV3	1.29513	0.304552	1.68283	0.0141781	1.29936	1	No
dicLab1B021512	DLAgn_00110590	rho-related gtp-binding - RHOG	1.29511	1.39683e-05	1.27913	4.01474e-05	0.987663	0.922527
dicLab1B023594	DLAgn_00195530	monocarboxylate transporter 7-like - SLC16A6	1.2948	0.00034161	1.19059	0.0222355	0.919518	0.471983
dicLab1B039985	DLAgn_00158640	eukaryotic translation initiation factor 4 gamma 2-like - EIF4G2	1.29477	0.000770553	1.09793	0.307602	0.847977	0.146383
dicLab1B025140	DLAgn_00041730	zinc finger protein ubi-d4 - DPF2	1.29465	0.000160918	1.18044	0.0230227	0.911781	0.398609
dicLab1B040811	DLAgn_00007790	ski-like protein - SKIL	1.29443	0.00363021	1.13417	0.208951	0.876194	0.329539
dicLab1B025066	DLAgn_00169890	zinc finger protein aebp2 - AEBP2	1.29375	0.00263921	1.19653	0.0468548	0.924855	0.581722
dicLab1B010553	DLAgn_00129450	Protein SSUH2 homolog	1.29336	2.38641e-05	1.28886	3.18493e-05	0.996516	0.980326
dicLab1B015486	DLAgn_00133740	dna fragmentation factor subunit beta - DFFB	1.29324	0.0229229	1.26056	0.0409198	0.974733	0.907196
dicLab1B004316	DLAgn_00076110	yth domain family protein 3 - YTHDF3	1.29318	6.34027e-05	1.35665	1.21096e-06	1.04908	0.676777
dicLab1B037151	DLAgn_00194450	eukaryotic translation initiation factor 1b - EIF1B	1.29283	0.000516244	1.6437	4.11319e-13	1.27139	0.0227072
dicLab1B008495	DLAgn_00030390	c5a anaphylatoxin chemotactic receptor-like - C5AR	1.29275	0.0141149	1.33594	0.00427979	1.03341	0.868931	No
dicLab1B018507	DLAgn_00133080	bactericidal permeability-increasing protein precursor - BPI	1.29234	0.000347229	1.35922	1.09694e-05	1.05175	0.692313	No
dicLab1B004732	DLAgn_00136840	basic leucine zipper and w2 domain-containing protein 1-a-like - BZW1	1.29213	1.68368e-05	1.41899	1.15832e-09	1.09818	0.328757
dicLab1B012992	DLAgn_00030770	cyclin-l1 - CCNL1	1.29207	2.17039e-06	1.29976	1.19166e-06	1.00595	0.962491
dicLab1B028587	DLAgn_00004090	solute carrier family 25 member 36-a-like - SLC25A36	1.29196	0.0163228	1.11372	0.38371	0.862035	0.346822
dicLab1B036920	DLAgn_00088220	serine incorporator 1-like - SERINC1	1.29185	0.0170128	1.31484	0.00885343	1.0178	0.933561	No
dicLab1B034448	DLAgn_00136540	major facilitator superfamily domain-containing protein 6-like - MFSD6A	1.29176	9.49485e-06	1.23033	0.000495505	0.952442	0.636244
dicLab1B011459	-	uncharacterized protein	1.2917	4.67499e-05	1.43299	2.54519e-09	1.10938	0.296383
dicLab1B022314	DLAgn_00205930	prestin isoform x1 - SLC26A5	1.29142	5.65003e-05	1.33729	3.25094e-06	1.03552	0.769784
dicLab1B040177	DLAgn_00185610	n -dimethylguanosine trna methyltransferase-like - TRMT1	1.29121	0.000300163	1.3608	7.48149e-06	1.05389	0.673705
dicLab1B012962	DLAgn_00134230	tyrosine-protein phosphatase non-receptor type 11-like - MGC107851 - EC:3.1.3.48	1.29081	0.00167223	1.1604	0.092648	0.898972	0.399953	No
dicLab1B018398	DLAgn_00166900	genetic suppressor element 1-like - GSE1	1.29078	0.0162499	1.30008	0.0117828	1.00721	0.974452
dicLab1B030988	DLAgn_00006000	3-ketodihydrosphingosine reductase-like - KDSR - EC:1.1.1.102	1.2904	0.000753963	1.05719	0.575339	0.819271	0.0717632
dicLab1B009344	DLAgn_00093100	ubiquitin carboxyl-terminal hydrolase 4-like - USP4 - EC:3.1.2.15	1.28967	9.72386e-06	1.20559	0.00182065	0.934806	0.482596
dicLab1B017250	DLAgn_00198690	probable histone deacetylase 1-b-like - HDAC1 - EC:3.5.1.98	1.28958	3.12936e-05	1.32064	4.07537e-06	1.02408	0.8464
dicLab1B010603	DLAgn_00187640	e3 ubiquitin-protein ligase rnf216 - RNF216	1.28935	0.00245696	1.33031	0.00050055	1.03177	0.8464
dicLab1B027003	DLAgn_00093610	atpase family aaa domain-containing protein 3 - ATAD3A - EC:3.6.1.15	1.28924	8.45109e-05	1.37217	4.7116e-07	1.06433	0.571705
dicLab1B022773	DLAgn_00065590	prolactin regulatory element-binding protein - PREB	1.28912	8.28453e-05	1.19276	0.00946766	0.925247	0.460102
dicLab1B013274	DLAgn_00103750	protein transport protein sec24c - SEC24C	1.28912	7.29416e-05	1.32517	8.2062e-06	1.02796	0.826152
dicLab1B019334	DLAgn_00064010	tumor suppressor candidate 5 homolog	1.28899	0.000218871	1.40319	2.97142e-07	1.0886	0.440366
dicLab1B026208	DLAgn_00136110	regulator of telomere elongation helicase 1-like - RTEL1	1.28888	4.47233e-05	1.19782	0.00564731	0.929356	0.474192
dicLab1B000961	DLAgn_00242530	programmed cell death 1 ligand 1-like	1.28872	0.0344766	1.27906	0.0378306	0.9925	0.976028
dicLab1B002401	DLAgn_00155600	pap-associated domain-containing protein 5 - PAPD5 - EC:2.7.7.0	1.2885	0.00295592	1.24203	0.0124456	0.963934	0.818194
dicLab1B034612	DLAgn_00006430	ranbp-type and c3hc4-type zinc finger-containing protein 1-like - SHRPRBCK1R	1.28834	0.00150326	1.46545	3.66495e-07	1.13747	0.288427
dicLab1B020187	DLAgn_00020530	protein cln8-like - CLN8	1.28824	0.000250428	1.2192	0.0055732	0.946409	0.649638
dicLab1B025870	DLAgn_00185580	beta- -n-acetylglucosaminyltransferase manic fringe-like - MFNG - EC:2.4.1.222	1.28819	0.0117771	1.32133	0.00438973	1.02572	0.897586	No
dicLab1B035977	DLAgn_00017250	polycomb group ring finger protein 5 - PCGF5	1.28807	0.00668511	1.36249	0.000563164	1.05778	0.729307
dicLab1B008735	DLAgn_00179750	probable atp-dependent rna helicase ddx5-like - DDX5	1.2879	0.000195211	1.28504	0.000218903	0.997775	0.988035
dicLab1B033973	DLAgn_00073180	cation-independent mannose-6-phosphate receptor - IGF2R	1.28789	0.000680522	1.11161	0.221161	0.863124	0.187144
dicLab1B016831	DLAgn_00051950	poliovirus receptor-related protein 4-like - PVRL1	1.28763	0.0468991	0.965248	0.840436	0.749631	0.0928687
dicLab1B000333	DLAgn_00154410	cadherin-2-like - CDH2	1.2876	0.0106786	1.3159	0.00445838	1.02198	0.911543
dicLab1B001036	DLAgn_00190860	nuclear distribution protein nude-like 1-b-like - NDEL1B	1.2869	0.00159292	1.1582	0.0913405	0.899992	0.397282
dicLab1B012645	DLAgn_00070710	rna-binding protein 25 - RBM25	1.2866	0.0001123	1.28872	9.8405e-05	1.00164	0.990937
dicLab1B040307	DLAgn_00075180	thiamin pyrophosphokinase 1 - TPK1 - EC:2.7.6.2	1.28626	0.000243262	1.27097	0.000503613	0.988113	0.934323
dicLab1B014222	DLAgn_00169050	thyroid peroxidase-like - TPO - EC:1.11.1.7	1.28614	0.000449094	1.44415	6.87178e-08	1.12286	0.297686
dicLab1B021247	DLAgn_00099600	28 kda heat- and acid-stable phospho - SLC16A8	1.28605	0.00010323	1.20946	0.00475863	0.940444	0.580562
dicLab1B030042	DLAgn_00052760	type i inositol -bisphosphate 4-phosphatase-like - INPP4A	1.2854	0.0160922	1.1547	0.208147	0.898316	0.504441	No
dicLab1B013864	DLAgn_00089980	scm-like with four mbt domains protein 1-like - SFMBT1	1.285	0.0139342	1.22515	0.051736	0.953423	0.790512
dicLab1B008948	DLAgn_00094450	hemk methyltransferase family member 1 - HEMK1	1.28494	0.00188746	1.51409	3.07725e-08	1.17834	0.162937
dicLab1B012771	DLAgn_00176480	testis-expressed sequence 2 - TEX2	1.28471	0.00595943	1.01187	0.933842	0.787627	0.0657835
dicLab1B029120	DLAgn_00084160	zinc finger mynd domain-containing protein 19-like - ZMYND19	1.28458	0.00310483	1.33506	0.000446109	1.0393	0.804234
dicLab1B010119	DLAgn_00185600	lysosomal alpha-mannosidase-like - MAN2B1 - EC:3.2.1.24	1.28424	0.000471002	1.37859	3.20299e-06	1.07346	0.550131
dicLab1B026905	DLAgn_00096240	sphingomyelin phosphodiesterase 2-like - SMPD2 - EC:3.1.4.12	1.28346	0.000485535	1.14103	0.0955276	0.889028	0.288199
dicLab1B012233	DLAgn_00087100	endoplasmic reticulum mannosyl-oligosaccharide -alpha-mannosidase - MAN1B1 - EC:3.2.1.113	1.28335	0.0307425	1.05546	0.721206	0.822428	0.232162
dicLab1B032088	DLAgn_00134770	glutathione synthetase - GSS - EC:6.3.2.3	1.28305	0.000182109	1.15021	0.0539575	0.896465	0.293277
dicLab1B010396	DLAgn_00135020	syndecan binding protein - SDCBP	1.283	7.88486e-06	1.30459	1.56696e-06	1.01683	0.887421
dicLab1B019440	DLAgn_00166280	1-aminocyclopropane-1-carboxylate synthase-like protein 1	1.28272	0.0039707	1.49231	5.91978e-07	1.1634	0.233803
dicLab1B007383	DLAgn_00023710	phospholipase ddhd1-like - DDHD1	1.28246	0.00323222	1.09478	0.368748	0.85366	0.204967
dicLab1B028000	DLAgn_00097130	centromere protein p - CENPP	1.28223	0.000193694	1.26946	0.00036612	0.990042	0.944036
dicLab1B011120	DLAgn_00265890	centrosome-associated protein cep250 - CEP250	1.28185	0.0518249	1.38534	0.0064151	1.08073	0.708008
dicLab1B004680	DLAgn_00045480	transcription factor 7-like 2-like - TCF7	1.28139	0.00109964	1.14448	0.107067	0.893157	0.337262
dicLab1B030134	DLAgn_00127970	microphthalmia-associated transcription factor-like - MITFB	1.28125	0.0266842	1.13208	0.325576	0.883572	0.460102	No
dicLab1B028387	DLAgn_00062640	serine incorporator 1-like - SERINC1	1.28116	6.2715e-05	1.22257	0.00160172	0.954267	0.672546
dicLab1B016597	DLAgn_00165450	coiled-coil domain-containing protein 113-like - CCDC113	1.28109	0.385178	1.67702	0.0294417	1.30906	1	No
dicLab1B033093	DLAgn_00019580	protein fam177a1-like - FAM177A1	1.28065	0.000805104	1.15872	0.0649574	0.904787	0.387225
dicLab1B024935	DLAgn_00094230	regulatory solute carrier protein family 1 member 1-like isoform x1	1.28051	0.000686403	1.43125	2.01539e-07	1.11772	0.326596
dicLab1B007807	DLAgn_00078180	amyloid beta a4 precursor protein-binding family b member 1-interacting protein - APBB1IP	1.28048	0.00140423	1.31957	0.000250604	1.03052	0.840836	No
dicLab1B002055	DLAgn_00104230	cdc42 effector protein 4-like - CDC42EP4	1.28007	0.00142053	1.16664	0.0635504	0.911389	0.447352
dicLab1B014663	DLAgn_00077220	gtpase imap family member 4-like	1.27943	1.50161e-05	1.24897	0.000115928	0.976193	0.83159
dicLab1B019524	DLAgn_00025740	protein cornichon homolog isoform 2 - CNIH	1.27934	0.0052124	1.26529	0.00748128	0.989015	0.952577
dicLab1B016716	DLAgn_00103460	receptor-type tyrosine-protein phosphatase epsilon-like - PTPE - EC:3.1.3.48	1.27879	0.0111009	1.23084	0.0348425	0.962501	0.830604
dicLab1B025320	DLAgn_00108410	leucine-rich repeat neuronal protein 4-like - YK002	1.27856	0.0295855	1.36994	0.00321086	1.07147	0.713738
dicLab1B031040	DLAgn_00194000	grb2-related adaptor protein 2-like - GRAP2	1.27853	0.000194901	1.4132	4.13512e-08	1.10533	0.335378
dicLab1B016355	DLAgn_00188430	sphingosine 1-phosphate receptor 1-like - S1PR5	1.2784	0.0231451	1.22518	0.0649574	0.958366	0.82781	No
dicLab1B005274	DLAgn_00161680	guanylyl cyclase-activating protein 2 - GUCA1B	1.27833	0.00471302	1.01343	0.92149	0.792775	0.0625289	No
dicLab1B022172	DLAgn_00138280	mgc83560 protein - GCA	1.27823	7.0868e-05	1.22905	0.0011077	0.961525	0.730719
dicLab1B021240	DLAgn_00031640	protein yif1b-like - YIF1B	1.27817	0.00273685	1.22644	0.0147156	0.959523	0.781119
dicLab1B025167	DLAgn_00075870	translocating chain-associated membrane protein 1-like 1-like - TRAM1	1.27802	3.34901e-05	1.26419	8.0967e-05	0.989174	0.932124
dicLab1B028275	DLAgn_00107540	transmembrane 9 superfamily member 2-like - TM9S2	1.27781	3.04485e-05	1.2309	0.000549625	0.963294	0.731408
dicLab1B023164	DLAgn_00147250	interferon-induced protein 44-like - IFI44	1.27755	0.01098	1.22255	0.0410008	0.956949	0.797415
dicLab1B023577	DLAgn_00008590	far upstream element-binding protein 1 isoform x1 - FUBP1	1.27755	0.000785005	1.32816	6.74709e-05	1.03961	0.771195
dicLab1B038928	DLAgn_00056380	dna-binding protein satb1-like isoform x1 - SATB1	1.27753	0.0282183	1.22416	0.0755772	0.95822	0.832097
dicLab1B031791	DLAgn_00035040	star-related lipid transfer protein 13-like - STARD13	1.2774	0.0134601	1.15736	0.175837	0.906033	0.523732
dicLab1B023850	DLAgn_00067950	e3 ubiquitin-protein ligase pellino homolog 2-like - PELI2	1.27735	0.00371957	1.13063	0.195045	0.885138	0.343202
dicLab1B033253	DLAgn_00104450	rho gtpase-activating protein 27 - ARHGAP27	1.27728	0.00916893	1.19596	0.0676476	0.936332	0.678038	No
dicLab1B040787	DLAgn_00077970	inositol monophosphatase - IMPA1	1.27709	0.000251479	1.38037	5.52912e-07	1.08087	0.472921
dicLab1B035361	DLAgn_00055200	tubulin polyglutamylase ttll4 - TTLL4 - EC:6.3.2.25	1.27684	0.00726206	1.09104	0.425144	0.854489	0.240135
dicLab1B034488	DLAgn_00208580	protein btg1-like - BTG1	1.27673	0.00124493	1.08935	0.34573	0.853232	0.153671
dicLab1B027469	DLAgn_00019620	nf-kappa-b inhibitor alpha	1.27646	0.00285849	1.53586	1.38955e-08	1.20322	0.11857
dicLab1B037018	DLAgn_00057370	protein argonaute-3 - EIF2C3	1.27633	0.00101807	1.18389	0.0308573	0.927572	0.537277
dicLab1B008740	DLAgn_00122400	g-rich sequence factor 1 - GRSF1	1.27605	0.000541466	1.39818	6.53167e-07	1.09571	0.411887
dicLab1B009752	DLAgn_00130580	coatomer subunit zeta-1 - COPZ1	1.27556	0.000517725	1.16677	0.0397191	0.914712	0.421746
dicLab1B029215	DLAgn_00186930	grb2-related adapter - GRAPA	1.27553	0.000445009	1.39087	6.61694e-07	1.09043	0.430024
dicLab1B013304	DLAgn_00230690	geranylgeranyl pyrophosphate synthase-like - GGPS1 - EC:2.5.1.10 EC:2.5.1.29 EC:2.5.1.1	1.27535	0.00712657	1.31765	0.00167184	1.03317	0.849444
dicLab1B025370	DLAgn_00069430	jun dimerization protein 2-like - ATF3	1.27526	0.000769884	1.40099	9.85928e-07	1.0986	0.407603
dicLab1B007316	DLAgn_00011340	integral membrane protein gpr137b-like - GPR137B	1.2745	0.00130662	1.50246	6.67615e-09	1.17886	0.134357
dicLab1B026359	DLAgn_00095230	protein tespa1 - TESPA1	1.2744	0.00471302	1.165	0.0972976	0.914156	0.510025	No
dicLab1B012922	DLAgn_00061980	potassium channel subfamily k member 5 - KCNK5	1.27414	0.0141081	1.37363	0.000678063	1.07809	0.64251	No
dicLab1B031836	DLAgn_00007780	nad kinase-like - NADKB - EC:2.7.1.23	1.27408	0.00118723	1.22927	0.0066866	0.964829	0.795394
dicLab1B036279	DLAgn_00192290	golgi snap receptor complex member 2 - GOSR2	1.27406	0.000171084	1.24033	0.000989202	0.973518	0.831006
dicLab1B017448	DLAgn_00065180	dolichyl-diphosphooligosaccharide--protein glycosyltransferase subunit stt3b - STT3B - EC:2.4.1.119	1.27391	0.000453026	1.14911	0.063986	0.90204	0.340412
dicLab1B006662	DLAgn_00129650	zinc finger protein 512b-like - UCKL1	1.2735	0.00490525	1.13771	0.177298	0.893371	0.390906
dicLab1B031504	DLAgn_00050670	peptidyl-prolyl cis-trans isomerase g - PPIG - EC:5.2.1.8	1.2734	0.00272417	1.06535	0.537131	0.836622	0.127323
dicLab1B034067	DLAgn_00024810	synaptosomal-associated protein 23 - SNAP23	1.2732	0.00233284	1.17951	0.0487781	0.926411	0.555538
dicLab1B034254	DLAgn_00119690	growth arrest and dna damage-inducible protein gadd45 gamma-like - GADD45G	1.27314	0.00452241	1.4237	1.02266e-05	1.11826	0.389936
dicLab1B031911	DLAgn_00250320	histone-lysine n-methyltransferase mll3 - MLL3 - EC:2.1.1.43	1.27292	0.0255631	1.31218	0.00918816	1.03085	0.881532
dicLab1B014133	DLAgn_00054620	response gene to complement 32 protein - RGCC	1.27245	0.0241431	1.46883	8.69451e-05	1.15433	0.356594	No
dicLab1B041336	DLAgn_00196650	tryptase-2 precursor - TRYPTASE-1 - EC:3.4.21.0	1.27165	0.0091625	1.748	1.05698e-11	1.37459	0.0120475	No
dicLab1B021398	DLAgn_00118830	bri3-binding protein precursor - BRI3BP	1.27157	0.0122261	1.04199	0.750036	0.819452	0.140381
dicLab1B014711	DLAgn_00043650	arachidonate 5-lipoxygenase-activating protein - ALOX5AP - EC:1.11.1.9 EC:2.5.1.18 EC:1.13.11.34 EC:4.4.1.20	1.27139	0.0040448	1.62023	2.2302e-10	1.27438	0.0405066	No
dicLab1B039610	DLAgn_00085850	er degradation-enhancing alpha-mannosidase-like 3-like - EDEM3 - EC:3.2.1.113	1.27071	0.00164727	1.06502	0.51516	0.83813	0.112014
dicLab1B033449	DLAgn_00097070	dna damage-regulated autophagy modulator protein 2-like - DRAM2	1.27062	0.000945423	1.37083	5.60498e-06	1.07887	0.519105
dicLab1B030690	DLAgn_00204190	sal-like protein 3-like - SALL3	1.27051	0.00533498	1.04651	0.692577	0.823693	0.115539
dicLab1B019541	DLAgn_00026910	cell division cycle-associated protein 4-like - CDCA4	1.27031	0.000154808	1.20842	0.00370939	0.951278	0.654382
dicLab1B010563	DLAgn_00203370	rrna-processing protein utp23 homolog - UTP23	1.2702	0.00776644	1.32442	0.00119983	1.04268	0.795193
dicLab1B034044	DLAgn_00239550	tyrosine-protein kinase tec - TEC - EC:2.7.10.2	1.27018	0.000418437	1.39646	2.43355e-07	1.09941	0.371431
dicLab1B020245	DLAgn_00098060	proteasome inhibitor pi31 subunit - PSMF1	1.26982	9.89283e-05	1.36172	1.98766e-07	1.07238	0.488769
dicLab1B015549	DLAgn_00191210	tumor necrosis factor ligand superfamily member 14-like - LIGHT	1.26959	0.0233227	1.20308	0.0887789	0.947611	0.766729	No
dicLab1B010351	DLAgn_00188680	luc7-like protein 3-like - CROP	1.26953	4.94353e-05	1.21598	0.0012123	0.957816	0.684971
dicLab1B030414	DLAgn_00000840	trna selenocysteine 1-associated protein 1-like - TRNAU1AP	1.26931	0.00392473	1.40803	1.12143e-05	1.10929	0.413786
dicLab1B010269	DLAgn_00069860	dna (cytosine-5)-methyltransferase 3a-like - DNMT3A - EC:2.1.1.37	1.26923	0.0409755	1.10733	0.451037	0.87244	0.423053
dicLab1B021064	DLAgn_00194500	srrm2 protein - SRRM2	1.26896	0.000432529	1.35533	3.26868e-06	1.06807	0.561127
dicLab1B027465	DLAgn_00266930	histone-lysine n-methyltransferase mll3 - MLL3A	1.26868	0.000349467	1.35231	2.65571e-06	1.06592	0.56732
dicLab1B033064	DLAgn_00158740	transmembrane protein 41b - TMEM41B	1.26865	0.000609638	1.25134	0.00130314	0.986352	0.924676
dicLab1B008091	DLAgn_00147160	denn domain-containing protein 1b - DENND1B	1.26833	0.0162137	1.08953	0.468405	0.859032	0.294269
dicLab1B032293	DLAgn_00130460	probable c- - APOBEC2A	1.26814	0.00315796	1.38951	1.62371e-05	1.0957	0.469507
dicLab1B035892	DLAgn_00002210	atp-dependent zinc metalloprotease yme1l1-like - YME1L1 - EC:3.6.1.15 EC:3.4.24.0	1.26782	0.0123556	1.05516	0.663349	0.832262	0.173098
dicLab1B004637	DLAgn_00213460	proteasome subunit alpha type-7 - PSMA8 - EC:3.4.25.0	1.26715	8.34717e-05	1.29526	1.36561e-05	1.02219	0.857402
dicLab1B027706	DLAgn_00105300	elongation of very long chain fatty acids protein 6-like - ELOVL6L	1.26708	0.00398244	1.14666	0.127348	0.904963	0.430519
dicLab1B020591	DLAgn_00159230	myosin-binding protein cardiac-type-like - MYBPC3	1.26704	0.0464051	0.971796	0.863231	0.766981	0.0995716	No
dicLab1B004721	DLAgn_00261850	heat shock factor protein 2-like - HSF2	1.26703	0.0526295	1.27004	0.045804	1.00237	0.992172
dicLab1B018044	DLAgn_00147330	pyroglutamyl-peptidase 1 - PGPEP1	1.26701	0.00699458	1.10239	0.341179	0.870068	0.287356
dicLab1B002067	DLAgn_00185770	b-cell receptor cd22-like	1.26686	0.0223508	1.28391	0.0133218	1.01345	0.94901	No
[truncated: 4,096 more rows]
