# Supplementary material for: Innate Cell-Mediated Cytotoxic Activity of European Sea Bass Leucocytes Against Nodavirus-Infected Cells: A Functional and RNA-seq Study
Source: Sci Rep. 2017 Nov 13;7:15396. doi: 10.1038/s41598-017-15629-6 (PMC5684396; doi:10.1038/s41598-017-15629-6)
Supplement: Supplementary file 3 — Supplementary Table S3 [file 41598_2017_15629_MOESM3_ESM.xlsx]

## Sheet: Up-regulated
		CMC_DLB1 vs CTRL		CMC_DLB1-NNV vs CTRL		CMC_DLB1-NNV vs CMC_DLB1
GOBPID	Term	Counts	P value	Counts	P value	Counts	P value
GO:0002376	immune system process	422	9.01492e-68	402	8.04376e-44	#N/A	#N/A
GO:0006955	immune response	259	9.26529e-52	254	1.96065e-39	#N/A	#N/A
GO:0006952	defense response	264	3.16235e-46	269	6.66218e-39	#N/A	#N/A
GO:0002682	regulation of immune system process	233	2.38436e-43	219	1.69185e-28	#N/A	#N/A
GO:0002684	positive regulation of immune system process	185	3.7974e-41	175	6.80012e-29	#N/A	#N/A
GO:0001816	cytokine production	148	9.01203e-37	135	6.44391e-24	#N/A	#N/A
GO:0050776	regulation of immune response	161	1.69054e-35	150	7.32862e-24	#N/A	#N/A
GO:0045087	innate immune response	159	1.46423e-34	158	5.48434e-28	#N/A	#N/A
GO:0031347	regulation of defense response	123	8.98207e-34	114	1.55282e-23	#N/A	#N/A
GO:0045321	leukocyte activation	146	1.31964e-33	132	6.2858e-21	#N/A	#N/A
GO:0050778	positive regulation of immune response	135	6.39067e-33	125	2.66064e-22	#N/A	#N/A
GO:0001817	regulation of cytokine production	128	1.4004e-32	118	5.06234e-22	#N/A	#N/A
GO:0031349	positive regulation of defense response	85	1.43638e-31	80	3.78369e-24	#N/A	#N/A
GO:0045088	regulation of innate immune response	80	1.69135e-29	75	2.36836e-22	#N/A	#N/A
GO:0002757	immune response-activating signal transduction	97	9.1024e-29	89	6.73546e-20	#N/A	#N/A
GO:0048584	positive regulation of response to stimulus	294	3.93302e-28	271	1.34025e-13	#N/A	#N/A
GO:0001775	cell activation	166	5.09955e-28	154	2.10118e-17	#N/A	#N/A
GO:0009607	response to biotic stimulus	146	5.38986e-28	158	1.32562e-28	8	0.042659
GO:0043207	response to external biotic stimulus	141	7.19546e-28	153	9.70898e-29	8	0.0330303
GO:0051707	response to other organism	141	7.19546e-28	153	9.70898e-29	8	0.0330303
GO:0045089	positive regulation of innate immune response	69	2.02095e-27	64	1.60906e-20	#N/A	#N/A
GO:0002764	immune response-regulating signaling pathway	106	2.62091e-27	98	9.98005e-19	#N/A	#N/A
GO:0080134	regulation of response to stress	182	4.23577e-27	173	1.13768e-17	#N/A	#N/A
GO:0034097	response to cytokine	115	4.86343e-27	115	1.3317e-22	#N/A	#N/A
GO:0006950	response to stress	482	7.06365e-27	487	1.04894e-16	#N/A	#N/A
GO:0001819	positive regulation of cytokine production	91	7.12472e-27	85	1.81191e-19	#N/A	#N/A
GO:0046649	lymphocyte activation	121	4.99267e-26	112	3.42752e-17	#N/A	#N/A
GO:0002758	innate immune response-activating signal transduction	58	2.30451e-25	54	2.00887e-19	#N/A	#N/A
GO:0002218	activation of innate immune response	59	2.69771e-25	55	2.2519e-19	#N/A	#N/A
GO:0071345	cellular response to cytokine stimulus	97	9.97407e-25	97	6.61764e-21	#N/A	#N/A
GO:0007159	leukocyte cell-cell adhesion	103	2.37218e-24	89	1.5577e-13	#N/A	#N/A
GO:0002221	pattern recognition receptor signaling pathway	56	2.78639e-24	53	2.87874e-19	#N/A	#N/A
GO:0048583	regulation of response to stimulus	460	3.26929e-24	427	2.67733e-08	#N/A	#N/A
GO:1902531	regulation of intracellular signal transduction	253	3.59514e-24	223	1.64984e-09	#N/A	#N/A
GO:0002253	activation of immune response	102	5.43713e-24	94	5.06455e-16	#N/A	#N/A
GO:0002252	immune effector process	119	1.35827e-23	120	9.50647e-20	#N/A	#N/A
GO:0002694	regulation of leukocyte activation	88	3.44874e-23	85	5.31867e-18	#N/A	#N/A
GO:0070486	leukocyte aggregation	96	3.98552e-23	83	5.57688e-13	#N/A	#N/A
GO:0070489	T cell aggregation	95	4.00562e-23	83	2.04464e-13	#N/A	#N/A
GO:0071593	lymphocyte aggregation	95	4.00562e-23	83	2.04464e-13	#N/A	#N/A
GO:0042110	T cell activation	95	4.00562e-23	83	2.04464e-13	#N/A	#N/A
GO:0006954	inflammatory response	123	5.22074e-23	121	9.70168e-18	#N/A	#N/A
GO:0043122	regulation of I-kappaB kinase/NF-kappaB signaling	80	1.6148e-21	77	1.26942e-16	#N/A	#N/A
GO:0007249	I-kappaB kinase/NF-kappaB signaling	83	1.85464e-21	81	4.46166e-17	#N/A	#N/A
GO:0050865	regulation of cell activation	92	6.91154e-21	89	6.66938e-16	#N/A	#N/A
GO:0002224	toll-like receptor signaling pathway	49	7.0452e-21	46	2.87517e-16	#N/A	#N/A
GO:0098542	defense response to other organism	77	1.16344e-20	84	7.14562e-22	#N/A	#N/A
GO:0019221	cytokine-mediated signaling pathway	70	1.16569e-20	73	1.04205e-19	#N/A	#N/A
GO:0051249	regulation of lymphocyte activation	77	2.88623e-20	76	1.16429e-16	#N/A	#N/A
GO:0034109	homotypic cell-cell adhesion	102	7.30023e-20	91	1.6291e-11	#N/A	#N/A
GO:1902533	positive regulation of intracellular signal transduction	153	1.30284e-19	136	1.39686e-09	#N/A	#N/A
GO:0002697	regulation of immune effector process	63	2.67363e-19	60	7.63703e-15	#N/A	#N/A
GO:0051704	multi-organism process	269	7.77526e-19	294	1.0051e-18	#N/A	#N/A
GO:0009966	regulation of signal transduction	359	1.71147e-18	332	1.95977e-06	#N/A	#N/A
GO:0009617	response to bacterium	90	3.32421e-18	101	1.51754e-20	7	0.00975969
GO:0006915	apoptotic process	284	4.73299e-18	286	6.90677e-12	#N/A	#N/A
GO:0070661	leukocyte proliferation	60	5.513e-18	56	3.92005e-13	#N/A	#N/A
GO:0035556	intracellular signal transduction	386	6.42497e-18	351	5.10733e-05	#N/A	#N/A
GO:0012501	programmed cell death	286	6.48e-18	289	5.81783e-12	#N/A	#N/A
GO:0051246	regulation of protein metabolic process	325	6.52246e-18	314	8.88642e-09	#N/A	#N/A
GO:0032943	mononuclear cell proliferation	58	1.64341e-17	54	9.86096e-13	#N/A	#N/A
GO:0046651	lymphocyte proliferation	58	1.64341e-17	54	9.86096e-13	#N/A	#N/A
GO:0002699	positive regulation of immune effector process	41	2.57932e-17	36	1.10554e-11	#N/A	#N/A
GO:0002696	positive regulation of leukocyte activation	61	4.40209e-17	56	7.87699e-12	#N/A	#N/A
GO:0032088	negative regulation of NF-kappaB transcription factor activity	43	4.62755e-17	41	1.15173e-13	#N/A	#N/A
GO:0051251	positive regulation of lymphocyte activation	59	7.00422e-17	56	9.20278e-13	#N/A	#N/A
GO:0008219	cell death	303	8.68868e-17	303	3.42313e-10	#N/A	#N/A
GO:0050863	regulation of T cell activation	59	9.65485e-17	56	1.21572e-12	#N/A	#N/A
GO:1903037	regulation of leukocyte cell-cell adhesion	59	1.32661e-16	56	1.60127e-12	#N/A	#N/A
GO:0016265	death	303	1.53012e-16	303	5.3492e-10	#N/A	#N/A
GO:0002521	leukocyte differentiation	84	1.65585e-16	79	2.54213e-11	#N/A	#N/A
GO:0002703	regulation of leukocyte mediated immunity	40	1.86121e-16	36	1.10554e-11	#N/A	#N/A
GO:0002274	myeloid leukocyte activation	43	1.87366e-16	36	8.40742e-10	#N/A	#N/A
GO:0030097	hemopoiesis	123	2.01529e-16	112	4.79024e-09	#N/A	#N/A
GO:0002520	immune system development	133	2.04201e-16	123	2.57875e-09	#N/A	#N/A
GO:0009967	positive regulation of signal transduction	195	2.05811e-16	181	4.48096e-08	#N/A	#N/A
GO:0051247	positive regulation of protein metabolic process	204	2.11967e-16	178	9.85195e-06	#N/A	#N/A
GO:0042981	regulation of apoptotic process	211	2.25504e-16	204	1.79905e-09	#N/A	#N/A
GO:0043123	positive regulation of I-kappaB kinase/NF-kappaB signaling	52	4.30816e-16	50	1.02118e-12	#N/A	#N/A
GO:0043067	regulation of programmed cell death	211	6.1864e-16	205	2.32657e-09	#N/A	#N/A
GO:0050896	response to stimulus	971	6.26698e-16	950	0.0301874	#N/A	#N/A
GO:0010941	regulation of cell death	219	6.83048e-16	209	2.0999e-08	#N/A	#N/A
GO:0043065	positive regulation of apoptotic process	115	9.42359e-16	105	7.26032e-09	#N/A	#N/A
GO:0010604	positive regulation of macromolecule metabolic process	343	1.07237e-15	325	3.93258e-06	#N/A	#N/A
GO:0043068	positive regulation of programmed cell death	115	1.76354e-15	106	5.71572e-09	#N/A	#N/A
GO:0042098	T cell proliferation	45	1.98257e-15	40	2.53258e-10	#N/A	#N/A
GO:0048518	positive regulation of biological process	593	2.00209e-15	576	0.000159922	#N/A	#N/A
GO:0034110	regulation of homotypic cell-cell adhesion	62	2.08989e-15	59	1.83091e-11	#N/A	#N/A
GO:0010942	positive regulation of cell death	117	2.30034e-15	106	2.74054e-08	#N/A	#N/A
GO:0050867	positive regulation of cell activation	61	3.62949e-15	56	2.82262e-10	#N/A	#N/A
GO:0042089	cytokine biosynthetic process	34	4.29739e-15	32	6.11219e-12	#N/A	#N/A
GO:0042107	cytokine metabolic process	34	4.29739e-15	32	6.11219e-12	#N/A	#N/A
GO:0048534	hematopoietic or lymphoid organ development	124	5.12527e-15	114	2.57619e-08	#N/A	#N/A
GO:0042035	regulation of cytokine biosynthetic process	32	5.35475e-15	30	7.59294e-12	#N/A	#N/A
GO:0009893	positive regulation of metabolic process	380	6.09464e-15	362	1.78993e-05	#N/A	#N/A
GO:0071216	cellular response to biotic stimulus	42	9.52257e-15	40	1.2867e-11	#N/A	#N/A
GO:0031325	positive regulation of cellular metabolic process	343	1.07974e-14	329	4.62193e-06	#N/A	#N/A
GO:0002237	response to molecule of bacterial origin	66	1.12324e-14	70	2.67943e-14	#N/A	#N/A
GO:0042108	positive regulation of cytokine biosynthetic process	21	1.27026e-14	19	3.3487e-11	#N/A	#N/A
GO:0043433	negative regulation of sequence-specific DNA binding transcription factor activity	50	1.88087e-14	49	7.37642e-12	#N/A	#N/A
GO:0050727	regulation of inflammatory response	59	2.45867e-14	52	1.10757e-08	#N/A	#N/A
GO:0032268	regulation of cellular protein metabolic process	293	3.48483e-14	285	5.78094e-07	#N/A	#N/A
GO:0050870	positive regulation of T cell activation	44	6.66231e-14	41	2.93174e-10	#N/A	#N/A
GO:0002443	leukocyte mediated immunity	55	7.54666e-14	52	3.52165e-10	#N/A	#N/A
GO:0051090	regulation of sequence-specific DNA binding transcription factor activity	82	9.06577e-14	87	3.74843e-13	#N/A	#N/A
GO:1903039	positive regulation of leukocyte cell-cell adhesion	44	9.45532e-14	41	3.94102e-10	#N/A	#N/A
GO:0070663	regulation of leukocyte proliferation	48	1.06566e-13	47	3.31838e-11	#N/A	#N/A
GO:0071219	cellular response to molecule of bacterial origin	38	1.70876e-13	36	1.55374e-10	#N/A	#N/A
GO:0002705	positive regulation of leukocyte mediated immunity	31	2.21367e-13	26	2.71207e-08	#N/A	#N/A
GO:0032944	regulation of mononuclear cell proliferation	47	2.52518e-13	46	7.00441e-11	#N/A	#N/A
GO:0050670	regulation of lymphocyte proliferation	47	2.52518e-13	46	7.00441e-11	#N/A	#N/A
GO:0002366	leukocyte activation involved in immune response	38	2.54785e-13	35	9.56085e-10	#N/A	#N/A
GO:0002263	cell activation involved in immune response	38	2.54785e-13	35	9.56085e-10	#N/A	#N/A
GO:0051607	defense response to virus	47	3.43809e-13	48	6.43328e-12	#N/A	#N/A
GO:0034112	positive regulation of homotypic cell-cell adhesion	44	3.6573e-13	41	1.2331e-09	#N/A	#N/A
GO:0030098	lymphocyte differentiation	58	4.2298e-13	55	1.59803e-09	#N/A	#N/A
GO:0001909	leukocyte mediated cytotoxicity	28	4.49451e-13	28	8.45439e-12	#N/A	#N/A
GO:0016337	single organismal cell-cell adhesion	125	4.51346e-13	112	3.30465e-06	#N/A	#N/A
GO:0065009	regulation of molecular function	306	6.3578e-13	292	3.3138e-05	#N/A	#N/A
GO:0060255	regulation of macromolecule metabolic process	632	7.1729e-13	640	4.36856e-05	#N/A	#N/A
GO:0070887	cellular response to chemical stimulus	294	7.54874e-13	275	0.000134178	#N/A	#N/A
GO:1903706	regulation of hemopoiesis	59	8.1437e-13	54	2.14239e-08	#N/A	#N/A
GO:0002708	positive regulation of lymphocyte mediated immunity	29	8.9344e-13	26	3.73449e-09	#N/A	#N/A
GO:0010033	response to organic substance	334	8.99236e-13	317	0.000131644	#N/A	#N/A
GO:0031323	regulation of cellular metabolic process	639	1.02705e-12	649	4.06757e-05	#N/A	#N/A
GO:0031399	regulation of protein modification process	229	1.29093e-12	204	0.000659479	#N/A	#N/A
GO:0044419	interspecies interaction between organisms	90	1.32143e-12	101	4.21943e-14	7	0.0257961
GO:0044403	symbiosis, encompassing mutualism through parasitism	90	1.32143e-12	101	4.21943e-14	7	0.0257961
GO:0009615	response to virus	55	1.32724e-12	57	1.36444e-11	#N/A	#N/A
GO:0044093	positive regulation of molecular function	188	1.45956e-12	176	6.51506e-06	#N/A	#N/A
GO:0080090	regulation of primary metabolic process	634	1.55096e-12	642	7.2211e-05	#N/A	#N/A
GO:0002706	regulation of lymphocyte mediated immunity	31	1.58311e-12	30	2.02178e-10	#N/A	#N/A
GO:0023051	regulation of signaling	375	1.66012e-12	348	0.00258964	#N/A	#N/A
GO:1902105	regulation of leukocyte differentiation	46	1.97624e-12	43	5.11404e-09	#N/A	#N/A
GO:0010646	regulation of cell communication	375	2.21638e-12	349	0.00241892	#N/A	#N/A
GO:0036211	protein modification process	449	2.75499e-12	435	0.000497785	#N/A	#N/A
GO:0006464	cellular protein modification process	449	2.75499e-12	435	0.000497785	#N/A	#N/A
GO:0023056	positive regulation of signaling	200	3.48014e-12	187	1.91708e-05	#N/A	#N/A
GO:0002474	antigen processing and presentation of peptide antigen via MHC class I	21	3.55118e-12	22	3.15188e-12	#N/A	#N/A
GO:0071222	cellular response to lipopolysaccharide	35	3.99007e-12	34	5.4e-10	#N/A	#N/A
GO:0002250	adaptive immune response	52	4.15016e-12	53	1.09048e-10	#N/A	#N/A
GO:0009605	response to external stimulus	287	5.78214e-12	287	1.14109e-06	#N/A	#N/A
GO:0010647	positive regulation of cell communication	200	6.23568e-12	187	2.77394e-05	#N/A	#N/A
GO:0071310	cellular response to organic substance	250	6.77031e-12	234	0.000128744	#N/A	#N/A
GO:0001932	regulation of protein phosphorylation	182	7.04418e-12	156	0.00212923	#N/A	#N/A
GO:0043901	negative regulation of multi-organism process	36	7.16365e-12	34	3.96593e-09	#N/A	#N/A
GO:0002683	negative regulation of immune system process	65	7.22227e-12	56	3.21599e-06	#N/A	#N/A
GO:0022407	regulation of cell-cell adhesion	66	7.73218e-12	65	3.42256e-09	#N/A	#N/A
GO:0048522	positive regulation of cellular process	514	9.70919e-12	503	0.00122401	#N/A	#N/A
GO:0001818	negative regulation of cytokine production	45	1.07244e-11	41	6.51112e-08	#N/A	#N/A
GO:0032270	positive regulation of cellular protein metabolic process	179	1.13172e-11	157	0.000796817	#N/A	#N/A
GO:0002819	regulation of adaptive immune response	33	1.14653e-11	35	1.11413e-11	#N/A	#N/A
GO:0044267	cellular protein metabolic process	547	1.2468e-11	639	3.57043e-17	51	1.44025e-05
GO:0032496	response to lipopolysaccharide	58	1.31302e-11	63	5.9713e-12	#N/A	#N/A
GO:0044764	multi-organism cellular process	88	1.35886e-11	97	3.04395e-12	7	0.0267696
GO:0043085	positive regulation of catalytic activity	153	1.38881e-11	132	0.000701883	#N/A	#N/A
GO:0098602	single organism cell adhesion	129	1.43094e-11	120	4.32844e-06	#N/A	#N/A
GO:0070665	positive regulation of leukocyte proliferation	36	1.45922e-11	35	1.82898e-09	#N/A	#N/A
GO:0019538	protein metabolic process	597	1.88966e-11	695	9.55287e-17	53	6.03496e-05
GO:1903034	regulation of response to wounding	70	2.33389e-11	64	6.70282e-07	#N/A	#N/A
GO:0002821	positive regulation of adaptive immune response	28	2.71175e-11	28	4.52292e-10	#N/A	#N/A
GO:0016310	phosphorylation	259	2.71891e-11	235	0.00244676	#N/A	#N/A
GO:1902532	negative regulation of intracellular signal transduction	81	2.87908e-11	79	4.2368e-08	#N/A	#N/A
GO:0019222	regulation of metabolic process	687	3.03502e-11	702	0.000282393	#N/A	#N/A
GO:0042113	B cell activation	46	3.09781e-11	46	1.65225e-09	#N/A	#N/A
GO:0002822	regulation of adaptive immune response based on somatic recombination of immune receptors built from immunoglobulin superfamily domains	30	3.66131e-11	31	1.34255e-10	#N/A	#N/A
GO:0006468	protein phosphorylation	233	3.84674e-11	198	0.0289052	#N/A	#N/A
GO:0001913	T cell mediated cytotoxicity	20	4.0899e-11	18	2.59536e-08	#N/A	#N/A
GO:0006919	activation of cysteine-type endopeptidase activity involved in apoptotic process	31	4.86087e-11	29	2.03176e-08	#N/A	#N/A
GO:0043412	macromolecule modification	452	4.92746e-11	443	0.000868169	#N/A	#N/A
GO:0032946	positive regulation of mononuclear cell proliferation	35	5.0076e-11	34	5.41348e-09	#N/A	#N/A
GO:0050671	positive regulation of lymphocyte proliferation	35	5.0076e-11	34	5.41348e-09	#N/A	#N/A
GO:0042129	regulation of T cell proliferation	35	5.0076e-11	32	7.88726e-08	#N/A	#N/A
GO:0019882	antigen processing and presentation	33	5.1763e-11	36	1.10554e-11	#N/A	#N/A
GO:0001916	positive regulation of T cell mediated cytotoxicity	17	5.84552e-11	14	4.50869e-07	#N/A	#N/A
GO:0001912	positive regulation of leukocyte mediated cytotoxicity	21	6.15357e-11	17	1.28757e-06	#N/A	#N/A
GO:0070647	protein modification by small protein conjugation or removal	142	6.19555e-11	150	1.64715e-09	#N/A	#N/A
GO:0002824	positive regulation of adaptive immune response based on somatic recombination of immune receptors built from immunoglobulin superfamily domains	26	7.09575e-11	25	5.6216e-09	#N/A	#N/A
GO:0022409	positive regulation of cell-cell adhesion	45	8.93154e-11	43	4.10204e-08	#N/A	#N/A
GO:0045859	regulation of protein kinase activity	120	9.79934e-11	101	0.00123655	#N/A	#N/A
GO:0002460	adaptive immune response based on somatic recombination of immune receptors built from immunoglobulin superfamily domains	46	1.0915e-10	47	1.69475e-09	#N/A	#N/A
GO:0042102	positive regulation of T cell proliferation	27	1.09374e-10	25	4.21286e-08	#N/A	#N/A
GO:0051716	cellular response to stimulus	763	1.3148e-10	#N/A	#N/A	#N/A	#N/A
GO:0001906	cell killing	35	1.3509e-10	35	3.41953e-09	3	0.039201
GO:0001933	negative regulation of protein phosphorylation	66	1.4508e-10	62	5.57579e-07	#N/A	#N/A
GO:0071887	leukocyte apoptotic process	28	1.55254e-10	27	1.20267e-08	#N/A	#N/A
GO:0034976	response to endoplasmic reticulum stress	38	1.62792e-10	31	1.58093e-05	#N/A	#N/A
GO:0031348	negative regulation of defense response	38	1.62792e-10	34	6.3328e-07	#N/A	#N/A
GO:0070227	lymphocyte apoptotic process	23	1.67458e-10	21	6.78961e-08	#N/A	#N/A
GO:0043900	regulation of multi-organism process	55	1.80461e-10	55	1.39092e-08	#N/A	#N/A
GO:0042325	regulation of phosphorylation	187	1.90959e-10	162	0.00699737	#N/A	#N/A
GO:0001910	regulation of leukocyte mediated cytotoxicity	21	2.13267e-10	18	5.51451e-07	#N/A	#N/A
GO:0002711	positive regulation of T cell mediated immunity	21	2.13267e-10	18	5.51451e-07	#N/A	#N/A
GO:0016032	viral process	80	2.38368e-10	92	1.99288e-12	7	0.0181088
GO:0097202	activation of cysteine-type endopeptidase activity	31	3.12014e-10	29	9.96117e-08	#N/A	#N/A
GO:0043124	negative regulation of I-kappaB kinase/NF-kappaB signaling	34	3.22321e-10	32	1.03798e-07	#N/A	#N/A
GO:0001914	regulation of T cell mediated cytotoxicity	17	3.2321e-10	15	1.89818e-07	#N/A	#N/A
GO:0010950	positive regulation of endopeptidase activity	39	3.83928e-10	38	3.96228e-08	#N/A	#N/A
GO:0043299	leukocyte degranulation	19	4.20791e-10	14	3.63532e-05	#N/A	#N/A
GO:0006796	phosphate-containing compound metabolic process	367	5.08334e-10	355	0.00192557	#N/A	#N/A
GO:0060337	type I interferon signaling pathway	13	5.36081e-10	14	9.52111e-11	#N/A	#N/A
GO:0071357	cellular response to type I interferon	13	5.36081e-10	14	9.52111e-11	#N/A	#N/A
GO:0034340	response to type I interferon	13	5.36081e-10	14	9.52111e-11	#N/A	#N/A
GO:0007165	signal transduction	647	5.45749e-10	#N/A	#N/A	#N/A	#N/A
GO:0006508	proteolysis	172	5.46752e-10	187	1.46025e-09	#N/A	#N/A
GO:0051338	regulation of transferase activity	133	5.9712e-10	120	0.000302638	#N/A	#N/A
GO:0048585	negative regulation of response to stimulus	181	6.05452e-10	171	0.000141637	#N/A	#N/A
GO:0006793	phosphorus metabolic process	371	6.16412e-10	360	0.00182464	#N/A	#N/A
GO:0010952	positive regulation of peptidase activity	41	6.16933e-10	40	6.53947e-08	#N/A	#N/A
GO:0002755	MyD88-dependent toll-like receptor signaling pathway	21	6.6955e-10	20	3.924e-08	#N/A	#N/A
GO:0031343	positive regulation of cell killing	21	6.6955e-10	17	6.50785e-06	#N/A	#N/A
GO:0034121	regulation of toll-like receptor signaling pathway	19	7.98907e-10	17	3.13664e-07	#N/A	#N/A
GO:0050851	antigen receptor-mediated signaling pathway	36	8.71929e-10	32	2.44027e-06	#N/A	#N/A
GO:0032101	regulation of response to external stimulus	101	9.23737e-10	98	2.45221e-06	#N/A	#N/A
GO:0070231	T cell apoptotic process	18	1.10086e-09	16	4.44363e-07	#N/A	#N/A
GO:2001056	positive regulation of cysteine-type endopeptidase activity	37	1.15377e-09	35	3.19497e-07	#N/A	#N/A
GO:0002456	T cell mediated immunity	24	1.1844e-09	22	3.33911e-07	#N/A	#N/A
GO:0050798	activated T cell proliferation	17	1.45038e-09	11	0.00060512	#N/A	#N/A
GO:0043549	regulation of kinase activity	122	1.62192e-09	104	0.00343414	#N/A	#N/A
GO:0002429	immune response-activating cell surface receptor signaling pathway	44	1.65616e-09	39	8.79736e-06	#N/A	#N/A
GO:0032446	protein modification by small protein conjugation	125	1.81473e-09	135	5.28551e-09	#N/A	#N/A
GO:0032675	regulation of interleukin-6 production	27	1.87829e-09	23	6.77576e-06	#N/A	#N/A
GO:0032635	interleukin-6 production	27	1.87829e-09	23	6.77576e-06	#N/A	#N/A
GO:0045619	regulation of lymphocyte differentiation	27	1.87829e-09	26	1.11068e-07	#N/A	#N/A
GO:0002709	regulation of T cell mediated immunity	21	1.92904e-09	19	5.61755e-07	#N/A	#N/A
GO:0071706	tumor necrosis factor superfamily cytokine production	22	1.9865e-09	18	1.17879e-05	#N/A	#N/A
GO:0048519	negative regulation of biological process	497	2.1436e-09	490	0.00728072	#N/A	#N/A
GO:0002695	negative regulation of leukocyte activation	31	2.30486e-09	30	1.50495e-07	#N/A	#N/A
GO:0016567	protein ubiquitination	118	2.55451e-09	127	9.00809e-09	#N/A	#N/A
GO:0050866	negative regulation of cell activation	34	2.62717e-09	33	1.87001e-07	#N/A	#N/A
GO:0002449	lymphocyte mediated immunity	41	2.6496e-09	42	2.63849e-08	#N/A	#N/A
GO:0032606	type I interferon production	24	2.8006e-09	24	2.98411e-08	#N/A	#N/A
GO:0043408	regulation of MAPK cascade	104	3.05423e-09	95	0.000141384	#N/A	#N/A
GO:0042326	negative regulation of phosphorylation	67	3.07152e-09	65	1.47585e-06	#N/A	#N/A
GO:0031341	regulation of cell killing	21	3.18122e-09	18	4.15711e-06	#N/A	#N/A
GO:0002768	immune response-regulating cell surface receptor signaling pathway	53	3.43185e-09	47	2.93332e-05	#N/A	#N/A
GO:0043280	positive regulation of cysteine-type endopeptidase activity involved in apoptotic process	34	3.4774e-09	32	7.88186e-07	#N/A	#N/A
GO:0043903	regulation of symbiosis, encompassing mutualism through parasitism	34	3.4774e-09	32	7.88186e-07	#N/A	#N/A
GO:0051240	positive regulation of multicellular organismal process	184	3.53221e-09	174	0.000444303	#N/A	#N/A
GO:0002831	regulation of response to biotic stimulus	25	3.72433e-09	25	4.21286e-08	#N/A	#N/A
GO:0030099	myeloid cell differentiation	64	3.7796e-09	58	2.88878e-05	#N/A	#N/A
GO:0009611	response to wounding	135	3.9976e-09	123	0.000649473	#N/A	#N/A
GO:0050790	regulation of catalytic activity	231	4.00392e-09	216	0.00291665	#N/A	#N/A
GO:0071346	cellular response to interferon-gamma	19	4.61642e-09	21	5.81182e-10	#N/A	#N/A
GO:0070228	regulation of lymphocyte apoptotic process	19	4.61642e-09	18	2.17707e-07	#N/A	#N/A
GO:0031400	negative regulation of protein modification process	92	4.97004e-09	88	1.35308e-05	#N/A	#N/A
GO:0048002	antigen processing and presentation of peptide antigen	27	5.52706e-09	29	3.43863e-09	#N/A	#N/A
GO:0031638	zymogen activation	33	6.03522e-09	31	1.24567e-06	#N/A	#N/A
GO:0044092	negative regulation of molecular function	121	8.02085e-09	118	2.07437e-05	#N/A	#N/A
GO:0045785	positive regulation of cell adhesion	64	8.0449e-09	59	2.55232e-05	#N/A	#N/A
GO:1903555	regulation of tumor necrosis factor superfamily cytokine production	21	8.21302e-09	17	3.55761e-05	#N/A	#N/A
GO:0002573	myeloid leukocyte differentiation	40	9.01433e-09	35	3.33491e-05	#N/A	#N/A
GO:0042221	response to chemical	422	9.20517e-09	#N/A	#N/A	#N/A	#N/A
GO:0010605	negative regulation of macromolecule metabolic process	246	9.90645e-09	248	5.8757e-05	#N/A	#N/A
GO:0034138	toll-like receptor 3 signaling pathway	17	1.02024e-08	17	6.15744e-08	#N/A	#N/A
GO:0032479	regulation of type I interferon production	23	1.06844e-08	23	1.01061e-07	#N/A	#N/A
GO:0060333	interferon-gamma-mediated signaling pathway	14	1.17608e-08	18	8.50443e-13	#N/A	#N/A
GO:0034341	response to interferon-gamma	22	1.19228e-08	25	5.44487e-10	#N/A	#N/A
GO:0034142	toll-like receptor 4 signaling pathway	22	1.19228e-08	20	2.39726e-06	#N/A	#N/A
GO:1902107	positive regulation of leukocyte differentiation	28	1.20386e-08	26	2.19239e-06	#N/A	#N/A
GO:0009968	negative regulation of signal transduction	150	1.2728e-08	143	0.000246137	#N/A	#N/A
GO:0051092	positive regulation of NF-kappaB transcription factor activity	30	1.34628e-08	35	1.69418e-10	3	0.030818
GO:1903708	positive regulation of hemopoiesis	33	1.36057e-08	30	7.42622e-06	#N/A	#N/A
GO:0046631	alpha-beta T cell activation	27	1.51489e-08	27	1.84661e-07	#N/A	#N/A
GO:0010556	regulation of macromolecule biosynthetic process	448	1.51972e-08	459	0.000431903	#N/A	#N/A
GO:0030155	regulation of cell adhesion	98	1.58165e-08	89	0.000405193	#N/A	#N/A
GO:2000106	regulation of leukocyte apoptotic process	23	1.58651e-08	23	1.47862e-07	#N/A	#N/A
GO:2000116	regulation of cysteine-type endopeptidase activity	44	1.67669e-08	42	3.51198e-06	#N/A	#N/A
GO:0043405	regulation of MAP kinase activity	56	1.95913e-08	46	0.00121768	#N/A	#N/A
GO:0032680	regulation of tumor necrosis factor production	20	2.12065e-08	17	1.87269e-05	#N/A	#N/A
GO:0032640	tumor necrosis factor production	20	2.12065e-08	17	1.87269e-05	#N/A	#N/A
GO:0046634	regulation of alpha-beta T cell activation	19	2.15765e-08	19	1.49115e-07	#N/A	#N/A
GO:0071900	regulation of protein serine/threonine kinase activity	78	2.33805e-08	65	0.00349431	#N/A	#N/A
GO:0048523	negative regulation of cellular process	457	2.68463e-08	452	0.0117396	#N/A	#N/A
GO:0030101	natural killer cell activation	16	2.69031e-08	12	0.000189767	#N/A	#N/A
GO:1901362	organic cyclic compound biosynthetic process	513	3.08741e-08	529	0.000800841	#N/A	#N/A
GO:0002286	T cell activation involved in immune response	17	3.19381e-08	16	1.21024e-06	#N/A	#N/A
GO:0032663	regulation of interleukin-2 production	18	3.44547e-08	16	6.89302e-06	#N/A	#N/A
GO:0070373	negative regulation of ERK1 and ERK2 cascade	18	3.44547e-08	19	3.33411e-08	#N/A	#N/A
GO:0006351	transcription, DNA-templated	446	3.48509e-08	443	0.00870214	#N/A	#N/A
GO:0097659	nucleic acid-templated transcription	446	3.48509e-08	443	0.00870214	#N/A	#N/A
GO:0034654	nucleobase-containing compound biosynthetic process	488	3.91334e-08	502	0.00088802	#N/A	#N/A
GO:0050789	regulation of biological process	1130	3.93055e-08	#N/A	#N/A	#N/A	#N/A
GO:0042742	defense response to bacterium	29	4.15098e-08	35	1.17469e-10	3	0.0299517
GO:0016482	cytoplasmic transport	123	4.1989e-08	145	7.29774e-11	10	0.0368404
GO:0051345	positive regulation of hydrolase activity	76	4.84408e-08	67	0.000857745	#N/A	#N/A
GO:0019220	regulation of phosphate metabolic process	206	5.05837e-08	#N/A	#N/A	#N/A	#N/A
GO:0046006	regulation of activated T cell proliferation	14	5.17503e-08	11	8.92537e-05	#N/A	#N/A
GO:0002275	myeloid cell activation involved in immune response	17	5.42972e-08	13	0.000234006	#N/A	#N/A
GO:0006986	response to unfolded protein	30	5.43489e-08	25	0.000179029	#N/A	#N/A
GO:0051347	positive regulation of transferase activity	88	5.43679e-08	73	0.0099624	#N/A	#N/A
GO:0030217	T cell differentiation	37	5.57397e-08	35	8.49375e-06	#N/A	#N/A
GO:0051239	regulation of multicellular organismal process	319	5.59758e-08	299	0.0457586	#N/A	#N/A
GO:0050794	regulation of cellular process	1075	6.51519e-08	#N/A	#N/A	#N/A	#N/A
GO:0051250	negative regulation of lymphocyte activation	26	6.77125e-08	27	1.84661e-07	#N/A	#N/A
GO:0051174	regulation of phosphorus metabolic process	207	6.93809e-08	#N/A	#N/A	#N/A	#N/A
GO:0050792	regulation of viral process	30	7.07864e-08	29	3.11108e-06	#N/A	#N/A
GO:0046633	alpha-beta T cell proliferation	11	7.3917e-08	10	3.38504e-06	#N/A	#N/A
GO:0042104	positive regulation of activated T cell proliferation	12	7.53699e-08	9	0.000199055	#N/A	#N/A
GO:0050864	regulation of B cell activation	24	7.89872e-08	24	7.36688e-07	#N/A	#N/A
GO:0050900	leukocyte migration	51	8.4106e-08	46	0.00014245	#N/A	#N/A
GO:0023014	signal transduction by protein phosphorylation	113	8.42745e-08	105	0.000845571	#N/A	#N/A
GO:2000112	regulation of cellular macromolecule biosynthetic process	435	8.45143e-08	445	0.00129328	#N/A	#N/A
GO:0032623	interleukin-2 production	19	8.4934e-08	16	5.68778e-05	#N/A	#N/A
GO:0032774	RNA biosynthetic process	446	8.55904e-08	451	0.00380906	#N/A	#N/A
GO:0035966	response to topologically incorrect protein	31	8.80799e-08	26	0.000234192	#N/A	#N/A
GO:0032481	positive regulation of type I interferon production	18	8.98598e-08	18	5.51451e-07	#N/A	#N/A
GO:0002444	myeloid leukocyte mediated immunity	17	9.01337e-08	14	7.51578e-05	#N/A	#N/A
GO:0045860	positive regulation of protein kinase activity	77	9.07357e-08	59	0.0430764	#N/A	#N/A
GO:0018130	heterocycle biosynthetic process	496	9.10384e-08	511	0.00145081	#N/A	#N/A
GO:1903900	regulation of viral life cycle	29	9.42697e-08	28	3.8933e-06	#N/A	#N/A
GO:0019438	aromatic compound biosynthetic process	496	9.44182e-08	511	0.00148492	#N/A	#N/A
GO:0050728	negative regulation of inflammatory response	28	9.5272e-08	26	1.22775e-05	#N/A	#N/A
GO:1901222	regulation of NIK/NF-kappaB signaling	14	1.00717e-07	12	2.36095e-05	#N/A	#N/A
GO:2001235	positive regulation of apoptotic signaling pathway	35	1.04657e-07	39	1.95497e-08	#N/A	#N/A
GO:0045184	establishment of protein localization	242	1.07117e-07	269	6.08474e-08	#N/A	#N/A
GO:0000165	MAPK cascade	110	1.11828e-07	102	0.000992663	#N/A	#N/A
GO:0048525	negative regulation of viral process	20	1.15177e-07	20	8.09007e-07	#N/A	#N/A
GO:1903901	negative regulation of viral life cycle	20	1.15177e-07	20	8.09007e-07	#N/A	#N/A
GO:0034620	cellular response to unfolded protein	20	1.15177e-07	13	0.00679863	#N/A	#N/A
GO:0043409	negative regulation of MAPK cascade	36	1.17413e-07	35	5.87946e-06	#N/A	#N/A
GO:0045862	positive regulation of proteolysis	53	1.29936e-07	56	4.38548e-07	#N/A	#N/A
GO:0043281	regulation of cysteine-type endopeptidase activity involved in apoptotic process	40	1.32579e-07	38	1.8387e-05	#N/A	#N/A
GO:0006355	regulation of transcription, DNA-templated	398	1.35437e-07	399	0.00518908	#N/A	#N/A
GO:1903506	regulation of nucleic acid-templated transcription	398	1.35437e-07	399	0.00518908	#N/A	#N/A
GO:0002285	lymphocyte activation involved in immune response	23	1.37007e-07	24	2.75777e-07	#N/A	#N/A
GO:0072594	establishment of protein localization to organelle	69	1.3886e-07	84	8.05949e-11	6	0.0404454
GO:0038061	NIK/NF-kappaB signaling	16	1.42662e-07	14	2.4616e-05	#N/A	#N/A
GO:0034134	toll-like receptor 2 signaling pathway	16	1.42662e-07	14	2.4616e-05	#N/A	#N/A
GO:2001238	positive regulation of extrinsic apoptotic signaling pathway	21	1.44107e-07	20	4.67372e-06	#N/A	#N/A
GO:1902679	negative regulation of RNA biosynthetic process	147	1.6957e-07	141	0.000937447	#N/A	#N/A
GO:0050729	positive regulation of inflammatory response	20	1.69911e-07	18	2.22728e-05	#N/A	#N/A
GO:0031953	negative regulation of protein autophosphorylation	10	1.72072e-07	7	0.000701478	#N/A	#N/A
GO:0001562	response to protozoan	10	1.72072e-07	8	8.41834e-05	#N/A	#N/A
GO:0046640	regulation of alpha-beta T cell proliferation	10	1.72072e-07	9	7.74443e-06	#N/A	#N/A
GO:0042832	defense response to protozoan	8	1.75956e-07	6	0.000219872	#N/A	#N/A
GO:0031326	regulation of cellular biosynthetic process	460	1.80665e-07	471	0.00257548	#N/A	#N/A
GO:2001141	regulation of RNA biosynthetic process	399	1.83974e-07	401	0.005261	#N/A	#N/A
GO:0002753	cytoplasmic pattern recognition receptor signaling pathway	11	1.88439e-07	11	6.43449e-07	#N/A	#N/A
GO:0045892	negative regulation of transcription, DNA-templated	146	2.00934e-07	140	0.0010352	#N/A	#N/A
GO:1903507	negative regulation of nucleic acid-templated transcription	146	2.00934e-07	140	0.0010352	#N/A	#N/A
GO:0023057	negative regulation of signaling	156	2.07189e-07	151	0.000873553	#N/A	#N/A
GO:0032743	positive regulation of interleukin-2 production	15	2.21965e-07	13	3.80716e-05	#N/A	#N/A
GO:0033674	positive regulation of kinase activity	80	2.40146e-07	63	0.0431091	#N/A	#N/A
GO:0044260	cellular macromolecule metabolic process	920	2.4827e-07	1071	1.40594e-12	73	0.00174617
GO:0051171	regulation of nitrogen compound metabolic process	470	2.59676e-07	487	0.00129542	#N/A	#N/A
GO:0044271	cellular nitrogen compound biosynthetic process	546	2.78398e-07	639	1.96277e-11	49	0.000342819
GO:0030183	B cell differentiation	25	2.85969e-07	23	3.06812e-05	#N/A	#N/A
GO:0060326	cell chemotaxis	37	2.88284e-07	34	8.02788e-05	#N/A	#N/A
GO:0030968	endoplasmic reticulum unfolded protein response	19	2.90066e-07	12	0.0125895	#N/A	#N/A
GO:0035967	cellular response to topologically incorrect protein	21	2.93445e-07	14	0.00865896	#N/A	#N/A
GO:0010629	negative regulation of gene expression	172	3.09486e-07	173	0.000215734	#N/A	#N/A
GO:0046907	intracellular transport	205	3.1552e-07	232	2.93594e-08	#N/A	#N/A
GO:0009889	regulation of biosynthetic process	461	3.54761e-07	473	0.00333687	#N/A	#N/A
GO:0015031	protein transport	229	3.59514e-07	253	3.99666e-07	#N/A	#N/A
GO:0007259	JAK-STAT cascade	24	3.72922e-07	23	1.14926e-05	#N/A	#N/A
GO:0032620	interleukin-17 production	9	3.83527e-07	8	1.74928e-05	#N/A	#N/A
GO:0009892	negative regulation of metabolic process	262	3.87834e-07	266	0.000663507	#N/A	#N/A
GO:0010648	negative regulation of cell communication	156	4.00792e-07	151	0.00135655	#N/A	#N/A
GO:1902582	single-organism intracellular transport	173	4.30404e-07	195	6.31365e-08	#N/A	#N/A
GO:0042127	regulation of cell proliferation	177	4.41915e-07	182	8.20239e-05	#N/A	#N/A
GO:0031328	positive regulation of cellular biosynthetic process	203	4.52738e-07	204	0.000541515	#N/A	#N/A
GO:0032692	negative regulation of interleukin-1 production	13	4.97988e-07	11	8.92537e-05	#N/A	#N/A
GO:2000113	negative regulation of cellular macromolecule biosynthetic process	161	5.25452e-07	157	0.00128394	#N/A	#N/A
GO:0051252	regulation of RNA metabolic process	408	5.84624e-07	417	0.00347736	#N/A	#N/A
GO:0051091	positive regulation of sequence-specific DNA binding transcription factor activity	42	5.8602e-07	48	4.32999e-08	#N/A	#N/A
GO:0002228	natural killer cell mediated immunity	14	5.86428e-07	13	1.59388e-05	#N/A	#N/A
GO:0001934	positive regulation of protein phosphorylation	115	5.86885e-07	#N/A	#N/A	#N/A	#N/A
GO:0031663	lipopolysaccharide-mediated signaling pathway	15	6.17758e-07	16	4.44363e-07	#N/A	#N/A
GO:0006886	intracellular protein transport	125	6.33611e-07	144	1.71568e-08	#N/A	#N/A
GO:0032612	interleukin-1 production	23	6.49681e-07	20	0.000191116	#N/A	#N/A
GO:0052548	regulation of endopeptidase activity	47	6.59965e-07	46	3.74785e-05	#N/A	#N/A
GO:0019219	regulation of nucleobase-containing compound metabolic process	441	6.9937e-07	447	0.0100072	#N/A	#N/A
GO:0010557	positive regulation of macromolecule biosynthetic process	191	7.09632e-07	193	0.0004408	#N/A	#N/A
GO:0045580	regulation of T cell differentiation	20	7.15788e-07	20	4.67372e-06	#N/A	#N/A
GO:0042100	B cell proliferation	20	7.15788e-07	20	4.67372e-06	#N/A	#N/A
GO:0052547	regulation of peptidase activity	49	7.25662e-07	48	4.32128e-05	#N/A	#N/A
GO:0051253	negative regulation of RNA metabolic process	148	7.28649e-07	144	0.00131894	#N/A	#N/A
GO:0031324	negative regulation of cellular metabolic process	239	7.63065e-07	244	0.000534638	#N/A	#N/A
GO:0010558	negative regulation of macromolecule biosynthetic process	164	7.71877e-07	160	0.00173653	#N/A	#N/A
GO:0031665	negative regulation of lipopolysaccharide-mediated signaling pathway	8	7.93936e-07	8	2.00628e-06	#N/A	#N/A
GO:0051173	positive regulation of nitrogen compound metabolic process	207	8.54387e-07	206	0.00157772	#N/A	#N/A
GO:0050852	T cell receptor signaling pathway	24	8.7037e-07	21	0.000227734	#N/A	#N/A
GO:0010468	regulation of gene expression	454	8.83581e-07	475	0.00107605	#N/A	#N/A
GO:0044237	cellular metabolic process	1108	8.90226e-07	1287	2.16764e-12	90	0.000140181
GO:0002292	T cell differentiation involved in immune response	13	8.95259e-07	13	3.50858e-06	#N/A	#N/A
GO:0002293	alpha-beta T cell differentiation involved in immune response	13	8.95259e-07	13	3.50858e-06	#N/A	#N/A
GO:0002294	CD4-positive, alpha-beta T cell differentiation involved in immune response	13	8.95259e-07	13	3.50858e-06	#N/A	#N/A
GO:0002287	alpha-beta T cell activation involved in immune response	13	8.95259e-07	13	3.50858e-06	#N/A	#N/A
GO:0045576	mast cell activation	13	8.95259e-07	8	0.011115	#N/A	#N/A
GO:0042093	T-helper cell differentiation	13	8.95259e-07	13	3.50858e-06	#N/A	#N/A
GO:0035872	nucleotide-binding domain, leucine rich repeat containing receptor signaling pathway	13	8.95259e-07	13	3.50858e-06	#N/A	#N/A
GO:0042116	macrophage activation	13	8.95259e-07	11	0.000137393	#N/A	#N/A
GO:0070266	necroptotic process	11	9.31931e-07	13	2.13757e-08	#N/A	#N/A
GO:0043170	macromolecule metabolic process	967	9.5261e-07	1124	1.0235e-11	73	0.0111364
GO:0032655	regulation of interleukin-12 production	15	9.92834e-07	13	0.000119442	#N/A	#N/A
GO:0051248	negative regulation of protein metabolic process	115	1.08195e-06	117	9.48899e-05	#N/A	#N/A
GO:0050830	defense response to Gram-positive bacterium	10	1.11645e-06	10	3.38504e-06	#N/A	#N/A
GO:0070230	positive regulation of lymphocyte apoptotic process	10	1.11645e-06	7	0.00186548	#N/A	#N/A
GO:0009891	positive regulation of biosynthetic process	203	1.12907e-06	206	0.000595613	#N/A	#N/A
GO:0031401	positive regulation of protein modification process	132	1.13741e-06	#N/A	#N/A	#N/A	#N/A
GO:0032269	negative regulation of cellular protein metabolic process	109	1.22766e-06	112	5.60153e-05	#N/A	#N/A
GO:0002367	cytokine production involved in immune response	17	1.24695e-06	16	2.97565e-05	#N/A	#N/A
GO:0050869	negative regulation of B cell activation	12	1.32276e-06	11	3.43408e-05	#N/A	#N/A
GO:0071702	organic substance transport	305	1.35033e-06	336	3.00052e-06	#N/A	#N/A
GO:0002832	negative regulation of response to biotic stimulus	13	1.55208e-06	12	3.76999e-05	#N/A	#N/A
GO:0032615	interleukin-12 production	15	1.56053e-06	13	0.00016854	#N/A	#N/A
GO:0050710	negative regulation of cytokine secretion	14	1.61871e-06	11	0.000833564	#N/A	#N/A
GO:0019883	antigen processing and presentation of endogenous antigen	6	1.79095e-06	6	3.66348e-06	#N/A	#N/A
GO:0097190	apoptotic signaling pathway	82	1.93609e-06	87	9.84043e-06	#N/A	#N/A
GO:0006469	negative regulation of protein kinase activity	40	2.14425e-06	39	8.3498e-05	#N/A	#N/A
GO:0032652	regulation of interleukin-1 production	18	2.15743e-06	15	0.000624034	#N/A	#N/A
GO:0097300	programmed necrotic cell death	12	2.37957e-06	14	1.16809e-07	#N/A	#N/A
GO:0042327	positive regulation of phosphorylation	117	2.47544e-06	#N/A	#N/A	#N/A	#N/A
GO:0050707	regulation of cytokine secretion	27	2.51537e-06	24	0.000461233	#N/A	#N/A
GO:0045055	regulated secretory pathway	20	2.56313e-06	15	0.00476313	#N/A	#N/A
GO:0032075	positive regulation of nuclease activity	13	2.60462e-06	9	0.00525242	#N/A	#N/A
GO:0006987	activation of signaling protein activity involved in unfolded protein response	13	2.60462e-06	9	0.00525242	#N/A	#N/A
GO:2000108	positive regulation of leukocyte apoptotic process	13	2.60462e-06	11	0.000301306	#N/A	#N/A
GO:0042267	natural killer cell mediated cytotoxicity	13	2.60462e-06	12	5.85341e-05	#N/A	#N/A
GO:0045086	positive regulation of interleukin-2 biosynthetic process	8	2.62742e-06	6	0.000967938	#N/A	#N/A
GO:0065007	biological regulation	1185	2.68946e-06	#N/A	#N/A	#N/A	#N/A
GO:0043303	mast cell degranulation	9	2.83639e-06	5	0.0224669	#N/A	#N/A
GO:0045076	regulation of interleukin-2 biosynthetic process	9	2.83639e-06	7	0.000701478	#N/A	#N/A
GO:0002448	mast cell mediated immunity	9	2.83639e-06	5	0.0224669	#N/A	#N/A
GO:0002279	mast cell activation involved in immune response	9	2.83639e-06	5	0.0224669	#N/A	#N/A
GO:0008283	cell proliferation	210	2.95665e-06	219	0.000259926	#N/A	#N/A
GO:0097191	extrinsic apoptotic signaling pathway	39	2.96344e-06	35	0.00098825	#N/A	#N/A
GO:0071902	positive regulation of protein serine/threonine kinase activity	48	3.01471e-06	37	0.0358005	#N/A	#N/A
GO:0050871	positive regulation of B cell activation	18	3.02514e-06	18	1.62919e-05	#N/A	#N/A
GO:0009058	biosynthetic process	678	3.14632e-06	789	6.53096e-10	57	0.00148988
GO:0033365	protein localization to organelle	86	3.25764e-06	100	8.9564e-08	8	0.0291355
GO:0018108	peptidyl-tyrosine phosphorylation	51	3.33944e-06	46	0.00189521	#N/A	#N/A
GO:0032611	interleukin-1 beta production	21	3.49337e-06	20	7.65328e-05	#N/A	#N/A
GO:0043330	response to exogenous dsRNA	11	3.52308e-06	11	1.13691e-05	#N/A	#N/A
GO:0034122	negative regulation of toll-like receptor signaling pathway	11	3.52308e-06	10	8.25296e-05	#N/A	#N/A
GO:0045935	positive regulation of nucleobase-containing compound metabolic process	196	4.06482e-06	195	0.00378269	#N/A	#N/A
GO:0030163	protein catabolic process	99	4.07557e-06	110	2.00842e-06	#N/A	#N/A
GO:0097028	dendritic cell differentiation	12	4.11642e-06	9	0.00219451	#N/A	#N/A
GO:0034146	toll-like receptor 5 signaling pathway	12	4.11642e-06	10	0.000477829	#N/A	#N/A
GO:0018212	peptidyl-tyrosine modification	51	4.28698e-06	47	0.00128348	#N/A	#N/A
GO:0033673	negative regulation of kinase activity	41	4.5171e-06	40	0.000162616	#N/A	#N/A
GO:0044238	primary metabolic process	1102	4.6231e-06	1284	8.25759e-12	88	0.000566965
GO:0006605	protein targeting	79	4.78783e-06	91	2.76816e-07	7	0.0468278
GO:0010628	positive regulation of gene expression	195	4.93368e-06	195	0.00330584	#N/A	#N/A
GO:1901576	organic substance biosynthetic process	665	5.109e-06	772	2.51852e-09	56	0.00168537
GO:0033993	response to lipid	98	5.23366e-06	95	0.00170465	#N/A	#N/A
GO:0031294	lymphocyte costimulation	15	5.38789e-06	15	2.31858e-05	#N/A	#N/A
GO:0031295	T cell costimulation	15	5.38789e-06	15	2.31858e-05	#N/A	#N/A
GO:0050688	regulation of defense response to virus	15	5.38789e-06	14	0.000105475	#N/A	#N/A
GO:0060338	regulation of type I interferon-mediated signaling pathway	7	5.79499e-06	8	4.50824e-07	#N/A	#N/A
GO:0030595	leukocyte chemotaxis	27	5.93269e-06	24	0.000872863	#N/A	#N/A
GO:0050777	negative regulation of immune response	21	6.00271e-06	23	2.91242e-06	#N/A	#N/A
GO:0060759	regulation of response to cytokine stimulus	20	6.09502e-06	22	2.53959e-06	#N/A	#N/A
GO:0031952	regulation of protein autophosphorylation	14	6.16633e-06	11	0.00197883	#N/A	#N/A
GO:0032608	interferon-beta production	11	6.34278e-06	11	2.01828e-05	#N/A	#N/A
GO:1903557	positive regulation of tumor necrosis factor superfamily cytokine production	11	6.34278e-06	7	0.0142162	#N/A	#N/A
GO:0044257	cellular protein catabolic process	85	6.46392e-06	97	6.74597e-07	#N/A	#N/A
GO:0044249	cellular biosynthetic process	657	6.68321e-06	762	4.78502e-09	55	0.0022561
GO:1903320	regulation of protein modification by small protein conjugation or removal	42	6.72025e-06	46	4.59309e-06	5	0.0144472
GO:0016070	RNA metabolic process	505	6.72873e-06	576	2.31576e-07	#N/A	#N/A
GO:2001244	positive regulation of intrinsic apoptotic signaling pathway	13	6.73464e-06	13	2.49343e-05	#N/A	#N/A
GO:0016485	protein processing	45	6.75585e-06	47	2.93332e-05	#N/A	#N/A
GO:0031327	negative regulation of cellular biosynthetic process	167	6.76373e-06	163	0.0073895	#N/A	#N/A
GO:0050711	negative regulation of interleukin-1 secretion	8	7.11522e-06	6	0.00173276	#N/A	#N/A
GO:0070242	thymocyte apoptotic process	8	7.11522e-06	7	0.000203116	#N/A	#N/A
GO:0044265	cellular macromolecule catabolic process	109	7.17631e-06	136	6.75108e-10	#N/A	#N/A
GO:0042991	transcription factor import into nucleus	21	7.78951e-06	21	4.80781e-05	#N/A	#N/A
GO:0007166	cell surface receptor signaling pathway	295	7.79291e-06	#N/A	#N/A	#N/A	#N/A
GO:0050730	regulation of peptidyl-tyrosine phosphorylation	36	7.8253e-06	31	0.00389971	#N/A	#N/A
GO:0071704	organic substance metabolic process	1142	7.8424e-06	1330	1.29207e-11	91	0.000493306
GO:0032715	negative regulation of interleukin-6 production	15	7.86564e-06	12	0.00203441	#N/A	#N/A
GO:0008152	metabolic process	1209	7.96882e-06	1408	4.60533e-12	98	7.22755e-05
GO:0051348	negative regulation of transferase activity	46	8.32005e-06	49	1.79623e-05	#N/A	#N/A
GO:0009890	negative regulation of biosynthetic process	168	8.46607e-06	164	0.00861288	#N/A	#N/A
GO:0035710	CD4-positive, alpha-beta T cell activation	16	9.18496e-06	15	0.000166502	#N/A	#N/A
GO:0043300	regulation of leukocyte degranulation	10	9.41427e-06	7	0.00586707	#N/A	#N/A
GO:1903305	regulation of regulated secretory pathway	10	9.41427e-06	7	0.00586707	#N/A	#N/A
GO:0002440	production of molecular mediator of immune response	22	9.47786e-06	22	6.11984e-05	#N/A	#N/A
GO:0032102	negative regulation of response to external stimulus	45	9.98434e-06	42	0.00127171	#N/A	#N/A
GO:0030888	regulation of B cell proliferation	17	1.00707e-05	18	1.17879e-05	#N/A	#N/A
GO:0050704	regulation of interleukin-1 secretion	13	1.04295e-05	10	0.00321762	#N/A	#N/A
GO:0070232	regulation of T cell apoptotic process	11	1.09445e-05	11	3.43408e-05	#N/A	#N/A
GO:0034162	toll-like receptor 9 signaling pathway	11	1.09445e-05	10	0.000211519	#N/A	#N/A
GO:0042993	positive regulation of transcription factor import into nucleus	12	1.11377e-05	10	0.000975701	#N/A	#N/A
GO:0032729	positive regulation of interferon-gamma production	12	1.11377e-05	12	3.76999e-05	#N/A	#N/A
GO:0042345	regulation of NF-kappaB import into nucleus	15	1.13069e-05	17	1.98061e-06	#N/A	#N/A
GO:0042348	NF-kappaB import into nucleus	15	1.13069e-05	17	1.98061e-06	#N/A	#N/A
GO:0032727	positive regulation of interferon-alpha production	6	1.13544e-05	6	2.29191e-05	#N/A	#N/A
GO:0032647	regulation of interferon-alpha production	6	1.13544e-05	6	2.29191e-05	#N/A	#N/A
GO:0032607	interferon-alpha production	6	1.13544e-05	6	2.29191e-05	#N/A	#N/A
GO:0045402	regulation of interleukin-4 biosynthetic process	6	1.13544e-05	5	0.000498855	#N/A	#N/A
GO:0045404	positive regulation of interleukin-4 biosynthetic process	6	1.13544e-05	5	0.000498855	#N/A	#N/A
GO:0042097	interleukin-4 biosynthetic process	6	1.13544e-05	5	0.000498855	#N/A	#N/A
GO:0045936	negative regulation of phosphate metabolic process	77	1.15754e-05	74	0.00217521	#N/A	#N/A
GO:0010563	negative regulation of phosphorus metabolic process	77	1.15754e-05	74	0.00217521	#N/A	#N/A
GO:0097194	execution phase of apoptosis	24	1.25759e-05	22	0.000650656	#N/A	#N/A
GO:1903035	negative regulation of response to wounding	32	1.2817e-05	31	0.000307966	#N/A	#N/A
GO:0009059	macromolecule biosynthetic process	556	1.29379e-05	649	6.95861e-09	44	0.0175668
GO:1900117	regulation of execution phase of apoptosis	9	1.31787e-05	8	0.000286432	#N/A	#N/A
GO:0042094	interleukin-2 biosynthetic process	9	1.31787e-05	7	0.00186548	#N/A	#N/A
GO:0002260	lymphocyte homeostasis	14	1.35857e-05	12	0.000928746	#N/A	#N/A
GO:0001959	regulation of cytokine-mediated signaling pathway	18	1.40616e-05	20	4.67372e-06	#N/A	#N/A
GO:0033036	macromolecule localization	314	1.44004e-05	357	1.35523e-06	#N/A	#N/A
GO:1902680	positive regulation of RNA biosynthetic process	168	1.57616e-05	169	0.00363902	#N/A	#N/A
GO:0072676	lymphocyte migration	13	1.57962e-05	10	0.00416698	#N/A	#N/A
GO:0043367	CD4-positive, alpha-beta T cell differentiation	15	1.60203e-05	14	0.000267824	#N/A	#N/A
GO:0043373	CD4-positive, alpha-beta T cell lineage commitment	5	1.6271e-05	4	0.00107203	#N/A	#N/A
GO:0019885	antigen processing and presentation of endogenous peptide antigen via MHC class I	5	1.6271e-05	5	2.95364e-05	#N/A	#N/A
GO:0002483	antigen processing and presentation of endogenous peptide antigen	5	1.6271e-05	5	2.95364e-05	#N/A	#N/A
GO:0002295	T-helper cell lineage commitment	5	1.6271e-05	4	0.00107203	#N/A	#N/A
GO:0002544	chronic inflammatory response	5	1.6271e-05	4	0.00107203	#N/A	#N/A
GO:0070431	nucleotide-binding oligomerization domain containing 2 signaling pathway	5	1.6271e-05	5	2.95364e-05	1	0.0372408
GO:0034154	toll-like receptor 7 signaling pathway	5	1.6271e-05	4	0.00107203	#N/A	#N/A
GO:2001223	negative regulation of neuron migration	5	1.6271e-05	5	2.95364e-05	#N/A	#N/A
GO:0009057	macromolecule catabolic process	129	1.62812e-05	156	1.911e-08	11	0.0461377
GO:0045934	negative regulation of nucleobase-containing compound metabolic process	156	1.63221e-05	155	0.00519862	#N/A	#N/A
GO:0051172	negative regulation of nitrogen compound metabolic process	167	1.64434e-05	170	0.00213174	#N/A	#N/A
GO:0045893	positive regulation of transcription, DNA-templated	167	1.64434e-05	168	0.00368503	#N/A	#N/A
GO:1903508	positive regulation of nucleic acid-templated transcription	167	1.64434e-05	168	0.00368503	#N/A	#N/A
GO:0032728	positive regulation of interferon-beta production	8	1.67018e-05	8	4.0504e-05	#N/A	#N/A
GO:0008063	Toll signaling pathway	8	1.67018e-05	6	0.00288127	#N/A	#N/A
GO:0009595	detection of biotic stimulus	8	1.67018e-05	7	0.000392831	#N/A	#N/A
GO:0001782	B cell homeostasis	10	1.69647e-05	9	0.00032212	#N/A	#N/A
GO:0032760	positive regulation of tumor necrosis factor production	10	1.69647e-05	7	0.00807229	#N/A	#N/A
GO:0035666	TRIF-dependent toll-like receptor signaling pathway	10	1.69647e-05	11	6.10007e-06	#N/A	#N/A
GO:0042990	regulation of transcription factor import into nucleus	20	1.74398e-05	21	2.91947e-05	#N/A	#N/A
GO:0050691	regulation of defense response to virus by host	7	1.74641e-05	6	0.000491701	#N/A	#N/A
GO:1902186	regulation of viral release from host cell	12	1.75375e-05	12	5.85341e-05	#N/A	#N/A
GO:0032651	regulation of interleukin-1 beta production	16	1.76296e-05	15	0.000291034	#N/A	#N/A
GO:1902187	negative regulation of viral release from host cell	11	1.81917e-05	11	5.62882e-05	#N/A	#N/A
GO:0045824	negative regulation of innate immune response	11	1.81917e-05	12	8.403e-06	#N/A	#N/A
GO:0019058	viral life cycle	36	1.93624e-05	45	5.96348e-08	#N/A	#N/A
GO:0051603	proteolysis involved in cellular protein catabolic process	81	1.96418e-05	93	1.81855e-06	#N/A	#N/A
GO:0034613	cellular protein localization	167	2.01281e-05	189	3.80044e-06	#N/A	#N/A
GO:0030162	regulation of proteolysis	77	2.07987e-05	86	8.49706e-06	#N/A	#N/A
GO:0006913	nucleocytoplasmic transport	61	2.18813e-05	71	1.17688e-06	6	0.0370756
GO:1901700	response to oxygen-containing compound	167	2.22479e-05	163	0.0154245	#N/A	#N/A
GO:0070372	regulation of ERK1 and ERK2 cascade	35	2.30598e-05	37	5.0947e-05	#N/A	#N/A
GO:0045937	positive regulation of phosphate metabolic process	126	2.44622e-05	#N/A	#N/A	#N/A	#N/A
GO:0010562	positive regulation of phosphorus metabolic process	126	2.44622e-05	#N/A	#N/A	#N/A	#N/A
GO:0045637	regulation of myeloid cell differentiation	31	2.46367e-05	27	0.00478056	#N/A	#N/A
GO:0051241	negative regulation of multicellular organismal process	119	2.48566e-05	#N/A	#N/A	#N/A	#N/A
GO:0043011	myeloid dendritic cell differentiation	9	2.52572e-05	8	0.000482227	#N/A	#N/A
GO:0032695	negative regulation of interleukin-12 production	9	2.52572e-05	8	0.000482227	#N/A	#N/A
GO:0051604	protein maturation	45	2.67862e-05	48	5.51505e-05	#N/A	#N/A
GO:0070265	necrotic cell death	12	2.69208e-05	14	2.51436e-06	#N/A	#N/A
GO:0070727	cellular macromolecule localization	167	2.7129e-05	189	5.37479e-06	#N/A	#N/A
GO:0070304	positive regulation of stress-activated protein kinase signaling cascade	29	2.88825e-05	26	0.00271642	#N/A	#N/A
GO:0051169	nuclear transport	61	2.91078e-05	71	1.67582e-06	6	0.0384969
GO:0051254	positive regulation of RNA metabolic process	171	2.91675e-05	173	0.00459222	#N/A	#N/A
GO:0032648	regulation of interferon-beta production	10	2.91843e-05	10	8.25296e-05	#N/A	#N/A
GO:0008284	positive regulation of cell proliferation	101	3.09479e-05	104	0.000711645	#N/A	#N/A
GO:0002761	regulation of myeloid leukocyte differentiation	21	3.27501e-05	19	0.00140953	#N/A	#N/A
GO:0050663	cytokine secretion	28	3.3821e-05	25	0.00307715	#N/A	#N/A
GO:0032069	regulation of nuclease activity	13	3.41336e-05	10	0.00671802	#N/A	#N/A
GO:0010467	gene expression	562	3.44284e-05	703	2.38406e-15	50	0.000970041
GO:0032649	regulation of interferon-gamma production	14	3.9217e-05	14	0.000145854	#N/A	#N/A
GO:0061025	membrane fusion	27	3.95145e-05	21	0.0264195	#N/A	#N/A
GO:0046632	alpha-beta T cell differentiation	18	4.10458e-05	19	5.74553e-05	#N/A	#N/A
GO:1900103	positive regulation of endoplasmic reticulum unfolded protein response	6	4.11439e-05	5	0.00119368	#N/A	#N/A
GO:0035456	response to interferon-beta	6	4.11439e-05	6	8.19576e-05	#N/A	#N/A
GO:0032386	regulation of intracellular transport	65	4.18672e-05	65	0.00117711	#N/A	#N/A
GO:0097285	cell-type specific apoptotic process	65	4.18672e-05	62	0.0046465	#N/A	#N/A
GO:0045621	positive regulation of lymphocyte differentiation	15	4.21345e-05	13	0.00202402	#N/A	#N/A
GO:0032609	interferon-gamma production	16	4.31531e-05	15	0.000624034	#N/A	#N/A
GO:0002323	natural killer cell activation involved in immune response	7	4.34284e-05	6	0.000967938	#N/A	#N/A
GO:0070423	nucleotide-binding oligomerization domain containing signaling pathway	7	4.34284e-05	7	9.48359e-05	#N/A	#N/A
GO:0001773	myeloid dendritic cell activation	9	4.55645e-05	8	0.000773823	#N/A	#N/A
GO:0002886	regulation of myeloid leukocyte mediated immunity	9	4.55645e-05	7	0.00414461	#N/A	#N/A
GO:0045577	regulation of B cell differentiation	9	4.55645e-05	8	0.000773823	#N/A	#N/A
GO:0034645	cellular macromolecule biosynthetic process	541	4.58094e-05	634	2.31018e-08	44	0.0125808
GO:0070646	protein modification by small protein removal	26	4.6048e-05	24	0.00180622	#N/A	#N/A
GO:0002763	positive regulation of myeloid leukocyte differentiation	13	4.88453e-05	13	0.00016854	#N/A	#N/A
GO:1901701	cellular response to oxygen-containing compound	111	5.05641e-05	104	0.0299578	#N/A	#N/A
GO:0071396	cellular response to lipid	47	5.13257e-05	45	0.00255045	#N/A	#N/A
GO:0046330	positive regulation of JNK cascade	26	5.48668e-05	23	0.00447304	#N/A	#N/A
GO:0001776	leukocyte homeostasis	17	5.54512e-05	14	0.00620957	#N/A	#N/A
GO:0043407	negative regulation of MAP kinase activity	20	5.62375e-05	18	0.00216814	#N/A	#N/A
GO:0070371	ERK1 and ERK2 cascade	35	6.15374e-05	39	2.65501e-05	#N/A	#N/A
GO:0043069	negative regulation of programmed cell death	103	6.28645e-05	103	0.00398334	#N/A	#N/A
GO:0044700	single organism signaling	663	6.38374e-05	#N/A	#N/A	#N/A	#N/A
GO:0023052	signaling	663	6.38374e-05	#N/A	#N/A	#N/A	#N/A
GO:0032874	positive regulation of stress-activated MAPK cascade	28	6.55338e-05	25	0.00495336	#N/A	#N/A
GO:0002548	monocyte chemotaxis	8	6.80979e-05	7	0.00117464	#N/A	#N/A
GO:0042346	positive regulation of NF-kappaB import into nucleus	8	6.80979e-05	7	0.00117464	#N/A	#N/A
GO:0050716	positive regulation of interleukin-1 secretion	11	6.93908e-05	10	0.000975701	#N/A	#N/A
GO:0050718	positive regulation of interleukin-1 beta secretion	11	6.93908e-05	10	0.000975701	#N/A	#N/A
GO:2000377	regulation of reactive oxygen species metabolic process	20	6.98823e-05	23	1.14926e-05	#N/A	#N/A
GO:0060548	negative regulation of cell death	108	7.16376e-05	106	0.00904935	#N/A	#N/A
GO:0019941	modification-dependent protein catabolic process	72	7.44712e-05	78	0.000129292	#N/A	#N/A
GO:0033554	cellular response to stress	176	7.49754e-05	#N/A	#N/A	#N/A	#N/A
GO:0032103	positive regulation of response to external stimulus	38	7.67164e-05	37	0.00162424	#N/A	#N/A
GO:1901224	positive regulation of NIK/NF-kappaB signaling	9	7.80997e-05	8	0.00119184	#N/A	#N/A
GO:0045408	regulation of interleukin-6 biosynthetic process	9	7.80997e-05	8	0.00119184	#N/A	#N/A
GO:0002715	regulation of natural killer cell mediated immunity	9	7.80997e-05	7	0.00586707	#N/A	#N/A
GO:0042226	interleukin-6 biosynthetic process	9	7.80997e-05	8	0.00119184	#N/A	#N/A
GO:0006511	ubiquitin-dependent protein catabolic process	71	8.19566e-05	77	0.000135094	#N/A	#N/A
GO:0031396	regulation of protein ubiquitination	34	8.43442e-05	38	3.41292e-05	4	0.0313704
GO:0045639	positive regulation of myeloid cell differentiation	18	8.48481e-05	17	0.00112973	#N/A	#N/A
GO:1903036	positive regulation of response to wounding	23	8.60989e-05	21	0.00293664	#N/A	#N/A
GO:0016579	protein deubiquitination	23	8.60989e-05	21	0.00293664	#N/A	#N/A
GO:0043066	negative regulation of apoptotic process	101	8.62968e-05	100	0.00674782	#N/A	#N/A
GO:0048872	homeostasis of number of cells	38	8.67064e-05	37	0.00179741	#N/A	#N/A
GO:0043632	modification-dependent macromolecule catabolic process	72	8.69291e-05	78	0.000151561	#N/A	#N/A
GO:0043369	CD4-positive or CD8-positive, alpha-beta T cell lineage commitment	5	8.86711e-05	4	0.0028983	#N/A	#N/A
GO:0002360	T cell lineage commitment	5	8.86711e-05	4	0.0028983	#N/A	#N/A
GO:0002363	alpha-beta T cell lineage commitment	5	8.86711e-05	4	0.0028983	#N/A	#N/A
GO:1902510	regulation of apoptotic DNA fragmentation	5	8.86711e-05	4	0.0028983	#N/A	#N/A
GO:0035458	cellular response to interferon-beta	5	8.86711e-05	5	0.000158901	#N/A	#N/A
GO:0046641	positive regulation of alpha-beta T cell proliferation	5	8.86711e-05	5	0.000158901	#N/A	#N/A
GO:1903624	regulation of DNA catabolic process	5	8.86711e-05	4	0.0028983	#N/A	#N/A
GO:0046425	regulation of JAK-STAT cascade	17	9.15346e-05	16	0.00119016	#N/A	#N/A
GO:0042088	T-helper 1 type immune response	7	9.42668e-05	7	0.000203116	#N/A	#N/A
GO:0032147	activation of protein kinase activity	44	9.9802e-05	#N/A	#N/A	#N/A	#N/A
GO:0070664	negative regulation of leukocyte proliferation	14	9.99028e-05	12	0.00403817	#N/A	#N/A
GO:0045453	bone resorption	15	0.000100012	11	0.0265582	#N/A	#N/A
GO:0050706	regulation of interleukin-1 beta secretion	11	0.000102943	10	0.00135036	#N/A	#N/A
GO:0097529	myeloid leukocyte migration	23	0.000103352	20	0.00740256	#N/A	#N/A
GO:0008104	protein localization	271	0.000107125	304	5.28296e-05	#N/A	#N/A
GO:0042508	tyrosine phosphorylation of Stat1 protein	6	0.000111842	6	0.000219872	#N/A	#N/A
GO:0043304	regulation of mast cell degranulation	6	0.000111842	#N/A	#N/A	#N/A	#N/A
GO:0032621	interleukin-18 production	6	0.000111842	6	0.000219872	#N/A	#N/A
GO:0033006	regulation of mast cell activation involved in immune response	6	0.000111842	#N/A	#N/A	#N/A	#N/A
GO:0098586	cellular response to virus	6	0.000111842	6	0.000219872	#N/A	#N/A
GO:0098543	detection of other organism	6	0.000111842	5	0.00241095	#N/A	#N/A
GO:0016045	detection of bacterium	6	0.000111842	5	0.00241095	#N/A	#N/A
GO:0042510	regulation of tyrosine phosphorylation of Stat1 protein	6	0.000111842	6	0.000219872	#N/A	#N/A
GO:0009411	response to UV	21	0.000113973	16	0.0356174	#N/A	#N/A
GO:0019884	antigen processing and presentation of exogenous antigen	17	0.000116315	21	2.94392e-06	#N/A	#N/A
GO:0032755	positive regulation of interleukin-6 production	10	0.00011882	8	0.00656059	#N/A	#N/A
GO:0045058	T cell selection	10	0.00011882	11	5.62882e-05	#N/A	#N/A
GO:0051701	interaction with host	19	0.000119576	15	0.0206453	#N/A	#N/A
GO:0032845	negative regulation of homeostatic process	32	0.000121343	29	0.00752572	#N/A	#N/A
GO:0002902	regulation of B cell apoptotic process	8	0.000123017	7	0.00186548	#N/A	#N/A
GO:1904019	epithelial cell apoptotic process	16	0.000124691	17	0.000147167	#N/A	#N/A
GO:0043406	positive regulation of MAP kinase activity	34	0.000124795	#N/A	#N/A	#N/A	#N/A
GO:0031664	regulation of lipopolysaccharide-mediated signaling pathway	9	0.000128119	10	4.86436e-05	#N/A	#N/A
GO:0072540	T-helper 17 cell lineage commitment	4	0.000147754	3	0.00695613	#N/A	#N/A
GO:0032471	negative regulation of endoplasmic reticulum calcium ion concentration	4	0.000147754	3	0.00695613	#N/A	#N/A
GO:0097527	necroptotic signaling pathway	4	0.000147754	3	0.00695613	#N/A	#N/A
GO:0045350	interferon-beta biosynthetic process	4	0.000147754	4	0.000238036	#N/A	#N/A
GO:0045351	type I interferon biosynthetic process	4	0.000147754	4	0.000238036	#N/A	#N/A
GO:0045357	regulation of interferon-beta biosynthetic process	4	0.000147754	4	0.000238036	#N/A	#N/A
GO:0002904	positive regulation of B cell apoptotic process	4	0.000147754	#N/A	#N/A	#N/A	#N/A
GO:0006606	protein import into nucleus	43	0.000148673	45	0.000528909	#N/A	#N/A
GO:0044744	protein targeting to nucleus	43	0.000148673	45	0.000528909	#N/A	#N/A
GO:1902593	single-organism nuclear import	43	0.000148673	45	0.000528909	#N/A	#N/A
GO:0032731	positive regulation of interleukin-1 beta production	11	0.000149401	10	0.00183409	#N/A	#N/A
GO:0032732	positive regulation of interleukin-1 production	11	0.000149401	10	0.00183409	#N/A	#N/A
GO:0000209	protein polyubiquitination	33	0.000150003	36	0.000133938	#N/A	#N/A
GO:0007154	cell communication	670	0.000166686	#N/A	#N/A	#N/A	#N/A
GO:1900180	regulation of protein localization to nucleus	33	0.000170456	34	0.000701868	#N/A	#N/A
GO:0002526	acute inflammatory response	23	0.00017498	23	0.000966628	#N/A	#N/A
GO:0002700	regulation of production of molecular mediator of immune response	13	0.000176061	14	0.000145854	#N/A	#N/A
GO:0032418	lysosome localization	10	0.000178533	7	0.0287649	#N/A	#N/A
GO:0034504	protein localization to nucleus	49	0.000178818	51	0.000844088	#N/A	#N/A
GO:0030889	negative regulation of B cell proliferation	7	0.000184759	6	0.00288127	#N/A	#N/A
GO:0048247	lymphocyte chemotaxis	7	0.000184759	#N/A	#N/A	#N/A	#N/A
GO:2000403	positive regulation of lymphocyte migration	7	0.000184759	6	0.00288127	#N/A	#N/A
GO:0007264	small GTPase mediated signal transduction	96	0.000188859	#N/A	#N/A	#N/A	#N/A
GO:0043410	positive regulation of MAPK cascade	62	0.000193808	#N/A	#N/A	#N/A	#N/A
GO:0035821	modification of morphology or physiology of other organism	21	0.000200134	17	0.0250653	#N/A	#N/A
GO:0002478	antigen processing and presentation of exogenous peptide antigen	16	0.000201808	20	4.67372e-06	#N/A	#N/A
GO:1903038	negative regulation of leukocyte cell-cell adhesion	16	0.000201808	15	0.00229219	#N/A	#N/A
GO:0036336	dendritic cell migration	9	0.00020232	8	0.00255308	#N/A	#N/A
GO:0000188	inactivation of MAPK activity	9	0.00020232	8	0.00255308	#N/A	#N/A
GO:0034166	toll-like receptor 10 signaling pathway	9	0.00020232	8	0.00255308	#N/A	#N/A
GO:0034612	response to tumor necrosis factor	25	0.000204587	26	0.000523502	#N/A	#N/A
GO:0043368	positive T cell selection	8	0.000209915	9	6.61627e-05	#N/A	#N/A
GO:0050829	defense response to Gram-negative bacterium	8	0.000209915	7	0.00283375	#N/A	#N/A
GO:0033003	regulation of mast cell activation	8	0.000209915	#N/A	#N/A	#N/A	#N/A
GO:0002507	tolerance induction	8	0.000209915	8	0.000482227	#N/A	#N/A
GO:0006366	transcription from RNA polymerase II promoter	186	0.000212169	#N/A	#N/A	#N/A	#N/A
GO:0042347	negative regulation of NF-kappaB import into nucleus	11	0.000212519	12	0.000131046	#N/A	#N/A
GO:0017038	protein import	47	0.000213458	53	7.47698e-05	#N/A	#N/A
GO:0002262	myeloid cell homeostasis	28	0.000218021	28	0.00146143	#N/A	#N/A
GO:0051170	nuclear import	43	0.000224631	45	0.000787027	#N/A	#N/A
GO:1900181	negative regulation of protein localization to nucleus	20	0.000231933	19	0.00271798	#N/A	#N/A
GO:0032945	negative regulation of mononuclear cell proliferation	13	0.000234713	11	0.0079275	#N/A	#N/A
GO:0050672	negative regulation of lymphocyte proliferation	13	0.000234713	11	0.0079275	#N/A	#N/A
GO:2000379	positive regulation of reactive oxygen species metabolic process	13	0.000234713	14	0.000198927	#N/A	#N/A
GO:0060544	regulation of necroptotic process	6	0.000253408	8	2.00628e-06	#N/A	#N/A
GO:1900101	regulation of endoplasmic reticulum unfolded protein response	6	0.000253408	5	0.00433019	#N/A	#N/A
GO:0098581	detection of external biotic stimulus	6	0.000253408	5	0.00433019	#N/A	#N/A
GO:0007253	cytoplasmic sequestering of NF-kappaB	6	0.000253408	5	0.00433019	#N/A	#N/A
GO:0002756	MyD88-independent toll-like receptor signaling pathway	10	0.000261579	11	0.000137393	#N/A	#N/A
GO:1901223	negative regulation of NIK/NF-kappaB signaling	5	0.000281963	4	0.00609755	#N/A	#N/A
GO:1900119	positive regulation of execution phase of apoptosis	5	0.000281963	4	0.00609755	#N/A	#N/A
GO:0045751	negative regulation of Toll signaling pathway	5	0.000281963	4	0.00609755	#N/A	#N/A
GO:0002577	regulation of antigen processing and presentation	5	0.000281963	6	2.29191e-05	#N/A	#N/A
GO:0002579	positive regulation of antigen processing and presentation	5	0.000281963	6	2.29191e-05	#N/A	#N/A
GO:0039528	cytoplasmic pattern recognition receptor signaling pathway in response to virus	5	0.000281963	5	0.000498855	#N/A	#N/A
GO:0046666	retinal cell programmed cell death	5	0.000281963	3	0.0455928	#N/A	#N/A
GO:0008592	regulation of Toll signaling pathway	5	0.000281963	4	0.00609755	#N/A	#N/A
GO:0060068	vagina development	5	0.000281963	5	0.000498855	#N/A	#N/A
GO:0070098	chemokine-mediated signaling pathway	9	0.000309006	8	0.00357992	#N/A	#N/A
GO:2000351	regulation of endothelial cell apoptotic process	9	0.000309006	7	0.0142162	#N/A	#N/A
GO:2000401	regulation of lymphocyte migration	9	0.000309006	8	0.00357992	#N/A	#N/A
GO:0007265	Ras protein signal transduction	46	0.000309561	42	0.0239536	#N/A	#N/A
GO:2001233	regulation of apoptotic signaling pathway	47	0.000310297	53	0.00011485	#N/A	#N/A
GO:0006953	acute-phase response	12	0.000311003	12	0.000928746	#N/A	#N/A
GO:0032814	regulation of natural killer cell activation	7	0.000334329	#N/A	#N/A	#N/A	#N/A
GO:0061082	myeloid leukocyte cytokine production	7	0.000334329	6	0.00451612	#N/A	#N/A
GO:0071356	cellular response to tumor necrosis factor	21	0.00033906	22	0.000650656	#N/A	#N/A
GO:0001783	B cell apoptotic process	8	0.000341395	7	0.00414461	#N/A	#N/A
GO:0032480	negative regulation of type I interferon production	8	0.000341395	8	0.000773823	#N/A	#N/A
GO:0002717	positive regulation of natural killer cell mediated immunity	8	0.000341395	6	0.0180277	#N/A	#N/A
GO:0008299	isoprenoid biosynthetic process	8	0.000341395	7	0.00414461	#N/A	#N/A
GO:0042269	regulation of natural killer cell mediated cytotoxicity	8	0.000341395	6	0.0180277	#N/A	#N/A
GO:0051817	modification of morphology or physiology of other organism involved in symbiotic interaction	15	0.000350245	#N/A	#N/A	#N/A	#N/A
GO:0050709	negative regulation of protein secretion	18	0.000372742	#N/A	#N/A	#N/A	#N/A
GO:0034111	negative regulation of homotypic cell-cell adhesion	18	0.000372742	17	0.0039142	#N/A	#N/A
GO:0046635	positive regulation of alpha-beta T cell activation	10	0.000374631	11	0.000205932	#N/A	#N/A
GO:0016126	sterol biosynthetic process	14	0.000380073	14	0.00126407	#N/A	#N/A
GO:0050715	positive regulation of cytokine secretion	19	0.000388723	20	0.000636826	#N/A	#N/A
GO:0031503	protein complex localization	16	0.000393862	20	1.18071e-05	#N/A	#N/A
GO:0018196	peptidyl-asparagine modification	13	0.000403166	13	0.00126209	#N/A	#N/A
GO:0050853	B cell receptor signaling pathway	13	0.000403166	11	0.0116337	#N/A	#N/A
GO:0045428	regulation of nitric oxide biosynthetic process	11	0.000407527	11	0.00112902	#N/A	#N/A
GO:0002718	regulation of cytokine production involved in immune response	11	0.000407527	11	0.00112902	#N/A	#N/A
GO:1903426	regulation of reactive oxygen species biosynthetic process	11	0.000407527	11	0.00112902	#N/A	#N/A
GO:0097193	intrinsic apoptotic signaling pathway	37	0.000408841	41	0.000263733	#N/A	#N/A
GO:0030641	regulation of cellular pH	12	0.000414499	9	0.033975	#N/A	#N/A
GO:0001836	release of cytochrome c from mitochondria	12	0.000414499	11	0.00416076	#N/A	#N/A
GO:0071260	cellular response to mechanical stimulus	12	0.000414499	13	0.000320049	#N/A	#N/A
GO:0019363	pyridine nucleotide biosynthetic process	9	0.000458223	10	0.000211519	#N/A	#N/A
GO:0019359	nicotinamide nucleotide biosynthetic process	9	0.000458223	10	0.000211519	#N/A	#N/A
GO:0008625	extrinsic apoptotic signaling pathway via death domain receptors	14	0.000482728	11	0.030711	#N/A	#N/A
GO:0060330	regulation of response to interferon-gamma	6	0.000505383	8	6.54875e-06	#N/A	#N/A
GO:0043097	pyrimidine nucleoside salvage	6	0.000505383	6	0.000967938	#N/A	#N/A
GO:0090086	negative regulation of protein deubiquitination	6	0.000505383	6	0.000967938	#N/A	#N/A
GO:0034123	positive regulation of toll-like receptor signaling pathway	6	0.000505383	5	0.00713207	#N/A	#N/A
GO:0008655	pyrimidine-containing compound salvage	6	0.000505383	6	0.000967938	#N/A	#N/A
GO:0031649	heat generation	8	0.000532883	7	0.00586707	#N/A	#N/A
GO:0006695	cholesterol biosynthetic process	12	0.0005456	12	0.00158521	#N/A	#N/A
GO:1902653	secondary alcohol biosynthetic process	12	0.0005456	12	0.00158521	#N/A	#N/A
GO:0006921	cellular component disassembly involved in execution phase of apoptosis	15	0.00054699	12	0.0308589	#N/A	#N/A
GO:0050868	negative regulation of T cell activation	15	0.00054699	15	0.00187935	#N/A	#N/A
GO:0080135	regulation of cellular response to stress	56	0.000550384	55	0.0117119	#N/A	#N/A
GO:0030225	macrophage differentiation	11	0.000550895	12	0.000375988	#N/A	#N/A
GO:0060397	JAK-STAT cascade involved in growth hormone signaling pathway	7	0.000567282	5	0.0303284	#N/A	#N/A
GO:0042994	cytoplasmic sequestering of transcription factor	7	0.000567282	6	0.00674377	#N/A	#N/A
GO:0032753	positive regulation of interleukin-4 production	7	0.000567282	6	0.00674377	#N/A	#N/A
GO:0032653	regulation of interleukin-10 production	7	0.000567282	5	0.0303284	#N/A	#N/A
GO:0006857	oligopeptide transport	7	0.000567282	8	0.000160716	#N/A	#N/A
GO:0006646	phosphatidylethanolamine biosynthetic process	7	0.000567282	#N/A	#N/A	#N/A	#N/A
GO:0042542	response to hydrogen peroxide	18	0.00064988	20	0.000357115	#N/A	#N/A
GO:0002685	regulation of leukocyte migration	21	0.000650859	20	0.00651848	#N/A	#N/A
GO:0022408	negative regulation of cell-cell adhesion	21	0.000650859	21	0.00293664	#N/A	#N/A
GO:2001242	regulation of intrinsic apoptotic signaling pathway	20	0.000658832	22	0.000458771	#N/A	#N/A
GO:0046824	positive regulation of nucleocytoplasmic transport	19	0.000659094	#N/A	#N/A	#N/A	#N/A
GO:0032720	negative regulation of tumor necrosis factor production	9	0.000661864	9	0.0015765	#N/A	#N/A
GO:1903556	negative regulation of tumor necrosis factor superfamily cytokine production	9	0.000661864	9	0.0015765	#N/A	#N/A
GO:0050701	interleukin-1 secretion	13	0.000664583	10	0.0403993	#N/A	#N/A
GO:0001787	natural killer cell proliferation	4	0.000673685	#N/A	#N/A	#N/A	#N/A
GO:0032660	regulation of interleukin-17 production	4	0.000673685	3	0.0157823	#N/A	#N/A
GO:0032661	regulation of interleukin-18 production	4	0.000673685	4	0.00107203	#N/A	#N/A
GO:0045381	regulation of interleukin-18 biosynthetic process	4	0.000673685	4	0.00107203	#N/A	#N/A
GO:0071360	cellular response to exogenous dsRNA	4	0.000673685	4	0.00107203	#N/A	#N/A
GO:0035754	B cell chemotaxis	4	0.000673685	#N/A	#N/A	#N/A	#N/A
GO:0042241	interleukin-18 biosynthetic process	4	0.000673685	4	0.00107203	#N/A	#N/A
GO:1903649	regulation of cytoplasmic transport	48	0.000677745	50	0.00280981	#N/A	#N/A
GO:0072538	T-helper 17 type immune response	5	0.000683327	5	0.00119368	#N/A	#N/A
GO:0042976	activation of Janus kinase activity	5	0.000683327	#N/A	#N/A	#N/A	#N/A
GO:0043320	natural killer cell degranulation	5	0.000683327	4	0.0110014	#N/A	#N/A
GO:0008588	release of cytoplasmic sequestered NF-kappaB	5	0.000683327	4	0.0110014	#N/A	#N/A
GO:0051336	regulation of hydrolase activity	101	0.000695787	#N/A	#N/A	#N/A	#N/A
GO:0019079	viral genome replication	12	0.00070984	14	0.000145854	#N/A	#N/A
GO:0007260	tyrosine phosphorylation of STAT protein	12	0.00070984	11	0.00645764	#N/A	#N/A
GO:0098609	cell-cell adhesion	134	0.000713299	#N/A	#N/A	#N/A	#N/A
GO:0001659	temperature homeostasis	11	0.00073399	10	0.00671802	#N/A	#N/A
GO:0045069	regulation of viral genome replication	11	0.00073399	12	0.000515923	#N/A	#N/A
GO:0033209	tumor necrosis factor-mediated signaling pathway	11	0.00073399	13	0.000119442	#N/A	#N/A
GO:1903827	regulation of cellular protein localization	51	0.000762672	50	0.0136532	#N/A	#N/A
GO:0045620	negative regulation of lymphocyte differentiation	8	0.000802726	9	0.00032212	#N/A	#N/A
GO:0038123	toll-like receptor TLR1:TLR2 signaling pathway	8	0.000802726	7	0.00807229	#N/A	#N/A
GO:0038124	toll-like receptor TLR6:TLR2 signaling pathway	8	0.000802726	7	0.00807229	#N/A	#N/A
GO:0043331	response to dsRNA	13	0.000841368	14	0.000784496	#N/A	#N/A
GO:1903409	reactive oxygen species biosynthetic process	13	0.000841368	14	0.000784496	#N/A	#N/A
GO:0008285	negative regulation of cell proliferation	77	0.000860028	77	0.0172881	#N/A	#N/A
GO:0045944	positive regulation of transcription from RNA polymerase II promoter	99	0.000879551	#N/A	#N/A	#N/A	#N/A
GO:0043312	neutrophil degranulation	7	0.000912821	7	0.00186548	#N/A	#N/A
GO:0032673	regulation of interleukin-4 production	7	0.000912821	6	0.00967074	#N/A	#N/A
GO:0002283	neutrophil activation involved in immune response	7	0.000912821	7	0.00186548	#N/A	#N/A
GO:0046337	phosphatidylethanolamine metabolic process	7	0.000912821	#N/A	#N/A	#N/A	#N/A
GO:0030433	ER-associated ubiquitin-dependent protein catabolic process	12	0.000913466	12	0.00258257	#N/A	#N/A
GO:0036503	ERAD pathway	12	0.000913466	12	0.00258257	#N/A	#N/A
GO:0019076	viral release from host cell	12	0.000913466	12	0.00258257	#N/A	#N/A
GO:0032733	positive regulation of interleukin-10 production	6	0.000916499	#N/A	#N/A	#N/A	#N/A
GO:0032816	positive regulation of natural killer cell activation	6	0.000916499	#N/A	#N/A	#N/A	#N/A
GO:0045579	positive regulation of B cell differentiation	6	0.000916499	5	0.0109887	#N/A	#N/A
GO:0045672	positive regulation of osteoclast differentiation	6	0.000916499	5	0.0109887	#N/A	#N/A
GO:0070234	positive regulation of T cell apoptotic process	6	0.000916499	5	0.0109887	#N/A	#N/A
GO:0046849	bone remodeling	18	0.000920257	#N/A	#N/A	#N/A	#N/A
GO:0070555	response to interleukin-1	14	0.000942555	11	0.0459019	#N/A	#N/A
GO:0046822	regulation of nucleocytoplasmic transport	33	0.000959932	36	0.000974538	#N/A	#N/A
GO:0051453	regulation of intracellular pH	11	0.000964866	9	0.0241705	#N/A	#N/A
GO:0032388	positive regulation of intracellular transport	34	0.000978128	#N/A	#N/A	#N/A	#N/A
GO:0072528	pyrimidine-containing compound biosynthetic process	10	0.00097907	11	0.00060512	#N/A	#N/A
GO:1903829	positive regulation of cellular protein localization	30	0.000984711	#N/A	#N/A	#N/A	#N/A
GO:0046777	protein autophosphorylation	43	0.000999368	#N/A	#N/A	#N/A	#N/A
GO:0002244	hematopoietic progenitor cell differentiation	20	0.00105593	#N/A	#N/A	#N/A	#N/A
GO:1901575	organic substance catabolic process	190	0.00113485	231	1.93838e-06	18	0.0180892
GO:0018279	protein N-linked glycosylation via asparagine	12	0.00116347	13	0.000981704	#N/A	#N/A
GO:0061097	regulation of protein tyrosine kinase activity	12	0.00116347	#N/A	#N/A	#N/A	#N/A
GO:0060396	growth hormone receptor signaling pathway	8	0.00117221	#N/A	#N/A	#N/A	#N/A
GO:0032633	interleukin-4 production	8	0.00117221	7	0.0108319	#N/A	#N/A
GO:2000107	negative regulation of leukocyte apoptotic process	8	0.00117221	8	0.00255308	#N/A	#N/A
GO:0038095	Fc-epsilon receptor signaling pathway	20	0.00122736	#N/A	#N/A	#N/A	#N/A
GO:0034101	erythrocyte homeostasis	23	0.00123937	24	0.00270072	#N/A	#N/A
GO:0045670	regulation of osteoclast differentiation	11	0.00125257	#N/A	#N/A	#N/A	#N/A
GO:0044003	modification by symbiont of host morphology or physiology	9	0.00128959	7	0.0352676	#N/A	#N/A
GO:0050854	regulation of antigen receptor-mediated signaling pathway	9	0.00128959	9	0.00299069	#N/A	#N/A
GO:0030262	apoptotic nuclear changes	10	0.00130396	8	0.0320336	#N/A	#N/A
GO:1902106	negative regulation of leukocyte differentiation	13	0.00131438	13	0.00384233	#N/A	#N/A
GO:0042504	tyrosine phosphorylation of Stat4 protein	3	0.0013411	2	0.0424881	#N/A	#N/A
GO:0030264	nuclear fragmentation involved in apoptotic nuclear change	3	0.0013411	2	0.0424881	#N/A	#N/A
GO:0031652	positive regulation of heat generation	3	0.0013411	2	0.0424881	#N/A	#N/A
GO:0001777	T cell homeostatic proliferation	3	0.0013411	2	0.0424881	#N/A	#N/A
GO:0001866	NK T cell proliferation	3	0.0013411	2	0.0424881	#N/A	#N/A
GO:0032494	response to peptidoglycan	3	0.0013411	3	0.00191756	#N/A	#N/A
GO:0097296	activation of cysteine-type endopeptidase activity involved in apoptotic signaling pathway	3	0.0013411	2	0.0424881	#N/A	#N/A
GO:0032740	positive regulation of interleukin-17 production	3	0.0013411	2	0.0424881	#N/A	#N/A
GO:0001923	B-1 B cell differentiation	3	0.0013411	3	0.00191756	1	0.0225126
GO:0045082	positive regulation of interleukin-10 biosynthetic process	3	0.0013411	2	0.0424881	#N/A	#N/A
GO:0051132	NK T cell activation	3	0.0013411	2	0.0424881	#N/A	#N/A
GO:0051133	regulation of NK T cell activation	3	0.0013411	2	0.0424881	#N/A	#N/A
GO:0051135	positive regulation of NK T cell activation	3	0.0013411	2	0.0424881	#N/A	#N/A
GO:0048597	post-embryonic camera-type eye morphogenesis	3	0.0013411	2	0.0424881	#N/A	#N/A
GO:0032976	release of matrix enzymes from mitochondria	3	0.0013411	2	0.0424881	#N/A	#N/A
GO:0045366	regulation of interleukin-13 biosynthetic process	3	0.0013411	2	0.0424881	#N/A	#N/A
GO:0045368	positive regulation of interleukin-13 biosynthetic process	3	0.0013411	2	0.0424881	#N/A	#N/A
GO:0045359	positive regulation of interferon-beta biosynthetic process	3	0.0013411	3	0.00191756	#N/A	#N/A
GO:0045338	farnesyl diphosphate metabolic process	3	0.0013411	3	0.00191756	#N/A	#N/A
GO:0002352	B cell negative selection	3	0.0013411	2	0.0424881	#N/A	#N/A
GO:0002358	B cell homeostatic proliferation	3	0.0013411	2	0.0424881	#N/A	#N/A
GO:0002339	B cell selection	3	0.0013411	2	0.0424881	#N/A	#N/A
GO:0002481	antigen processing and presentation of exogenous protein antigen via MHC class Ib, TAP-dependent	3	0.0013411	3	0.00191756	#N/A	#N/A
GO:0002484	antigen processing and presentation of endogenous peptide antigen via MHC class I via ER pathway	3	0.0013411	3	0.00191756	#N/A	#N/A
GO:0002485	antigen processing and presentation of endogenous peptide antigen via MHC class I via ER pathway, TAP-dependent	3	0.0013411	3	0.00191756	#N/A	#N/A
GO:0002488	antigen processing and presentation of endogenous peptide antigen via MHC class Ib via ER pathway	3	0.0013411	3	0.00191756	#N/A	#N/A
GO:0002489	antigen processing and presentation of endogenous peptide antigen via MHC class Ib via ER pathway, TAP-dependent	3	0.0013411	3	0.00191756	#N/A	#N/A
GO:0002476	antigen processing and presentation of endogenous peptide antigen via MHC class Ib	3	0.0013411	3	0.00191756	#N/A	#N/A
GO:0002477	antigen processing and presentation of exogenous peptide antigen via MHC class Ib	3	0.0013411	3	0.00191756	#N/A	#N/A
GO:0002428	antigen processing and presentation of peptide antigen via MHC class Ib	3	0.0013411	3	0.00191756	#N/A	#N/A
GO:1902263	apoptotic process involved in embryonic digit morphogenesis	3	0.0013411	2	0.0424881	#N/A	#N/A
GO:0002591	positive regulation of antigen processing and presentation of peptide antigen via MHC class I	3	0.0013411	3	0.00191756	#N/A	#N/A
GO:0002583	regulation of antigen processing and presentation of peptide antigen	3	0.0013411	3	0.00191756	#N/A	#N/A
GO:0002585	positive regulation of antigen processing and presentation of peptide antigen	3	0.0013411	3	0.00191756	#N/A	#N/A
GO:0002589	regulation of antigen processing and presentation of peptide antigen via MHC class I	3	0.0013411	3	0.00191756	#N/A	#N/A
GO:0002676	regulation of chronic inflammatory response	3	0.0013411	2	0.0424881	#N/A	#N/A
GO:1902512	positive regulation of apoptotic DNA fragmentation	3	0.0013411	2	0.0424881	#N/A	#N/A
GO:0070340	detection of bacterial lipopeptide	3	0.0013411	2	0.0424881	#N/A	#N/A
GO:0070427	nucleotide-binding oligomerization domain containing 1 signaling pathway	3	0.0013411	3	0.00191756	1	0.0225126
GO:0071725	response to triacyl bacterial lipopeptide	3	0.0013411	2	0.0424881	#N/A	#N/A
GO:0071727	cellular response to triacyl bacterial lipopeptide	3	0.0013411	2	0.0424881	#N/A	#N/A
GO:0010248	establishment or maintenance of transmembrane electrochemical gradient	3	0.0013411	2	0.0424881	#N/A	#N/A
GO:0035234	ectopic germ cell programmed cell death	3	0.0013411	2	0.0424881	#N/A	#N/A
GO:0034124	regulation of MyD88-dependent toll-like receptor signaling pathway	3	0.0013411	3	0.00191756	#N/A	#N/A
GO:1903626	positive regulation of DNA catabolic process	3	0.0013411	2	0.0424881	#N/A	#N/A
GO:1990117	B cell receptor apoptotic signaling pathway	3	0.0013411	2	0.0424881	#N/A	#N/A
GO:0042495	detection of triacyl bacterial lipopeptide	3	0.0013411	2	0.0424881	#N/A	#N/A
GO:0042231	interleukin-13 biosynthetic process	3	0.0013411	2	0.0424881	#N/A	#N/A
GO:0042520	positive regulation of tyrosine phosphorylation of Stat4 protein	3	0.0013411	2	0.0424881	#N/A	#N/A
GO:0042519	regulation of tyrosine phosphorylation of Stat4 protein	3	0.0013411	2	0.0424881	#N/A	#N/A
GO:0018193	peptidyl-amino acid modification	115	0.00134361	123	0.00549975	#N/A	#N/A
GO:0036010	protein localization to endosome	5	0.00139768	#N/A	#N/A	#N/A	#N/A
GO:0002479	antigen processing and presentation of exogenous peptide antigen via MHC class I, TAP-dependent	5	0.00139768	6	0.000219872	#N/A	#N/A
GO:0044110	growth involved in symbiotic interaction	5	0.00139768	4	0.0178738	#N/A	#N/A
GO:0044116	growth of symbiont involved in interaction with host	5	0.00139768	4	0.0178738	#N/A	#N/A
GO:0044117	growth of symbiont in host	5	0.00139768	4	0.0178738	#N/A	#N/A
GO:0071371	cellular response to gonadotropin stimulus	5	0.00139768	#N/A	#N/A	#N/A	#N/A
GO:2000514	regulation of CD4-positive, alpha-beta T cell activation	7	0.00140486	8	0.000482227	#N/A	#N/A
GO:0032691	negative regulation of interleukin-1 beta production	7	0.00140486	7	0.00283375	#N/A	#N/A
GO:0002437	inflammatory response to antigenic stimulus	7	0.00140486	7	0.00283375	#N/A	#N/A
GO:0050856	regulation of T cell receptor signaling pathway	7	0.00140486	6	0.0134	#N/A	#N/A
GO:0045954	positive regulation of natural killer cell mediated cytotoxicity	7	0.00140486	#N/A	#N/A	#N/A	#N/A
GO:0002687	positive regulation of leukocyte migration	14	0.00141977	13	0.0113219	#N/A	#N/A
GO:0030316	osteoclast differentiation	14	0.00141977	#N/A	#N/A	#N/A	#N/A
GO:0030004	cellular monovalent inorganic cation homeostasis	12	0.00146759	#N/A	#N/A	#N/A	#N/A
GO:0006513	protein monoubiquitination	15	0.00148501	14	0.0118135	#N/A	#N/A
GO:0006139	nucleobase-containing compound metabolic process	619	0.00153829	717	1.66855e-05	#N/A	#N/A
GO:0007250	activation of NF-kappaB-inducing kinase activity	6	0.0015437	5	0.0160559	#N/A	#N/A
GO:0007596	blood coagulation	55	0.00156209	#N/A	#N/A	#N/A	#N/A
GO:0042493	response to drug	57	0.00157715	#N/A	#N/A	#N/A	#N/A
GO:0009056	catabolic process	216	0.00159556	257	1.43466e-05	19	0.0366646
GO:0048771	tissue remodeling	25	0.00159729	#N/A	#N/A	#N/A	#N/A
GO:0046165	alcohol biosynthetic process	25	0.00159729	#N/A	#N/A	#N/A	#N/A
GO:0032897	negative regulation of viral transcription	8	0.00166546	8	0.00357992	#N/A	#N/A
GO:0002446	neutrophil mediated immunity	8	0.00166546	8	0.00357992	#N/A	#N/A
GO:0071378	cellular response to growth hormone stimulus	8	0.00166546	#N/A	#N/A	#N/A	#N/A
GO:0050817	coagulation	55	0.00167317	#N/A	#N/A	#N/A	#N/A
GO:0006909	phagocytosis	30	0.00168696	35	0.000334124	#N/A	#N/A
GO:0044248	cellular catabolic process	174	0.00169395	205	5.09432e-05	#N/A	#N/A
GO:0071901	negative regulation of protein serine/threonine kinase activity	24	0.0017101	24	0.0078868	#N/A	#N/A
GO:0072577	endothelial cell apoptotic process	10	0.00171144	9	0.0134992	#N/A	#N/A
GO:0032637	interleukin-8 production	10	0.00171144	10	0.00416698	#N/A	#N/A
GO:0009612	response to mechanical stimulus	31	0.00171578	28	0.0465943	#N/A	#N/A
GO:0072525	pyridine-containing compound biosynthetic process	9	0.00174707	10	0.000975701	#N/A	#N/A
GO:0000060	protein import into nucleus, translocation	9	0.00174707	10	0.000975701	#N/A	#N/A
GO:0051224	negative regulation of protein transport	28	0.00179062	#N/A	#N/A	#N/A	#N/A
GO:1901652	response to peptide	57	0.00180248	#N/A	#N/A	#N/A	#N/A
GO:0042992	negative regulation of transcription factor import into nucleus	12	0.00183434	13	0.00160603	#N/A	#N/A
GO:0046782	regulation of viral transcription	12	0.00183434	10	0.034975	#N/A	#N/A
GO:0097039	protein linear polyubiquitination	4	0.00184371	4	0.0028983	#N/A	#N/A
GO:0002420	natural killer cell mediated cytotoxicity directed against tumor cell target	4	0.00184371	3	0.0286662	#N/A	#N/A
GO:0002423	natural killer cell mediated immune response to tumor cell	4	0.00184371	3	0.0286662	#N/A	#N/A
GO:0002719	negative regulation of cytokine production involved in immune response	4	0.00184371	4	0.0028983	#N/A	#N/A
GO:0002860	positive regulation of natural killer cell mediated cytotoxicity directed against tumor cell target	4	0.00184371	3	0.0286662	#N/A	#N/A
GO:0002855	regulation of natural killer cell mediated immune response to tumor cell	4	0.00184371	3	0.0286662	#N/A	#N/A
GO:0002857	positive regulation of natural killer cell mediated immune response to tumor cell	4	0.00184371	3	0.0286662	#N/A	#N/A
GO:0002858	regulation of natural killer cell mediated cytotoxicity directed against tumor cell target	4	0.00184371	3	0.0286662	#N/A	#N/A
GO:0090383	phagosome acidification	4	0.00184371	4	0.0028983	#N/A	#N/A
GO:0008635	activation of cysteine-type endopeptidase activity involved in apoptotic process by cytochrome c	4	0.00184371	3	0.0286662	#N/A	#N/A
GO:0007050	cell cycle arrest	30	0.00187024	#N/A	#N/A	#N/A	#N/A
GO:0046483	heterocycle metabolic process	636	0.00189254	737	1.9391e-05	#N/A	#N/A
GO:0030218	erythrocyte differentiation	22	0.00194227	22	0.00819842	#N/A	#N/A
GO:0044801	single-organism membrane fusion	19	0.00197361	#N/A	#N/A	#N/A	#N/A
GO:0006644	phospholipid metabolic process	51	0.00200806	#N/A	#N/A	#N/A	#N/A
GO:0032870	cellular response to hormone stimulus	53	0.00203358	#N/A	#N/A	#N/A	#N/A
GO:0042509	regulation of tyrosine phosphorylation of STAT protein	11	0.00203961	10	0.0152728	#N/A	#N/A
GO:0006826	iron ion transport	11	0.00203961	#N/A	#N/A	#N/A	#N/A
GO:0007599	hemostasis	55	0.00204908	#N/A	#N/A	#N/A	#N/A
GO:1903828	negative regulation of cellular protein localization	23	0.00206735	22	0.0173071	#N/A	#N/A
GO:0032613	interleukin-10 production	7	0.0020816	#N/A	#N/A	#N/A	#N/A
GO:0048660	regulation of smooth muscle cell proliferation	17	0.00209764	17	0.00717332	#N/A	#N/A
GO:1901360	organic cyclic compound metabolic process	660	0.00210089	761	4.40225e-05	#N/A	#N/A
GO:0030522	intracellular receptor signaling pathway	33	0.00211973	37	0.00118876	#N/A	#N/A
GO:0090304	nucleic acid metabolic process	554	0.00218441	633	0.000223328	#N/A	#N/A
GO:0007257	activation of JUN kinase activity	10	0.00221602	#N/A	#N/A	#N/A	#N/A
GO:0046209	nitric oxide metabolic process	12	0.002273	13	0.00202402	#N/A	#N/A
GO:0031098	stress-activated protein kinase signaling cascade	42	0.00230502	#N/A	#N/A	#N/A	#N/A
GO:0072678	T cell migration	8	0.00230932	7	0.0182923	#N/A	#N/A
GO:0001960	negative regulation of cytokine-mediated signaling pathway	9	0.00232567	9	0.00525242	#N/A	#N/A
GO:0002702	positive regulation of production of molecular mediator of immune response	9	0.00232567	9	0.00525242	#N/A	#N/A
GO:0042036	negative regulation of cytokine biosynthetic process	9	0.00232567	8	0.0176552	#N/A	#N/A
GO:0048284	organelle fusion	18	0.00237109	#N/A	#N/A	#N/A	#N/A
GO:0032735	positive regulation of interleukin-12 production	6	0.00245074	5	0.0224669	#N/A	#N/A
GO:0002467	germinal center formation	6	0.00245074	6	0.00451612	#N/A	#N/A
GO:0033081	regulation of T cell differentiation in thymus	6	0.00245074	5	0.0224669	#N/A	#N/A
GO:0071285	cellular response to lithium ion	6	0.00245074	#N/A	#N/A	#N/A	#N/A
GO:0090085	regulation of protein deubiquitination	6	0.00245074	6	0.00451612	#N/A	#N/A
GO:2000398	regulation of thymocyte aggregation	6	0.00245074	5	0.0224669	#N/A	#N/A
GO:0010939	regulation of necrotic cell death	6	0.00245074	8	8.41834e-05	#N/A	#N/A
GO:0042149	cellular response to glucose starvation	6	0.00245074	5	0.0224669	#N/A	#N/A
GO:1904589	regulation of protein import	28	0.0024607	30	0.00360717	#N/A	#N/A
GO:0042306	regulation of protein import into nucleus	28	0.0024607	30	0.00360717	#N/A	#N/A
GO:0019637	organophosphate metabolic process	127	0.00248721	142	0.00182208	13	0.0196566
GO:0051865	protein autoubiquitination	14	0.00250083	15	0.00277743	#N/A	#N/A
GO:0035914	skeletal muscle cell differentiation	14	0.00250083	#N/A	#N/A	#N/A	#N/A
GO:0060334	regulation of interferon-gamma-mediated signaling pathway	5	0.00254196	7	3.86532e-05	#N/A	#N/A
GO:0072666	establishment of protein localization to vacuole	5	0.00254196	#N/A	#N/A	#N/A	#N/A
GO:0006622	protein targeting to lysosome	5	0.00254196	#N/A	#N/A	#N/A	#N/A
GO:0006623	protein targeting to vacuole	5	0.00254196	#N/A	#N/A	#N/A	#N/A
GO:0045622	regulation of T-helper cell differentiation	5	0.00254196	6	0.000491701	#N/A	#N/A
GO:0035455	response to interferon-alpha	5	0.00254196	#N/A	#N/A	#N/A	#N/A
GO:2000406	positive regulation of T cell migration	5	0.00254196	4	0.0269029	#N/A	#N/A
GO:0070302	regulation of stress-activated protein kinase signaling cascade	33	0.00255172	#N/A	#N/A	#N/A	#N/A
GO:0046427	positive regulation of JAK-STAT cascade	11	0.00256202	#N/A	#N/A	#N/A	#N/A
GO:0010876	lipid localization	46	0.00264414	#N/A	#N/A	#N/A	#N/A
GO:2001057	reactive nitrogen species metabolic process	12	0.00279359	13	0.00252757	#N/A	#N/A
GO:0060761	negative regulation of response to cytokine stimulus	10	0.00283353	10	0.00671802	#N/A	#N/A
GO:1903322	positive regulation of protein modification by small protein conjugation or removal	20	0.00283583	24	0.00038994	3	0.0344139
GO:0048659	smooth muscle cell proliferation	17	0.00284761	17	0.00947608	#N/A	#N/A
GO:0006357	regulation of transcription from RNA polymerase II promoter	167	0.00287458	#N/A	#N/A	#N/A	#N/A
GO:0002698	negative regulation of immune effector process	13	0.00292819	14	0.00296673	#N/A	#N/A
GO:1901184	regulation of ERBB signaling pathway	14	0.00298476	14	0.00865896	#N/A	#N/A
GO:0043507	positive regulation of JUN kinase activity	14	0.00298476	#N/A	#N/A	#N/A	#N/A
GO:0006613	cotranslational protein targeting to membrane	7	0.00298502	15	5.92132e-11	2	0.00891734
GO:0071354	cellular response to interleukin-6	7	0.00298502	8	0.00119184	#N/A	#N/A
GO:0019674	NAD metabolic process	9	0.00304662	10	0.00183409	#N/A	#N/A
GO:1904035	regulation of epithelial cell apoptotic process	9	0.00304662	8	0.0217941	#N/A	#N/A
GO:0090316	positive regulation of intracellular protein transport	24	0.00307494	#N/A	#N/A	#N/A	#N/A
GO:0051452	intracellular pH reduction	8	0.00313305	8	0.00656059	#N/A	#N/A
GO:0045851	pH reduction	8	0.00313305	8	0.00656059	#N/A	#N/A
GO:0000266	mitochondrial fission	11	0.00318733	#N/A	#N/A	#N/A	#N/A
GO:0006809	nitric oxide biosynthetic process	11	0.00318733	12	0.00258257	#N/A	#N/A
GO:0050702	interleukin-1 beta secretion	11	0.00318733	10	0.0217742	#N/A	#N/A
GO:0051896	regulation of protein kinase B signaling	22	0.00318834	22	0.0127376	#N/A	#N/A
GO:0008610	lipid biosynthetic process	76	0.00319621	#N/A	#N/A	#N/A	#N/A
GO:0070201	regulation of establishment of protein localization	78	0.00326278	#N/A	#N/A	#N/A	#N/A
GO:1903707	negative regulation of hemopoiesis	17	0.00329891	16	0.0229551	#N/A	#N/A
GO:0008654	phospholipid biosynthetic process	33	0.00334038	#N/A	#N/A	#N/A	#N/A
GO:1904591	positive regulation of protein import	16	0.00341821	14	0.0472534	#N/A	#N/A
GO:0042307	positive regulation of protein import into nucleus	16	0.00341821	14	0.0472534	#N/A	#N/A
GO:1903321	negative regulation of protein modification by small protein conjugation or removal	19	0.00342882	21	0.00254314	#N/A	#N/A
GO:2001236	regulation of extrinsic apoptotic signaling pathway	24	0.00343681	23	0.0264134	#N/A	#N/A
GO:0016125	sterol metabolic process	25	0.00352626	25	0.0154285	#N/A	#N/A
GO:0019080	viral gene expression	14	0.00354279	19	4.40379e-05	#N/A	#N/A
GO:0044033	multi-organism metabolic process	14	0.00354279	19	4.40379e-05	#N/A	#N/A
GO:0006810	transport	517	0.00357756	#N/A	#N/A	#N/A	#N/A
GO:0030890	positive regulation of B cell proliferation	10	0.003581	11	0.00256625	#N/A	#N/A
GO:0048871	multicellular organismal homeostasis	42	0.00363975	#N/A	#N/A	#N/A	#N/A
GO:0032844	regulation of homeostatic process	51	0.00368704	#N/A	#N/A	#N/A	#N/A
GO:0051098	regulation of binding	29	0.0036958	#N/A	#N/A	#N/A	#N/A
GO:0007162	negative regulation of cell adhesion	30	0.00369999	#N/A	#N/A	#N/A	#N/A
GO:0031650	regulation of heat generation	6	0.00370637	5	0.0303284	#N/A	#N/A
GO:0001779	natural killer cell differentiation	6	0.00370637	#N/A	#N/A	#N/A	#N/A
GO:0045581	negative regulation of T cell differentiation	6	0.00370637	8	0.000160716	#N/A	#N/A
GO:0070229	negative regulation of lymphocyte apoptotic process	6	0.00370637	6	0.00674377	#N/A	#N/A
GO:0046636	negative regulation of alpha-beta T cell activation	6	0.00370637	6	0.00674377	#N/A	#N/A
GO:0034105	positive regulation of tissue remodeling	6	0.00370637	#N/A	#N/A	#N/A	#N/A
GO:0033157	regulation of intracellular protein transport	37	0.00375243	36	0.0356724	#N/A	#N/A
GO:1903651	positive regulation of cytoplasmic transport	24	0.00383383	#N/A	#N/A	#N/A	#N/A
GO:1903531	negative regulation of secretion by cell	21	0.0038629	#N/A	#N/A	#N/A	#N/A
GO:0060368	regulation of Fc receptor mediated stimulatory signaling pathway	4	0.00392605	3	0.0455928	#N/A	#N/A
GO:0072539	T-helper 17 cell differentiation	4	0.00392605	4	0.00609755	#N/A	#N/A
GO:0097284	hepatocyte apoptotic process	4	0.00392605	5	0.000498855	#N/A	#N/A
GO:0001660	fever generation	4	0.00392605	4	0.00609755	#N/A	#N/A
GO:0033089	positive regulation of T cell differentiation in thymus	4	0.00392605	#N/A	#N/A	#N/A	#N/A
GO:0044126	regulation of growth of symbiont in host	4	0.00392605	3	0.0455928	#N/A	#N/A
GO:0044144	modulation of growth of symbiont involved in interaction with host	4	0.00392605	3	0.0455928	#N/A	#N/A
GO:0044146	negative regulation of growth of symbiont involved in interaction with host	4	0.00392605	3	0.0455928	#N/A	#N/A
GO:0044130	negative regulation of growth of symbiont in host	4	0.00392605	3	0.0455928	#N/A	#N/A
GO:0075136	response to host	4	0.00392605	3	0.0455928	#N/A	#N/A
GO:0002701	negative regulation of production of molecular mediator of immune response	4	0.00392605	5	0.000498855	#N/A	#N/A
GO:0002834	regulation of response to tumor cell	4	0.00392605	3	0.0455928	#N/A	#N/A
GO:0002836	positive regulation of response to tumor cell	4	0.00392605	3	0.0455928	#N/A	#N/A
GO:0002837	regulation of immune response to tumor cell	4	0.00392605	3	0.0455928	#N/A	#N/A
GO:0002839	positive regulation of immune response to tumor cell	4	0.00392605	3	0.0455928	#N/A	#N/A
GO:0044546	NLRP3 inflammasome complex assembly	4	0.00392605	4	0.00609755	#N/A	#N/A
GO:0052173	response to defenses of other organism involved in symbiotic interaction	4	0.00392605	3	0.0455928	#N/A	#N/A
GO:0052200	response to host defenses	4	0.00392605	3	0.0455928	#N/A	#N/A
GO:0046642	negative regulation of alpha-beta T cell proliferation	4	0.00392605	3	0.0455928	#N/A	#N/A
GO:2000400	positive regulation of thymocyte aggregation	4	0.00392605	#N/A	#N/A	#N/A	#N/A
GO:0042228	interleukin-8 biosynthetic process	4	0.00392605	5	0.000498855	#N/A	#N/A
GO:0032677	regulation of interleukin-8 production	9	0.00393271	9	0.00865157	#N/A	#N/A
GO:0015991	ATP hydrolysis coupled proton transport	9	0.00393271	13	2.49343e-05	#N/A	#N/A
GO:0015988	energy coupled proton transmembrane transport, against electrochemical gradient	9	0.00393271	13	2.49343e-05	#N/A	#N/A
GO:1900182	positive regulation of protein localization to nucleus	16	0.00397026	#N/A	#N/A	#N/A	#N/A
GO:0072655	establishment of protein localization to mitochondrion	12	0.00412429	14	0.00126407	#N/A	#N/A
GO:0008637	apoptotic mitochondrial changes	18	0.00414773	17	0.0279075	#N/A	#N/A
GO:0043029	T cell homeostasis	7	0.00416011	6	0.0303123	#N/A	#N/A
GO:0032757	positive regulation of interleukin-8 production	7	0.00416011	6	0.0303123	#N/A	#N/A
GO:0045071	negative regulation of viral genome replication	7	0.00416011	7	0.00807229	#N/A	#N/A
GO:0002833	positive regulation of response to biotic stimulus	7	0.00416011	7	0.00807229	#N/A	#N/A
GO:0033598	mammary gland epithelial cell proliferation	7	0.00416011	8	0.00177165	#N/A	#N/A
GO:0070741	response to interleukin-6	7	0.00416011	8	0.00177165	#N/A	#N/A
GO:0008053	mitochondrial fusion	7	0.00416011	6	0.0303123	#N/A	#N/A
GO:0009435	NAD biosynthetic process	7	0.00416011	8	0.00177165	#N/A	#N/A
GO:0038093	Fc receptor signaling pathway	23	0.00416283	#N/A	#N/A	#N/A	#N/A
GO:0008203	cholesterol metabolic process	23	0.00416283	23	0.0166827	#N/A	#N/A
GO:0042503	tyrosine phosphorylation of Stat3 protein	8	0.00416803	8	0.00861522	#N/A	#N/A
GO:0032880	regulation of protein localization	87	0.00419145	#N/A	#N/A	#N/A	#N/A
GO:1900118	negative regulation of execution phase of apoptosis	5	0.00423911	5	0.00713207	#N/A	#N/A
GO:0032495	response to muramyl dipeptide	5	0.00423911	5	0.00713207	#N/A	#N/A
GO:0048207	vesicle targeting, rough ER to cis-Golgi	5	0.00423911	5	0.00713207	#N/A	#N/A
GO:0048208	COPII vesicle coating	5	0.00423911	5	0.00713207	#N/A	#N/A
GO:0002643	regulation of tolerance induction	5	0.00423911	5	0.00713207	#N/A	#N/A
GO:0042092	type 2 immune response	5	0.00423911	6	0.000967938	#N/A	#N/A
GO:0090114	COPII-coated vesicle budding	5	0.00423911	5	0.00713207	#N/A	#N/A
GO:2000353	positive regulation of endothelial cell apoptotic process	5	0.00423911	4	0.0382005	#N/A	#N/A
GO:0010934	macrophage cytokine production	5	0.00423911	#N/A	#N/A	#N/A	#N/A
GO:0032872	regulation of stress-activated MAPK cascade	32	0.0043761	#N/A	#N/A	#N/A	#N/A
GO:0046328	regulation of JNK cascade	29	0.00445661	#N/A	#N/A	#N/A	#N/A
GO:0045582	positive regulation of T cell differentiation	10	0.00447655	9	0.0287817	#N/A	#N/A
GO:0051051	negative regulation of transport	47	0.00447897	#N/A	#N/A	#N/A	#N/A
GO:0043434	response to peptide hormone	49	0.00448258	#N/A	#N/A	#N/A	#N/A
GO:1902652	secondary alcohol metabolic process	23	0.00464386	23	0.0183584	#N/A	#N/A
GO:0016192	vesicle-mediated transport	163	0.00468675	#N/A	#N/A	#N/A	#N/A
GO:0031398	positive regulation of protein ubiquitination	18	0.00473183	22	0.000547445	3	0.0266181
GO:0043491	protein kinase B signaling	26	0.00486355	26	0.0210447	#N/A	#N/A
GO:0042535	positive regulation of tumor necrosis factor biosynthetic process	3	0.00492112	#N/A	#N/A	#N/A	#N/A
GO:0048050	post-embryonic eye morphogenesis	3	0.00492112	#N/A	#N/A	#N/A	#N/A
GO:0032736	positive regulation of interleukin-13 production	3	0.00492112	#N/A	#N/A	#N/A	#N/A
GO:0032700	negative regulation of interleukin-17 production	3	0.00492112	#N/A	#N/A	#N/A	#N/A
GO:0032817	regulation of natural killer cell proliferation	3	0.00492112	#N/A	#N/A	#N/A	#N/A
GO:0032819	positive regulation of natural killer cell proliferation	3	0.00492112	#N/A	#N/A	#N/A	#N/A
GO:0048293	regulation of isotype switching to IgE isotypes	3	0.00492112	3	0.00695613	#N/A	#N/A
GO:0048289	isotype switching to IgE isotypes	3	0.00492112	3	0.00695613	#N/A	#N/A
GO:0032645	regulation of granulocyte macrophage colony-stimulating factor production	3	0.00492112	#N/A	#N/A	#N/A	#N/A
GO:0032604	granulocyte macrophage colony-stimulating factor production	3	0.00492112	#N/A	#N/A	#N/A	#N/A
GO:0045074	regulation of interleukin-10 biosynthetic process	3	0.00492112	#N/A	#N/A	#N/A	#N/A
GO:0006808	regulation of nitrogen utilization	3	0.00492112	#N/A	#N/A	#N/A	#N/A
GO:0019740	nitrogen utilization	3	0.00492112	#N/A	#N/A	#N/A	#N/A
GO:0045410	positive regulation of interleukin-6 biosynthetic process	3	0.00492112	#N/A	#N/A	#N/A	#N/A
GO:0006927	transformed cell apoptotic process	3	0.00492112	#N/A	#N/A	#N/A	#N/A
GO:0071372	cellular response to follicle-stimulating hormone stimulus	3	0.00492112	#N/A	#N/A	1	0.0299044
GO:0070339	response to bacterial lipopeptide	3	0.00492112	#N/A	#N/A	#N/A	#N/A
GO:0071220	cellular response to bacterial lipoprotein	3	0.00492112	#N/A	#N/A	#N/A	#N/A
GO:0071221	cellular response to bacterial lipopeptide	3	0.00492112	#N/A	#N/A	#N/A	#N/A
GO:0022614	membrane to membrane docking	3	0.00492112	#N/A	#N/A	#N/A	#N/A
GO:1990009	retinal cell apoptotic process	3	0.00492112	#N/A	#N/A	#N/A	#N/A
GO:0035419	activation of MAPK activity involved in innate immune response	3	0.00492112	#N/A	#N/A	#N/A	#N/A
GO:0042091	interleukin-10 biosynthetic process	3	0.00492112	#N/A	#N/A	#N/A	#N/A
GO:0034136	negative regulation of toll-like receptor 2 signaling pathway	3	0.00492112	3	0.00695613	#N/A	#N/A
GO:0006725	cellular aromatic compound metabolic process	634	0.00494498	735	7.57133e-05	#N/A	#N/A
GO:0097192	extrinsic apoptotic signaling pathway in absence of ligand	12	0.00495797	#N/A	#N/A	#N/A	#N/A
GO:0038034	signal transduction in absence of ligand	12	0.00495797	#N/A	#N/A	#N/A	#N/A
GO:0070585	protein localization to mitochondrion	12	0.00495797	14	0.00158343	#N/A	#N/A
GO:0006888	ER to Golgi vesicle-mediated transport	13	0.0049834	14	0.00521242	#N/A	#N/A
GO:0033077	T cell differentiation in thymus	13	0.0049834	15	0.00187935	#N/A	#N/A
GO:0071594	thymocyte aggregation	13	0.0049834	15	0.00187935	#N/A	#N/A
GO:0007565	female pregnancy	22	0.0050455	25	0.00239144	#N/A	#N/A
GO:0051403	stress-activated MAPK cascade	40	0.00513128	#N/A	#N/A	#N/A	#N/A
GO:0006897	endocytosis	78	0.00532176	#N/A	#N/A	#N/A	#N/A
GO:0006638	neutral lipid metabolic process	18	0.00538176	#N/A	#N/A	#N/A	#N/A
GO:0006639	acylglycerol metabolic process	18	0.00538176	#N/A	#N/A	#N/A	#N/A
GO:0030540	female genitalia development	6	0.0053825	6	0.00967074	#N/A	#N/A
GO:0043370	regulation of CD4-positive, alpha-beta T cell differentiation	6	0.0053825	7	0.00186548	#N/A	#N/A
GO:0043174	nucleoside salvage	6	0.0053825	6	0.00967074	#N/A	#N/A
GO:0070102	interleukin-6-mediated signaling pathway	6	0.0053825	7	0.00186548	#N/A	#N/A
GO:0050732	negative regulation of peptidyl-tyrosine phosphorylation	8	0.00544733	8	0.011115	#N/A	#N/A
GO:0046637	regulation of alpha-beta T cell differentiation	8	0.00544733	10	0.000690601	#N/A	#N/A
GO:0060416	response to growth hormone	10	0.00553929	#N/A	#N/A	#N/A	#N/A
GO:0051898	negative regulation of protein kinase B signaling	10	0.00553929	11	0.00416076	#N/A	#N/A
GO:0007176	regulation of epidermal growth factor-activated receptor activity	7	0.00565406	#N/A	#N/A	#N/A	#N/A
GO:1990090	cellular response to nerve growth factor stimulus	7	0.00565406	#N/A	#N/A	#N/A	#N/A
GO:1990089	response to nerve growth factor	7	0.00565406	#N/A	#N/A	#N/A	#N/A
GO:0046686	response to cadmium ion	7	0.00565406	#N/A	#N/A	#N/A	#N/A
GO:0006641	triglyceride metabolic process	17	0.00573465	#N/A	#N/A	#N/A	#N/A
GO:0071375	cellular response to peptide hormone stimulus	38	0.00581501	#N/A	#N/A	#N/A	#N/A
GO:0000302	response to reactive oxygen species	25	0.0058778	30	0.000889817	#N/A	#N/A
GO:0042058	regulation of epidermal growth factor receptor signaling pathway	13	0.00588103	13	0.0154411	#N/A	#N/A
GO:0051726	regulation of cell cycle	91	0.00600679	#N/A	#N/A	#N/A	#N/A
GO:1903533	regulation of protein targeting	31	0.00622092	33	0.0108579	#N/A	#N/A
GO:0001525	angiogenesis	73	0.00625553	76	0.0304352	#N/A	#N/A
GO:0050878	regulation of body fluid levels	67	0.00626929	#N/A	#N/A	#N/A	#N/A
GO:0006611	protein export from nucleus	9	0.00629811	#N/A	#N/A	#N/A	#N/A
GO:0046626	regulation of insulin receptor signaling pathway	9	0.00629811	9	0.0134992	#N/A	#N/A
GO:0030168	platelet activation	27	0.00646988	28	0.0161757	#N/A	#N/A
GO:1904406	negative regulation of nitric oxide metabolic process	5	0.0066124	5	0.0109887	#N/A	#N/A
GO:0060760	positive regulation of response to cytokine stimulus	5	0.0066124	5	0.0109887	#N/A	#N/A
GO:0055083	monovalent inorganic anion homeostasis	5	0.0066124	#N/A	#N/A	#N/A	#N/A
GO:0032469	endoplasmic reticulum calcium ion homeostasis	5	0.0066124	5	0.0109887	#N/A	#N/A
GO:0001961	positive regulation of cytokine-mediated signaling pathway	5	0.0066124	5	0.0109887	#N/A	#N/A
GO:0045019	negative regulation of nitric oxide biosynthetic process	5	0.0066124	5	0.0109887	#N/A	#N/A
GO:0006654	phosphatidic acid biosynthetic process	5	0.0066124	#N/A	#N/A	#N/A	#N/A
GO:0046473	phosphatidic acid metabolic process	5	0.0066124	#N/A	#N/A	#N/A	#N/A
GO:1903427	negative regulation of reactive oxygen species biosynthetic process	5	0.0066124	5	0.0109887	#N/A	#N/A
GO:0016998	cell wall macromolecule catabolic process	5	0.0066124	#N/A	#N/A	#N/A	#N/A
GO:0042590	antigen processing and presentation of exogenous peptide antigen via MHC class I	5	0.0066124	8	1.74928e-05	#N/A	#N/A
GO:1901698	response to nitrogen compound	102	0.00665623	#N/A	#N/A	#N/A	#N/A
GO:0014066	regulation of phosphatidylinositol 3-kinase signaling	14	0.00668383	#N/A	#N/A	#N/A	#N/A
GO:0019915	lipid storage	14	0.00668383	#N/A	#N/A	#N/A	#N/A
GO:0071347	cellular response to interleukin-1	10	0.00678918	9	0.0397791	#N/A	#N/A
GO:0051649	establishment of localization in cell	259	0.00690432	290	0.0059328	#N/A	#N/A
GO:0051220	cytoplasmic sequestering of protein	8	0.00700534	#N/A	#N/A	#N/A	#N/A
GO:0010226	response to lithium ion	8	0.00700534	#N/A	#N/A	#N/A	#N/A
GO:0015908	fatty acid transport	12	0.00702539	12	0.0173748	#N/A	#N/A
GO:0051048	negative regulation of secretion	23	0.00705363	#N/A	#N/A	#N/A	#N/A
GO:1901653	cellular response to peptide	43	0.0070917	#N/A	#N/A	#N/A	#N/A
GO:0043497	regulation of protein heterodimerization activity	4	0.00716877	#N/A	#N/A	#N/A	#N/A
GO:0043950	positive regulation of cAMP-mediated signaling	4	0.00716877	4	0.0110014	#N/A	#N/A
GO:0045063	T-helper 1 cell differentiation	4	0.00716877	5	0.00119368	#N/A	#N/A
GO:0045191	regulation of isotype switching	4	0.00716877	5	0.00119368	#N/A	#N/A
GO:0070243	regulation of thymocyte apoptotic process	4	0.00716877	4	0.0110014	#N/A	#N/A
GO:1904590	negative regulation of protein import	15	0.00736487	15	0.0206453	#N/A	#N/A
GO:0042308	negative regulation of protein import into nucleus	15	0.00736487	15	0.0206453	#N/A	#N/A
GO:0051234	establishment of localization	522	0.00739336	#N/A	#N/A	#N/A	#N/A
GO:0006309	apoptotic DNA fragmentation	7	0.0075154	6	0.0470626	#N/A	#N/A
GO:0002720	positive regulation of cytokine production involved in immune response	7	0.0075154	7	0.0142162	#N/A	#N/A
GO:0009628	response to abiotic stimulus	121	0.00752644	#N/A	#N/A	#N/A	#N/A
GO:0048199	vesicle targeting, to, from or within Golgi	6	0.00755213	6	0.0134	#N/A	#N/A
GO:0050731	positive regulation of peptidyl-tyrosine phosphorylation	21	0.0076003	#N/A	#N/A	#N/A	#N/A
GO:0014065	phosphatidylinositol 3-kinase signaling	18	0.00778079	#N/A	#N/A	#N/A	#N/A
GO:0006665	sphingolipid metabolic process	23	0.00779419	#N/A	#N/A	#N/A	#N/A
GO:0009620	response to fungus	9	0.0078289	12	0.000375988	3	0.00195218
GO:1902580	single-organism cellular localization	111	0.00801298	121	0.0152293	#N/A	#N/A
GO:0034644	cellular response to UV	10	0.00824682	#N/A	#N/A	#N/A	#N/A
GO:0070206	protein trimerization	12	0.00828607	12	0.0202256	#N/A	#N/A
GO:0051223	regulation of protein transport	70	0.00858492	#N/A	#N/A	#N/A	#N/A
GO:0051168	nuclear export	18	0.00874927	21	0.00293664	#N/A	#N/A
GO:0010332	response to gamma radiation	8	0.00887721	#N/A	#N/A	#N/A	#N/A
GO:0090199	regulation of release of cytochrome c from mitochondria	8	0.00887721	#N/A	#N/A	#N/A	#N/A
GO:0044255	cellular lipid metabolic process	111	0.00893007	#N/A	#N/A	#N/A	#N/A
GO:0034641	cellular nitrogen compound metabolic process	681	0.00919601	851	2.56505e-11	66	3.23378e-05
GO:0060707	trophoblast giant cell differentiation	5	0.00978034	#N/A	#N/A	#N/A	#N/A
GO:0045409	negative regulation of interleukin-6 biosynthetic process	5	0.00978034	#N/A	#N/A	#N/A	#N/A
GO:0002637	regulation of immunoglobulin production	5	0.00978034	6	0.00288127	#N/A	#N/A
GO:0070498	interleukin-1-mediated signaling pathway	5	0.00978034	5	0.0160559	#N/A	#N/A
GO:0070670	response to interleukin-4	5	0.00978034	6	0.00288127	#N/A	#N/A
GO:0090208	positive regulation of triglyceride metabolic process	5	0.00978034	#N/A	#N/A	#N/A	#N/A
GO:1904037	positive regulation of epithelial cell apoptotic process	5	0.00978034	#N/A	#N/A	#N/A	#N/A
GO:0036230	granulocyte activation	7	0.00979306	8	0.00489923	#N/A	#N/A
GO:0051715	cytolysis in other organism	7	0.00979306	#N/A	#N/A	#N/A	#N/A
GO:0044179	hemolysis in other organism	7	0.00979306	#N/A	#N/A	#N/A	#N/A
GO:0042119	neutrophil activation	7	0.00979306	8	0.00489923	#N/A	#N/A
GO:1900076	regulation of cellular response to insulin stimulus	10	0.00993332	#N/A	#N/A	#N/A	#N/A
GO:0002690	positive regulation of leukocyte chemotaxis	10	0.00993332	10	0.0217742	#N/A	#N/A
GO:0006614	SRP-dependent cotranslational protein targeting to membrane	6	0.0102874	14	3.79114e-10	2	0.0080181
GO:0002675	positive regulation of acute inflammatory response	6	0.0102874	6	0.0180277	#N/A	#N/A
GO:0010224	response to UV-B	6	0.0102874	6	0.0180277	#N/A	#N/A
GO:0090150	establishment of protein localization to membrane	35	0.010455	41	0.00275926	#N/A	#N/A
GO:0071214	cellular response to abiotic stimulus	29	0.0105089	#N/A	#N/A	#N/A	#N/A
GO:0038127	ERBB signaling pathway	27	0.0109082	#N/A	#N/A	#N/A	#N/A
GO:0070059	intrinsic apoptotic signaling pathway in response to endoplasmic reticulum stress	8	0.0110984	8	0.0217941	#N/A	#N/A
GO:0042533	tumor necrosis factor biosynthetic process	3	0.0112923	#N/A	#N/A	#N/A	#N/A
GO:0042534	regulation of tumor necrosis factor biosynthetic process	3	0.0112923	#N/A	#N/A	#N/A	#N/A
GO:0072537	fibroblast activation	3	0.0112923	3	0.0157823	#N/A	#N/A
GO:0042977	activation of JAK2 kinase activity	3	0.0112923	#N/A	#N/A	#N/A	#N/A
GO:0043316	cytotoxic T cell degranulation	3	0.0112923	#N/A	#N/A	#N/A	#N/A
GO:0001774	microglial cell activation	3	0.0112923	#N/A	#N/A	#N/A	#N/A
GO:0019049	evasion or tolerance of host defenses by virus	3	0.0112923	#N/A	#N/A	#N/A	#N/A
GO:0032693	negative regulation of interleukin-10 production	3	0.0112923	#N/A	#N/A	#N/A	#N/A
GO:0044026	DNA hypermethylation	3	0.0112923	#N/A	#N/A	#N/A	#N/A
GO:0044027	hypermethylation of CpG island	3	0.0112923	#N/A	#N/A	#N/A	#N/A
GO:0051832	avoidance of defenses of other organism involved in symbiotic interaction	3	0.0112923	#N/A	#N/A	#N/A	#N/A
GO:0051834	evasion or tolerance of defenses of other organism involved in symbiotic interaction	3	0.0112923	#N/A	#N/A	#N/A	#N/A
GO:0002475	antigen processing and presentation via MHC class Ib	3	0.0112923	3	0.0157823	#N/A	#N/A
GO:1902339	positive regulation of apoptotic process involved in morphogenesis	3	0.0112923	#N/A	#N/A	#N/A	#N/A
GO:0044413	avoidance of host defenses	3	0.0112923	#N/A	#N/A	#N/A	#N/A
GO:0044415	evasion or tolerance of host defenses	3	0.0112923	#N/A	#N/A	#N/A	#N/A
GO:0015732	prostaglandin transport	3	0.0112923	4	0.00107203	#N/A	#N/A
GO:0015809	arginine transport	3	0.0112923	3	0.0157823	#N/A	#N/A
GO:0071763	nuclear membrane organization	3	0.0112923	#N/A	#N/A	#N/A	#N/A
GO:0071557	histone H3-K27 demethylation	3	0.0112923	#N/A	#N/A	#N/A	#N/A
GO:0039529	RIG-I signaling pathway	3	0.0112923	3	0.0157823	#N/A	#N/A
GO:0039531	regulation of viral-induced cytoplasmic pattern recognition receptor signaling pathway	3	0.0112923	3	0.0157823	#N/A	#N/A
GO:0039535	regulation of RIG-I signaling pathway	3	0.0112923	3	0.0157823	#N/A	#N/A
GO:0034393	positive regulation of smooth muscle cell apoptotic process	3	0.0112923	#N/A	#N/A	#N/A	#N/A
GO:0023035	CD40 signaling pathway	3	0.0112923	4	0.00107203	#N/A	#N/A
GO:1903521	positive regulation of mammary gland involution	3	0.0112923	#N/A	#N/A	#N/A	#N/A
GO:1903519	regulation of mammary gland involution	3	0.0112923	#N/A	#N/A	#N/A	#N/A
GO:0042494	detection of bacterial lipoprotein	3	0.0112923	#N/A	#N/A	#N/A	#N/A
GO:2001269	positive regulation of cysteine-type endopeptidase activity involved in apoptotic signaling pathway	3	0.0112923	#N/A	#N/A	#N/A	#N/A
GO:0060057	apoptotic process involved in mammary gland involution	3	0.0112923	#N/A	#N/A	#N/A	#N/A
GO:0060058	positive regulation of apoptotic process involved in mammary gland involution	3	0.0112923	#N/A	#N/A	#N/A	#N/A
GO:0042511	positive regulation of tyrosine phosphorylation of Stat1 protein	3	0.0112923	3	0.0157823	#N/A	#N/A
GO:0032602	chemokine production	12	0.0113316	14	0.00434829	#N/A	#N/A
GO:0019362	pyridine nucleotide metabolic process	21	0.0114347	32	4.59753e-06	6	0.000217038
GO:0046496	nicotinamide nucleotide metabolic process	21	0.0114347	32	4.59753e-06	6	0.000217038
GO:0006626	protein targeting to mitochondrion	9	0.0117202	11	0.00256625	#N/A	#N/A
GO:0072505	divalent inorganic anion homeostasis	4	0.0117856	#N/A	#N/A	#N/A	#N/A
GO:0021762	substantia nigra development	4	0.0117856	4	0.0178738	#N/A	#N/A
GO:0044068	modulation by symbiont of host cellular process	4	0.0117856	4	0.0178738	#N/A	#N/A
GO:0002726	positive regulation of T cell cytokine production	4	0.0117856	4	0.0178738	#N/A	#N/A
GO:0071353	cellular response to interleukin-4	4	0.0117856	6	0.000219872	#N/A	#N/A
GO:0060340	positive regulation of type I interferon-mediated signaling pathway	2	0.0121668	2	0.0154411	#N/A	#N/A
GO:0085032	modulation by symbiont of host I-kappaB kinase/NF-kappaB cascade	2	0.0121668	2	0.0154411	#N/A	#N/A
GO:0031622	positive regulation of fever generation	2	0.0121668	2	0.0154411	#N/A	#N/A
GO:0030576	Cajal body organization	2	0.0121668	2	0.0154411	#N/A	#N/A
GO:0043380	regulation of memory T cell differentiation	2	0.0121668	2	0.0154411	#N/A	#N/A
GO:0043379	memory T cell differentiation	2	0.0121668	2	0.0154411	#N/A	#N/A
GO:0001100	negative regulation of exit from mitosis	2	0.0121668	2	0.0154411	#N/A	#N/A
GO:1900246	positive regulation of RIG-I signaling pathway	2	0.0121668	2	0.0154411	#N/A	#N/A
GO:0006423	cysteinyl-tRNA aminoacylation	2	0.0121668	2	0.0154411	#N/A	#N/A
GO:0032762	mast cell cytokine production	2	0.0121668	2	0.0154411	#N/A	#N/A
GO:0032763	regulation of mast cell cytokine production	2	0.0121668	2	0.0154411	#N/A	#N/A
GO:0032764	negative regulation of mast cell cytokine production	2	0.0121668	2	0.0154411	#N/A	#N/A
GO:0080144	amino acid homeostasis	2	0.0121668	2	0.0154411	#N/A	#N/A
GO:0048294	negative regulation of isotype switching to IgE isotypes	2	0.0121668	2	0.0154411	#N/A	#N/A
GO:0048210	Golgi vesicle fusion to target membrane	2	0.0121668	#N/A	#N/A	#N/A	#N/A
GO:0045084	positive regulation of interleukin-12 biosynthetic process	2	0.0121668	2	0.0154411	#N/A	#N/A
GO:0051140	regulation of NK T cell proliferation	2	0.0121668	#N/A	#N/A	#N/A	#N/A
GO:0051142	positive regulation of NK T cell proliferation	2	0.0121668	#N/A	#N/A	#N/A	#N/A
GO:0045337	farnesyl diphosphate biosynthetic process	2	0.0121668	2	0.0154411	#N/A	#N/A
GO:0045416	positive regulation of interleukin-8 biosynthetic process	2	0.0121668	2	0.0154411	#N/A	#N/A
GO:0050689	negative regulation of defense response to virus by host	2	0.0121668	2	0.0154411	#N/A	#N/A
GO:0033383	geranyl diphosphate metabolic process	2	0.0121668	2	0.0154411	#N/A	#N/A
GO:0033384	geranyl diphosphate biosynthetic process	2	0.0121668	2	0.0154411	#N/A	#N/A
GO:0002678	positive regulation of chronic inflammatory response	2	0.0121668	#N/A	#N/A	#N/A	#N/A
GO:0015819	lysine transport	2	0.0121668	2	0.0154411	#N/A	#N/A
GO:0070424	regulation of nucleotide-binding oligomerization domain containing signaling pathway	2	0.0121668	2	0.0154411	#N/A	#N/A
GO:0010767	regulation of transcription from RNA polymerase II promoter in response to UV-induced DNA damage	2	0.0121668	#N/A	#N/A	#N/A	#N/A
GO:0070673	response to interleukin-18	2	0.0121668	2	0.0154411	#N/A	#N/A
GO:0010533	regulation of activation of Janus kinase activity	2	0.0121668	#N/A	#N/A	#N/A	#N/A
GO:0010534	regulation of activation of JAK2 kinase activity	2	0.0121668	#N/A	#N/A	#N/A	#N/A
GO:0010535	positive regulation of activation of JAK2 kinase activity	2	0.0121668	#N/A	#N/A	#N/A	#N/A
GO:0010536	positive regulation of activation of Janus kinase activity	2	0.0121668	#N/A	#N/A	#N/A	#N/A
GO:2000048	negative regulation of cell-cell adhesion mediated by cadherin	2	0.0121668	2	0.0154411	#N/A	#N/A
GO:0034126	positive regulation of MyD88-dependent toll-like receptor signaling pathway	2	0.0121668	2	0.0154411	#N/A	#N/A
GO:0090269	fibroblast growth factor production	2	0.0121668	2	0.0154411	#N/A	#N/A
GO:0090270	regulation of fibroblast growth factor production	2	0.0121668	2	0.0154411	#N/A	#N/A
GO:0090272	negative regulation of fibroblast growth factor production	2	0.0121668	2	0.0154411	#N/A	#N/A
GO:0010931	macrophage tolerance induction	2	0.0121668	2	0.0154411	#N/A	#N/A
GO:0010932	regulation of macrophage tolerance induction	2	0.0121668	2	0.0154411	#N/A	#N/A
GO:0010933	positive regulation of macrophage tolerance induction	2	0.0121668	2	0.0154411	#N/A	#N/A
GO:0046968	peptide antigen transport	2	0.0121668	2	0.0154411	#N/A	#N/A
GO:0035682	toll-like receptor 21 signaling pathway	2	0.0121668	#N/A	#N/A	#N/A	#N/A
GO:0035675	neuromast hair cell development	2	0.0121668	2	0.0154411	#N/A	#N/A
GO:0072593	reactive oxygen species metabolic process	25	0.0122365	32	0.00054187	#N/A	#N/A
GO:1904018	positive regulation of vasculature development	19	0.0124467	#N/A	#N/A	#N/A	#N/A
GO:0055072	iron ion homeostasis	13	0.0124669	13	0.030654	#N/A	#N/A
GO:0006839	mitochondrial transport	23	0.0125071	29	0.000879785	4	0.0162075
GO:0042516	regulation of tyrosine phosphorylation of Stat3 protein	7	0.0125354	7	0.023123	#N/A	#N/A
GO:0043506	regulation of JUN kinase activity	16	0.0129706	#N/A	#N/A	#N/A	#N/A
GO:0019083	viral transcription	12	0.0131454	18	5.35809e-05	#N/A	#N/A
GO:0090317	negative regulation of intracellular protein transport	17	0.0133621	#N/A	#N/A	#N/A	#N/A
GO:0006487	protein N-linked glycosylation	14	0.0133628	17	0.00281501	#N/A	#N/A
GO:0043496	regulation of protein homodimerization activity	6	0.0136577	#N/A	#N/A	#N/A	#N/A
GO:0001516	prostaglandin biosynthetic process	6	0.0136577	9	0.000199055	#N/A	#N/A
GO:0043653	mitochondrial fragmentation involved in apoptotic process	6	0.0136577	#N/A	#N/A	#N/A	#N/A
GO:0002381	immunoglobulin production involved in immunoglobulin mediated immune response	6	0.0136577	7	0.00586707	#N/A	#N/A
GO:0045730	respiratory burst	6	0.0136577	#N/A	#N/A	#N/A	#N/A
GO:0046457	prostanoid biosynthetic process	6	0.0136577	9	0.000199055	#N/A	#N/A
GO:0001944	vasculature development	94	0.0136721	#N/A	#N/A	#N/A	#N/A
GO:0002504	antigen processing and presentation of peptide or polysaccharide antigen via MHC class II	11	0.0137093	13	0.00468134	#N/A	#N/A
GO:0002688	regulation of leukocyte chemotaxis	11	0.0137093	11	0.030711	#N/A	#N/A
GO:0031274	positive regulation of pseudopodium assembly	5	0.0138523	#N/A	#N/A	#N/A	#N/A
GO:0061462	protein localization to lysosome	5	0.0138523	#N/A	#N/A	#N/A	#N/A
GO:0072665	protein localization to vacuole	5	0.0138523	#N/A	#N/A	#N/A	#N/A
GO:0060706	cell differentiation involved in embryonic placenta development	5	0.0138523	#N/A	#N/A	#N/A	#N/A
GO:0045061	thymic T cell selection	5	0.0138523	7	0.000701478	#N/A	#N/A
GO:0048563	post-embryonic organ morphogenesis	5	0.0138523	#N/A	#N/A	#N/A	#N/A
GO:0002704	negative regulation of leukocyte mediated immunity	5	0.0138523	6	0.00451612	#N/A	#N/A
GO:0033158	regulation of protein import into nucleus, translocation	5	0.0138523	6	0.00451612	#N/A	#N/A
GO:0034143	regulation of toll-like receptor 4 signaling pathway	5	0.0138523	#N/A	#N/A	#N/A	#N/A
GO:0090200	positive regulation of release of cytochrome c from mitochondria	5	0.0138523	#N/A	#N/A	#N/A	#N/A
GO:0006612	protein targeting to membrane	21	0.0138617	25	0.00347803	#N/A	#N/A
GO:0044710	single-organism metabolic process	521	0.0138653	#N/A	#N/A	#N/A	#N/A
GO:0042168	heme metabolic process	9	0.0141347	10	0.0103372	2	0.0302263
GO:0032868	response to insulin	34	0.0142174	#N/A	#N/A	#N/A	#N/A
GO:0006885	regulation of pH	13	0.0142876	#N/A	#N/A	#N/A	#N/A
GO:0010608	posttranscriptional regulation of gene expression	45	0.0145371	54	0.00199557	#N/A	#N/A
GO:0055076	transition metal ion homeostasis	16	0.0145559	18	0.00954155	#N/A	#N/A
GO:0046486	glycerolipid metabolic process	42	0.0145773	#N/A	#N/A	#N/A	#N/A
GO:1901699	cellular response to nitrogen compound	67	0.0147149	#N/A	#N/A	#N/A	#N/A
GO:0009896	positive regulation of catabolic process	30	0.0149986	#N/A	#N/A	#N/A	#N/A
GO:0000187	activation of MAPK activity	20	0.0152716	#N/A	#N/A	#N/A	#N/A
GO:0043388	positive regulation of DNA binding	7	0.0157894	7	0.0287649	#N/A	#N/A
GO:0046134	pyrimidine nucleoside biosynthetic process	7	0.0157894	8	0.00861522	#N/A	#N/A
GO:0043525	positive regulation of neuron apoptotic process	11	0.015964	#N/A	#N/A	#N/A	#N/A
GO:0006970	response to osmotic stress	13	0.016305	#N/A	#N/A	#N/A	#N/A
GO:0034103	regulation of tissue remodeling	10	0.0165801	#N/A	#N/A	#N/A	#N/A
GO:0042130	negative regulation of T cell proliferation	8	0.0167288	#N/A	#N/A	#N/A	#N/A
GO:0033002	muscle cell proliferation	20	0.0167891	21	0.0289583	#N/A	#N/A
GO:0090218	positive regulation of lipid kinase activity	9	0.0168975	9	0.033975	#N/A	#N/A
GO:0045017	glycerolipid biosynthetic process	28	0.017079	#N/A	#N/A	#N/A	#N/A
GO:0043949	regulation of cAMP-mediated signaling	6	0.0177281	#N/A	#N/A	#N/A	#N/A
GO:0045649	regulation of macrophage differentiation	6	0.0177281	8	0.00177165	#N/A	#N/A
GO:0010888	negative regulation of lipid storage	6	0.0177281	6	0.0303123	#N/A	#N/A
GO:0001878	response to yeast	4	0.0179481	#N/A	#N/A	#N/A	#N/A
GO:0032303	regulation of icosanoid secretion	4	0.0179481	5	0.00433019	#N/A	#N/A
GO:0001574	ganglioside biosynthetic process	4	0.0179481	#N/A	#N/A	#N/A	#N/A
GO:1902262	apoptotic process involved in patterning of blood vessels	4	0.0179481	#N/A	#N/A	#N/A	#N/A
GO:0002724	regulation of T cell cytokine production	4	0.0179481	4	0.0269029	#N/A	#N/A
GO:0002828	regulation of type 2 immune response	4	0.0179481	5	0.00433019	#N/A	#N/A
GO:0002645	positive regulation of tolerance induction	4	0.0179481	4	0.0269029	#N/A	#N/A
GO:0015802	basic amino acid transport	4	0.0179481	#N/A	#N/A	#N/A	#N/A
GO:0010832	negative regulation of myotube differentiation	4	0.0179481	#N/A	#N/A	#N/A	#N/A
GO:0010935	regulation of macrophage cytokine production	4	0.0179481	#N/A	#N/A	#N/A	#N/A
GO:0030002	cellular anion homeostasis	4	0.0179481	4	0.0269029	#N/A	#N/A
GO:0060056	mammary gland involution	4	0.0179481	#N/A	#N/A	#N/A	#N/A
GO:0030320	cellular monovalent inorganic anion homeostasis	4	0.0179481	4	0.0269029	#N/A	#N/A
GO:0006733	oxidoreduction coenzyme metabolic process	22	0.0180113	34	6.23282e-06	6	0.000374313
GO:0045766	positive regulation of angiogenesis	17	0.0184189	#N/A	#N/A	#N/A	#N/A
GO:0046474	glycerophospholipid biosynthetic process	25	0.0184514	#N/A	#N/A	#N/A	#N/A
GO:0048678	response to axon injury	11	0.0184851	#N/A	#N/A	#N/A	#N/A
GO:0007229	integrin-mediated signaling pathway	18	0.0185262	#N/A	#N/A	#N/A	#N/A
GO:0051641	cellular localization	289	0.0186629	326	0.0119118	#N/A	#N/A
GO:0006869	lipid transport	37	0.0187587	#N/A	#N/A	#N/A	#N/A
GO:0060218	hematopoietic stem cell differentiation	5	0.0189253	5	0.0303284	#N/A	#N/A
GO:0048246	macrophage chemotaxis	5	0.0189253	5	0.0303284	#N/A	#N/A
GO:0002335	mature B cell differentiation	5	0.0189253	6	0.00674377	#N/A	#N/A
GO:0002889	regulation of immunoglobulin mediated immune response	5	0.0189253	7	0.00117464	#N/A	#N/A
GO:2001014	regulation of skeletal muscle cell differentiation	5	0.0189253	5	0.0303284	#N/A	#N/A
GO:0090382	phagosome maturation	7	0.0195996	8	0.011115	#N/A	#N/A
GO:0072524	pyridine-containing compound metabolic process	21	0.0199278	32	1.49018e-05	6	0.000287305
GO:0033619	membrane protein proteolysis	9	0.0200346	#N/A	#N/A	#N/A	#N/A
GO:2000026	regulation of multicellular organismal development	178	0.0200809	#N/A	#N/A	#N/A	#N/A
GO:0032091	negative regulation of protein binding	8	0.0202057	#N/A	#N/A	#N/A	#N/A
GO:0048662	negative regulation of smooth muscle cell proliferation	8	0.0202057	9	0.0134992	#N/A	#N/A
GO:0055067	monovalent inorganic cation homeostasis	16	0.0202239	#N/A	#N/A	#N/A	#N/A
GO:0022610	biological adhesion	227	0.0204061	#N/A	#N/A	#N/A	#N/A
GO:0072502	cellular trivalent inorganic anion homeostasis	3	0.0207408	3	0.0286662	#N/A	#N/A
GO:0060426	lung vasculature development	3	0.0207408	3	0.0286662	#N/A	#N/A
GO:0030643	cellular phosphate ion homeostasis	3	0.0207408	3	0.0286662	#N/A	#N/A
GO:0032490	detection of molecule of bacterial origin	3	0.0207408	#N/A	#N/A	#N/A	#N/A
GO:0032493	response to bacterial lipoprotein	3	0.0207408	#N/A	#N/A	#N/A	#N/A
GO:0001580	detection of chemical stimulus involved in sensory perception of bitter taste	3	0.0207408	4	0.0028983	#N/A	#N/A
GO:0051006	positive regulation of lipoprotein lipase activity	3	0.0207408	#N/A	#N/A	#N/A	#N/A
GO:0032656	regulation of interleukin-13 production	3	0.0207408	#N/A	#N/A	#N/A	#N/A
GO:0032616	interleukin-13 production	3	0.0207408	#N/A	#N/A	#N/A	#N/A
GO:0045075	regulation of interleukin-12 biosynthetic process	3	0.0207408	#N/A	#N/A	#N/A	#N/A
GO:0045414	regulation of interleukin-8 biosynthetic process	3	0.0207408	4	0.0028983	#N/A	#N/A
GO:0019563	glycerol catabolic process	3	0.0207408	#N/A	#N/A	#N/A	#N/A
GO:0002230	positive regulation of defense response to virus by host	3	0.0207408	#N/A	#N/A	#N/A	#N/A
GO:0002827	positive regulation of T-helper 1 type immune response	3	0.0207408	3	0.0286662	#N/A	#N/A
GO:0002829	negative regulation of type 2 immune response	3	0.0207408	4	0.0028983	#N/A	#N/A
GO:0002679	respiratory burst involved in defense response	3	0.0207408	#N/A	#N/A	#N/A	#N/A
GO:0071436	sodium ion export	3	0.0207408	#N/A	#N/A	#N/A	#N/A
GO:0038165	oncostatin-M-mediated signaling pathway	3	0.0207408	3	0.0286662	#N/A	#N/A
GO:0070104	negative regulation of interleukin-6-mediated signaling pathway	3	0.0207408	4	0.0028983	#N/A	#N/A
GO:0071801	regulation of podosome assembly	3	0.0207408	#N/A	#N/A	#N/A	#N/A
GO:0010225	response to UV-C	3	0.0207408	3	0.0286662	#N/A	#N/A
GO:0071640	regulation of macrophage inflammatory protein 1 alpha production	3	0.0207408	3	0.0286662	#N/A	#N/A
GO:0071641	negative regulation of macrophage inflammatory protein 1 alpha production	3	0.0207408	3	0.0286662	#N/A	#N/A
GO:0071608	macrophage inflammatory protein-1 alpha production	3	0.0207408	3	0.0286662	#N/A	#N/A
GO:0090025	regulation of monocyte chemotaxis	3	0.0207408	3	0.0286662	#N/A	#N/A
GO:0010764	negative regulation of fibroblast migration	3	0.0207408	#N/A	#N/A	#N/A	#N/A
GO:0010766	negative regulation of sodium ion transport	3	0.0207408	3	0.0286662	#N/A	#N/A
GO:0042090	interleukin-12 biosynthetic process	3	0.0207408	#N/A	#N/A	#N/A	#N/A
GO:0090385	phagosome-lysosome fusion	3	0.0207408	3	0.0286662	#N/A	#N/A
GO:0034135	regulation of toll-like receptor 2 signaling pathway	3	0.0207408	3	0.0286662	#N/A	#N/A
GO:0072014	proximal tubule development	3	0.0207408	3	0.0286662	#N/A	#N/A
GO:2001267	regulation of cysteine-type endopeptidase activity involved in apoptotic signaling pathway	3	0.0207408	#N/A	#N/A	#N/A	#N/A
GO:0061365	positive regulation of triglyceride lipase activity	3	0.0207408	#N/A	#N/A	#N/A	#N/A
GO:0006643	membrane lipid metabolic process	25	0.021542	#N/A	#N/A	#N/A	#N/A
GO:0007173	epidermal growth factor receptor signaling pathway	25	0.021542	#N/A	#N/A	#N/A	#N/A
GO:0009725	response to hormone	83	0.0217912	#N/A	#N/A	#N/A	#N/A
GO:0032387	negative regulation of intracellular transport	20	0.022055	#N/A	#N/A	#N/A	#N/A
GO:0046823	negative regulation of nucleocytoplasmic transport	15	0.0221852	#N/A	#N/A	#N/A	#N/A
GO:0042982	amyloid precursor protein metabolic process	6	0.0225577	#N/A	#N/A	#N/A	#N/A
GO:0043277	apoptotic cell clearance	6	0.0225577	7	0.0108319	#N/A	#N/A
GO:0070536	protein K63-linked deubiquitination	6	0.0225577	8	0.00255308	#N/A	#N/A
GO:0007155	cell adhesion	226	0.0234875	#N/A	#N/A	#N/A	#N/A
GO:0048661	positive regulation of smooth muscle cell proliferation	9	0.0235709	#N/A	#N/A	#N/A	#N/A
GO:0046902	regulation of mitochondrial membrane permeability	9	0.0235709	9	0.0462191	#N/A	#N/A
GO:0090559	regulation of membrane permeability	9	0.0235709	9	0.0462191	#N/A	#N/A
GO:0010821	regulation of mitochondrion organization	13	0.0236605	14	0.0267449	#N/A	#N/A
GO:0043161	proteasome-mediated ubiquitin-dependent protein catabolic process	34	0.0237816	40	0.00719659	#N/A	#N/A
GO:0051222	positive regulation of protein transport	41	0.0238582	#N/A	#N/A	#N/A	#N/A
GO:0045595	regulation of cell differentiation	161	0.0239748	#N/A	#N/A	#N/A	#N/A
GO:0006903	vesicle targeting	7	0.0240076	#N/A	#N/A	#N/A	#N/A
GO:0045737	positive regulation of cyclin-dependent protein serine/threonine kinase activity	7	0.0240076	#N/A	#N/A	#N/A	#N/A
GO:0046579	positive regulation of Ras protein signal transduction	7	0.0240076	#N/A	#N/A	#N/A	#N/A
GO:0035794	positive regulation of mitochondrial membrane permeability	7	0.0240076	7	0.0426721	#N/A	#N/A
GO:1904031	positive regulation of cyclin-dependent protein kinase activity	7	0.0240076	#N/A	#N/A	#N/A	#N/A
GO:0006879	cellular iron ion homeostasis	8	0.0241662	8	0.0451388	#N/A	#N/A
GO:0050764	regulation of phagocytosis	8	0.0241662	#N/A	#N/A	#N/A	#N/A
GO:0006901	vesicle coating	8	0.0241662	#N/A	#N/A	#N/A	#N/A
GO:0044246	regulation of multicellular organismal metabolic process	8	0.0241662	8	0.0451388	#N/A	#N/A
GO:1901216	positive regulation of neuron death	11	0.0243948	#N/A	#N/A	#N/A	#N/A
GO:0051054	positive regulation of DNA metabolic process	17	0.0248321	#N/A	#N/A	#N/A	#N/A
GO:0051283	negative regulation of sequestering of calcium ion	17	0.0248321	#N/A	#N/A	#N/A	#N/A
GO:0051209	release of sequestered calcium ion into cytosol	17	0.0248321	#N/A	#N/A	#N/A	#N/A
GO:0007266	Rho protein signal transduction	16	0.024845	#N/A	#N/A	#N/A	#N/A
GO:0090407	organophosphate biosynthetic process	72	0.0249143	78	0.043784	#N/A	#N/A
GO:0031272	regulation of pseudopodium assembly	5	0.0250811	#N/A	#N/A	#N/A	#N/A
GO:0002712	regulation of B cell mediated immunity	5	0.0250811	7	0.00186548	#N/A	#N/A
GO:0010573	vascular endothelial growth factor production	5	0.0250811	5	0.0397183	#N/A	#N/A
GO:0010640	regulation of platelet-derived growth factor receptor signaling pathway	5	0.0250811	7	0.00186548	#N/A	#N/A
GO:2000191	regulation of fatty acid transport	5	0.0250811	6	0.00967074	#N/A	#N/A
GO:0007005	mitochondrion organization	41	0.0251802	46	0.0191867	#N/A	#N/A
GO:0043030	regulation of macrophage activation	4	0.0257818	4	0.0382005	#N/A	#N/A
GO:0000394	RNA splicing, via endonucleolytic cleavage and ligation	4	0.0257818	5	0.00713207	#N/A	#N/A
GO:0032459	regulation of protein oligomerization	4	0.0257818	#N/A	#N/A	#N/A	#N/A
GO:0051004	regulation of lipoprotein lipase activity	4	0.0257818	4	0.0382005	#N/A	#N/A
GO:0080182	histone H3-K4 trimethylation	4	0.0257818	#N/A	#N/A	#N/A	#N/A
GO:0006984	ER-nucleus signaling pathway	4	0.0257818	4	0.0382005	#N/A	#N/A
GO:0045136	development of secondary sexual characteristics	4	0.0257818	#N/A	#N/A	#N/A	#N/A
GO:0045651	positive regulation of macrophage differentiation	4	0.0257818	5	0.00713207	#N/A	#N/A
GO:2000352	negative regulation of endothelial cell apoptotic process	4	0.0257818	#N/A	#N/A	#N/A	#N/A
GO:0035672	oligopeptide transmembrane transport	4	0.0257818	4	0.0382005	#N/A	#N/A
GO:0014068	positive regulation of phosphatidylinositol 3-kinase signaling	10	0.0260504	#N/A	#N/A	#N/A	#N/A
GO:0002673	regulation of acute inflammatory response	10	0.0260504	#N/A	#N/A	#N/A	#N/A
GO:1990266	neutrophil migration	10	0.0260504	#N/A	#N/A	#N/A	#N/A
GO:0045786	negative regulation of cell cycle	46	0.0263017	#N/A	#N/A	#N/A	#N/A
GO:0060341	regulation of cellular localization	116	0.0265751	#N/A	#N/A	#N/A	#N/A
GO:0050793	regulation of developmental process	231	0.0265986	#N/A	#N/A	#N/A	#N/A
GO:0051282	regulation of sequestering of calcium ion	17	0.0273055	#N/A	#N/A	#N/A	#N/A
GO:1903650	negative regulation of cytoplasmic transport	17	0.0273055	#N/A	#N/A	#N/A	#N/A
GO:0007254	JNK cascade	32	0.0273275	#N/A	#N/A	#N/A	#N/A
GO:0010212	response to ionizing radiation	16	0.0274327	#N/A	#N/A	#N/A	#N/A
GO:1904375	regulation of protein localization to cell periphery	9	0.0275302	#N/A	#N/A	#N/A	#N/A
GO:0070301	cellular response to hydrogen peroxide	9	0.0275302	#N/A	#N/A	#N/A	#N/A
GO:1903076	regulation of protein localization to plasma membrane	9	0.0275302	#N/A	#N/A	#N/A	#N/A
GO:0090003	regulation of establishment of protein localization to plasma membrane	9	0.0275302	#N/A	#N/A	#N/A	#N/A
GO:0010883	regulation of lipid storage	9	0.0275302	#N/A	#N/A	#N/A	#N/A
GO:0044706	multi-multicellular organism process	24	0.0277558	27	0.0200661	#N/A	#N/A
GO:0072527	pyrimidine-containing compound metabolic process	11	0.0278162	#N/A	#N/A	#N/A	#N/A
GO:0046916	cellular transition metal ion homeostasis	11	0.0278162	12	0.0269478	#N/A	#N/A
GO:0043489	RNA stabilization	6	0.0281986	#N/A	#N/A	#N/A	#N/A
GO:0048255	mRNA stabilization	6	0.0281986	#N/A	#N/A	#N/A	#N/A
GO:0045047	protein targeting to ER	6	0.0281986	16	1.09822e-10	2	0.0118696
GO:0006692	prostanoid metabolic process	6	0.0281986	9	0.000756116	#N/A	#N/A
GO:0006693	prostaglandin metabolic process	6	0.0281986	9	0.000756116	#N/A	#N/A
GO:1902591	single-organism membrane budding	6	0.0281986	6	0.0470626	#N/A	#N/A
GO:0009314	response to radiation	53	0.0282361	#N/A	#N/A	#N/A	#N/A
GO:0042531	positive regulation of tyrosine phosphorylation of STAT protein	8	0.0286397	#N/A	#N/A	#N/A	#N/A
GO:0000380	alternative mRNA splicing, via spliceosome	8	0.0286397	14	2.4616e-05	2	0.0271798
GO:0043552	positive regulation of phosphatidylinositol 3-kinase activity	8	0.0286397	#N/A	#N/A	#N/A	#N/A
GO:0006220	pyrimidine nucleotide metabolic process	8	0.0286397	9	0.0201098	#N/A	#N/A
GO:0006783	heme biosynthetic process	7	0.0290511	#N/A	#N/A	2	0.0188592
GO:0002312	B cell activation involved in immune response	7	0.0290511	9	0.00525242	#N/A	#N/A
GO:0045124	regulation of bone resorption	7	0.0290511	#N/A	#N/A	#N/A	#N/A
GO:0010660	regulation of muscle cell apoptotic process	7	0.0290511	#N/A	#N/A	#N/A	#N/A
GO:0042059	negative regulation of epidermal growth factor receptor signaling pathway	7	0.0290511	9	0.00525242	#N/A	#N/A
GO:0061024	membrane organization	92	0.0296811	101	0.0421328	#N/A	#N/A
GO:0000186	activation of MAPKK activity	10	0.0299278	#N/A	#N/A	#N/A	#N/A
GO:0032642	regulation of chemokine production	10	0.0299278	12	0.0106125	#N/A	#N/A
GO:1902600	hydrogen ion transmembrane transport	10	0.0299278	18	5.95836e-06	4	0.000432654
GO:0046677	response to antibiotic	10	0.0299278	#N/A	#N/A	#N/A	#N/A
GO:0043393	regulation of protein binding	17	0.0299584	#N/A	#N/A	#N/A	#N/A
GO:0016050	vesicle organization	26	0.0299885	#N/A	#N/A	#N/A	#N/A
GO:0000041	transition metal ion transport	16	0.0302157	17	0.0417115	#N/A	#N/A
GO:0051179	localization	626	0.0303296	#N/A	#N/A	#N/A	#N/A
GO:1901342	regulation of vasculature development	29	0.0306792	#N/A	#N/A	#N/A	#N/A
GO:0051052	regulation of DNA metabolic process	32	0.0308516	#N/A	#N/A	#N/A	#N/A
GO:0070936	protein K48-linked ubiquitination	11	0.0315692	#N/A	#N/A	#N/A	#N/A
GO:0051495	positive regulation of cytoskeleton organization	22	0.031738	#N/A	#N/A	#N/A	#N/A
GO:0055081	anion homeostasis	9	0.0319346	#N/A	#N/A	#N/A	#N/A
GO:0006636	unsaturated fatty acid biosynthetic process	9	0.0319346	14	0.000267824	#N/A	#N/A
GO:0007041	lysosomal transport	9	0.0319346	#N/A	#N/A	#N/A	#N/A
GO:1903729	regulation of plasma membrane organization	9	0.0319346	#N/A	#N/A	#N/A	#N/A
GO:0031269	pseudopodium assembly	5	0.0323849	#N/A	#N/A	#N/A	#N/A
GO:1901571	fatty acid derivative transport	5	0.0323849	6	0.0134	#N/A	#N/A
GO:0045190	isotype switching	5	0.0323849	6	0.0134	#N/A	#N/A
GO:0002204	somatic recombination of immunoglobulin genes involved in immune response	5	0.0323849	6	0.0134	#N/A	#N/A
GO:0002208	somatic diversification of immunoglobulins involved in immune response	5	0.0323849	6	0.0134	#N/A	#N/A
GO:0050687	negative regulation of defense response to virus	5	0.0323849	#N/A	#N/A	#N/A	#N/A
GO:0071715	icosanoid transport	5	0.0323849	6	0.0134	#N/A	#N/A
GO:0090207	regulation of triglyceride metabolic process	5	0.0323849	#N/A	#N/A	#N/A	#N/A
GO:2000378	negative regulation of reactive oxygen species metabolic process	5	0.0323849	7	0.00283375	#N/A	#N/A
GO:2000404	regulation of T cell migration	5	0.0323849	#N/A	#N/A	#N/A	#N/A
GO:0042554	superoxide anion generation	5	0.0323849	6	0.0134	#N/A	#N/A
GO:1903725	regulation of phospholipid metabolic process	12	0.0326234	#N/A	#N/A	#N/A	#N/A
GO:0045765	regulation of angiogenesis	27	0.0330838	#N/A	#N/A	#N/A	#N/A
GO:0072501	cellular divalent inorganic anion homeostasis	3	0.0333519	3	0.0455928	#N/A	#N/A
GO:0060158	phospholipase C-activating dopamine receptor signaling pathway	3	0.0333519	3	0.0455928	#N/A	#N/A
GO:0060586	multicellular organismal iron ion homeostasis	3	0.0333519	#N/A	#N/A	#N/A	#N/A
GO:0043313	regulation of neutrophil degranulation	3	0.0333519	3	0.0455928	#N/A	#N/A
GO:0043302	positive regulation of leukocyte degranulation	3	0.0333519	#N/A	#N/A	#N/A	#N/A
GO:0032415	regulation of sodium:proton antiporter activity	3	0.0333519	3	0.0455928	#N/A	#N/A
GO:0032262	pyrimidine nucleotide salvage	3	0.0333519	3	0.0455928	#N/A	#N/A
GO:0032252	secretory granule localization	3	0.0333519	#N/A	#N/A	#N/A	#N/A
GO:0032823	regulation of natural killer cell differentiation	3	0.0333519	#N/A	#N/A	#N/A	#N/A
GO:0048280	vesicle fusion with Golgi apparatus	3	0.0333519	#N/A	#N/A	#N/A	#N/A
GO:0045064	T-helper 2 cell differentiation	3	0.0333519	4	0.00609755	#N/A	#N/A
GO:0045059	positive thymic T cell selection	3	0.0333519	5	0.000498855	#N/A	#N/A
GO:0019405	alditol catabolic process	3	0.0333519	#N/A	#N/A	#N/A	#N/A
GO:0051790	short-chain fatty acid biosynthetic process	3	0.0333519	3	0.0455928	#N/A	#N/A
GO:0006983	ER overload response	3	0.0333519	3	0.0455928	#N/A	#N/A
GO:0002707	negative regulation of lymphocyte mediated immunity	3	0.0333519	4	0.00609755	#N/A	#N/A
GO:0044206	UMP salvage	3	0.0333519	3	0.0455928	#N/A	#N/A
GO:0002825	regulation of T-helper 1 type immune response	3	0.0333519	3	0.0455928	#N/A	#N/A
GO:1902563	regulation of neutrophil activation	3	0.0333519	3	0.0455928	#N/A	#N/A
GO:0002674	negative regulation of acute inflammatory response	3	0.0333519	3	0.0455928	#N/A	#N/A
GO:0007191	adenylate cyclase-activating dopamine receptor signaling pathway	3	0.0333519	4	0.00609755	#N/A	#N/A
GO:0098657	import into cell	3	0.0333519	#N/A	#N/A	#N/A	#N/A
GO:0070233	negative regulation of T cell apoptotic process	3	0.0333519	#N/A	#N/A	#N/A	#N/A
GO:0046426	negative regulation of JAK-STAT cascade	3	0.0333519	5	0.000498855	#N/A	#N/A
GO:0010138	pyrimidine ribonucleotide salvage	3	0.0333519	3	0.0455928	#N/A	#N/A
GO:1903307	positive regulation of regulated secretory pathway	3	0.0333519	#N/A	#N/A	#N/A	#N/A
GO:0010867	positive regulation of triglyceride biosynthetic process	3	0.0333519	#N/A	#N/A	#N/A	#N/A
GO:0010818	T cell chemotaxis	3	0.0333519	#N/A	#N/A	#N/A	#N/A
GO:2000399	negative regulation of thymocyte aggregation	3	0.0333519	3	0.0455928	#N/A	#N/A
GO:0016559	peroxisome fission	3	0.0333519	#N/A	#N/A	#N/A	#N/A
GO:0060011	Sertoli cell proliferation	3	0.0333519	#N/A	#N/A	#N/A	#N/A
GO:0043271	negative regulation of ion transport	14	0.0334688	#N/A	#N/A	#N/A	#N/A
GO:0045646	regulation of erythrocyte differentiation	8	0.033653	#N/A	#N/A	#N/A	#N/A
GO:0050678	regulation of epithelial cell proliferation	34	0.033814	#N/A	#N/A	#N/A	#N/A
GO:0042532	negative regulation of tyrosine phosphorylation of STAT protein	2	0.0338183	3	0.00191756	#N/A	#N/A
GO:2000537	regulation of B cell chemotaxis	2	0.0338183	2	0.0424881	#N/A	#N/A
GO:2000538	positive regulation of B cell chemotaxis	2	0.0338183	2	0.0424881	#N/A	#N/A
GO:0072573	tolerance induction to lipopolysaccharide	2	0.0338183	2	0.0424881	#N/A	#N/A
GO:0042939	tripeptide transport	2	0.0338183	3	0.00191756	#N/A	#N/A
GO:0031620	regulation of fever generation	2	0.0338183	2	0.0424881	#N/A	#N/A
GO:1900017	positive regulation of cytokine production involved in inflammatory response	2	0.0338183	2	0.0424881	#N/A	#N/A
GO:1900225	regulation of NLRP3 inflammasome complex assembly	2	0.0338183	2	0.0424881	#N/A	#N/A
GO:0097291	renal phosphate ion absorption	2	0.0338183	3	0.00191756	#N/A	#N/A
GO:0032416	negative regulation of sodium:proton antiporter activity	2	0.0338183	3	0.00191756	#N/A	#N/A
GO:0032242	regulation of nucleoside transport	2	0.0338183	2	0.0424881	#N/A	#N/A
GO:0048388	endosomal lumen acidification	2	0.0338183	2	0.0424881	#N/A	#N/A
GO:0032725	positive regulation of granulocyte macrophage colony-stimulating factor production	2	0.0338183	#N/A	#N/A	#N/A	#N/A
GO:0006771	riboflavin metabolic process	2	0.0338183	#N/A	#N/A	#N/A	#N/A
GO:0006741	NADP biosynthetic process	2	0.0338183	2	0.0424881	#N/A	#N/A
GO:0048886	neuromast hair cell differentiation	2	0.0338183	2	0.0424881	#N/A	#N/A
GO:1902033	regulation of hematopoietic stem cell proliferation	2	0.0338183	2	0.0424881	#N/A	#N/A
GO:1902036	regulation of hematopoietic stem cell differentiation	2	0.0338183	2	0.0424881	#N/A	#N/A
GO:0032971	regulation of muscle filament sliding	2	0.0338183	#N/A	#N/A	#N/A	#N/A
GO:0002315	marginal zone B cell differentiation	2	0.0338183	2	0.0424881	#N/A	#N/A
GO:0045829	negative regulation of isotype switching	2	0.0338183	3	0.00191756	#N/A	#N/A
GO:0002862	negative regulation of inflammatory response to antigenic stimulus	2	0.0338183	#N/A	#N/A	#N/A	#N/A
GO:0051933	amino acid neurotransmitter reuptake	2	0.0338183	#N/A	#N/A	#N/A	#N/A
GO:0051935	glutamate reuptake	2	0.0338183	#N/A	#N/A	#N/A	#N/A
GO:1902837	amino acid import into cell	2	0.0338183	#N/A	#N/A	#N/A	#N/A
GO:0002693	positive regulation of cellular extravasation	2	0.0338183	#N/A	#N/A	#N/A	#N/A
GO:0033159	negative regulation of protein import into nucleus, translocation	2	0.0338183	#N/A	#N/A	#N/A	#N/A
GO:1902511	negative regulation of apoptotic DNA fragmentation	2	0.0338183	2	0.0424881	#N/A	#N/A
GO:0002638	negative regulation of immunoglobulin production	2	0.0338183	3	0.00191756	#N/A	#N/A
GO:0044501	modulation of signal transduction in other organism	2	0.0338183	2	0.0424881	#N/A	#N/A
GO:0052027	modulation by symbiont of host signal transduction pathway	2	0.0338183	2	0.0424881	#N/A	#N/A
GO:0007174	epidermal growth factor catabolic process	2	0.0338183	2	0.0424881	#N/A	#N/A
GO:0052250	modulation of signal transduction in other organism involved in symbiotic interaction	2	0.0338183	2	0.0424881	#N/A	#N/A
GO:0038145	macrophage colony-stimulating factor signaling pathway	2	0.0338183	3	0.00191756	#N/A	#N/A
GO:0070245	positive regulation of thymocyte apoptotic process	2	0.0338183	#N/A	#N/A	#N/A	#N/A
GO:0070236	negative regulation of activation-induced cell death of T cells	2	0.0338183	#N/A	#N/A	#N/A	#N/A
GO:0071873	response to norepinephrine	2	0.0338183	2	0.0424881	1	0.0225126
GO:0003331	positive regulation of extracellular matrix constituent secretion	2	0.0338183	2	0.0424881	#N/A	#N/A
GO:0071578	zinc II ion transmembrane import	2	0.0338183	2	0.0424881	#N/A	#N/A
GO:0039530	MDA-5 signaling pathway	2	0.0338183	2	0.0424881	#N/A	#N/A
GO:0090084	negative regulation of inclusion body assembly	2	0.0338183	2	0.0424881	#N/A	#N/A
GO:0010752	regulation of cGMP-mediated signaling	2	0.0338183	2	0.0424881	#N/A	#N/A
GO:0046813	receptor-mediated virion attachment to host cell	2	0.0338183	#N/A	#N/A	#N/A	#N/A
GO:0035407	histone H3-T11 phosphorylation	2	0.0338183	2	0.0424881	#N/A	#N/A
GO:0010664	negative regulation of striated muscle cell apoptotic process	2	0.0338183	#N/A	#N/A	#N/A	#N/A
GO:1903802	L-glutamate(1-) import into cell	2	0.0338183	#N/A	#N/A	#N/A	#N/A
GO:0035771	interleukin-4-mediated signaling pathway	2	0.0338183	3	0.00191756	#N/A	#N/A
GO:0035776	pronephric proximal tubule development	2	0.0338183	2	0.0424881	#N/A	#N/A
GO:1990123	L-glutamate import into cell	2	0.0338183	#N/A	#N/A	#N/A	#N/A
GO:1903625	negative regulation of DNA catabolic process	2	0.0338183	2	0.0424881	#N/A	#N/A
GO:0034242	negative regulation of syncytium formation by plasma membrane fusion	2	0.0338183	2	0.0424881	#N/A	#N/A
GO:0035681	toll-like receptor 15 signaling pathway	2	0.0338183	#N/A	#N/A	#N/A	#N/A
GO:0034635	glutathione transport	2	0.0338183	3	0.00191756	#N/A	#N/A
GO:0042518	negative regulation of tyrosine phosphorylation of Stat3 protein	2	0.0338183	3	0.00191756	#N/A	#N/A
GO:2000145	regulation of cell motility	75	0.034085	#N/A	#N/A	#N/A	#N/A
GO:0050708	regulation of protein secretion	41	0.0343642	#N/A	#N/A	#N/A	#N/A
GO:0019048	modulation by virus of host morphology or physiology	6	0.0346947	#N/A	#N/A	#N/A	#N/A
GO:0045604	regulation of epidermal cell differentiation	6	0.0346947	7	0.0182923	#N/A	#N/A
GO:0070207	protein homotrimerization	6	0.0346947	#N/A	#N/A	#N/A	#N/A
GO:2001222	regulation of neuron migration	6	0.0346947	#N/A	#N/A	#N/A	#N/A
GO:1901185	negative regulation of ERBB signaling pathway	7	0.0347634	9	0.00679067	#N/A	#N/A
GO:1901532	regulation of hematopoietic progenitor cell differentiation	7	0.0347634	#N/A	#N/A	#N/A	#N/A
GO:0010543	regulation of platelet activation	7	0.0347634	#N/A	#N/A	#N/A	#N/A
GO:0031659	positive regulation of cyclin-dependent protein serine/threonine kinase activity involved in G1/S transition of mitotic cell cycle	4	0.0353665	#N/A	#N/A	#N/A	#N/A
GO:0032957	inositol trisphosphate metabolic process	4	0.0353665	#N/A	#N/A	#N/A	#N/A
GO:0002369	T cell cytokine production	4	0.0353665	#N/A	#N/A	#N/A	#N/A
GO:0002407	dendritic cell chemotaxis	4	0.0353665	#N/A	#N/A	#N/A	#N/A
GO:0033599	regulation of mammary gland epithelial cell proliferation	4	0.0353665	#N/A	#N/A	#N/A	#N/A
GO:0071236	cellular response to antibiotic	4	0.0353665	#N/A	#N/A	#N/A	#N/A
GO:0071879	positive regulation of adrenergic receptor signaling pathway	4	0.0353665	#N/A	#N/A	#N/A	#N/A
GO:0010642	negative regulation of platelet-derived growth factor receptor signaling pathway	4	0.0353665	6	0.00173276	#N/A	#N/A
GO:0009648	photoperiodism	4	0.0353665	5	0.0109887	#N/A	#N/A
GO:0031116	positive regulation of microtubule polymerization	4	0.0353665	#N/A	#N/A	#N/A	#N/A
GO:0009636	response to toxic substance	25	0.0356121	27	0.0461265	#N/A	#N/A
GO:0048008	platelet-derived growth factor receptor signaling pathway	11	0.0356683	#N/A	#N/A	#N/A	#N/A
GO:0032869	cellular response to insulin stimulus	28	0.0361893	#N/A	#N/A	#N/A	#N/A
GO:0010243	response to organonitrogen compound	91	0.0362521	#N/A	#N/A	#N/A	#N/A
GO:0001568	blood vessel development	87	0.0364707	#N/A	#N/A	#N/A	#N/A
GO:0048806	genitalia development	9	0.0368045	#N/A	#N/A	#N/A	#N/A
GO:0051279	regulation of release of sequestered calcium ion into cytosol	13	0.0369528	#N/A	#N/A	#N/A	#N/A
GO:0031397	negative regulation of protein ubiquitination	13	0.0369528	15	0.0206453	#N/A	#N/A
GO:0031334	positive regulation of protein complex assembly	19	0.0372728	22	0.019087	#N/A	#N/A
GO:0042592	homeostatic process	156	0.0374451	#N/A	#N/A	#N/A	#N/A
GO:0010638	positive regulation of organelle organization	40	0.0377458	#N/A	#N/A	#N/A	#N/A
GO:0006650	glycerophospholipid metabolic process	31	0.0383555	#N/A	#N/A	#N/A	#N/A
GO:0001569	patterning of blood vessels	10	0.0388707	#N/A	#N/A	#N/A	#N/A
GO:0048514	blood vessel morphogenesis	79	0.0391731	#N/A	#N/A	#N/A	#N/A
GO:0060135	maternal process involved in female pregnancy	8	0.0392296	11	0.00328676	#N/A	#N/A
GO:0019432	triglyceride biosynthetic process	8	0.0392296	#N/A	#N/A	#N/A	#N/A
GO:0045682	regulation of epidermis development	8	0.0392296	9	0.0287817	#N/A	#N/A
GO:0010822	positive regulation of mitochondrion organization	8	0.0392296	#N/A	#N/A	#N/A	#N/A
GO:0071478	cellular response to radiation	16	0.0398116	#N/A	#N/A	#N/A	#N/A
GO:0033013	tetrapyrrole metabolic process	11	0.040127	13	0.0178862	#N/A	#N/A
GO:0090174	organelle membrane fusion	11	0.040127	#N/A	#N/A	#N/A	#N/A
GO:0036293	response to decreased oxygen levels	35	0.0403145	#N/A	#N/A	#N/A	#N/A
GO:0008630	intrinsic apoptotic signaling pathway in response to DNA damage	15	0.0404145	#N/A	#N/A	#N/A	#N/A
GO:0015992	proton transport	14	0.0408225	25	3.48948e-06	4	0.00275748
GO:0044036	cell wall macromolecule metabolic process	5	0.0408839	#N/A	#N/A	#N/A	#N/A
GO:0002320	lymphoid progenitor cell differentiation	5	0.0408839	#N/A	#N/A	#N/A	#N/A
GO:0031331	positive regulation of cellular catabolic process	23	0.0409928	#N/A	#N/A	#N/A	#N/A
GO:0001706	endoderm formation	7	0.0411727	#N/A	#N/A	#N/A	#N/A
GO:0001954	positive regulation of cell-matrix adhesion	7	0.0411727	#N/A	#N/A	#N/A	#N/A
GO:0007032	endosome organization	7	0.0411727	#N/A	#N/A	#N/A	#N/A
GO:0010657	muscle cell apoptotic process	7	0.0411727	#N/A	#N/A	#N/A	#N/A
GO:0031648	protein destabilization	6	0.0420811	9	0.0015765	#N/A	#N/A
GO:0033628	regulation of cell adhesion mediated by integrin	6	0.0420811	#N/A	#N/A	#N/A	#N/A
GO:0010823	negative regulation of mitochondrion organization	6	0.0420811	7	0.023123	#N/A	#N/A
GO:0016447	somatic recombination of immunoglobulin gene segments	6	0.0420811	7	0.023123	#N/A	#N/A
GO:0030593	neutrophil chemotaxis	9	0.042158	#N/A	#N/A	#N/A	#N/A
GO:0043551	regulation of phosphatidylinositol 3-kinase activity	9	0.042158	#N/A	#N/A	#N/A	#N/A
GO:0019886	antigen processing and presentation of exogenous peptide antigen via MHC class II	9	0.042158	11	0.0139211	#N/A	#N/A
GO:0030334	regulation of cell migration	72	0.042969	#N/A	#N/A	#N/A	#N/A
GO:0043550	regulation of lipid kinase activity	10	0.0439671	#N/A	#N/A	#N/A	#N/A
GO:0006906	vesicle fusion	10	0.0439671	#N/A	#N/A	#N/A	#N/A
GO:0007006	mitochondrial membrane organization	11	0.0449577	12	0.0450091	#N/A	#N/A
GO:0035335	peptidyl-tyrosine dephosphorylation	11	0.0449577	12	0.0450091	#N/A	#N/A
GO:0051099	positive regulation of binding	12	0.0453459	#N/A	#N/A	#N/A	#N/A
GO:0051897	positive regulation of protein kinase B signaling	12	0.0453459	#N/A	#N/A	#N/A	#N/A
GO:0051148	negative regulation of muscle cell differentiation	8	0.0453902	#N/A	#N/A	#N/A	#N/A
GO:0046460	neutral lipid biosynthetic process	8	0.0453902	#N/A	#N/A	#N/A	#N/A
GO:0046463	acylglycerol biosynthetic process	8	0.0453902	#N/A	#N/A	#N/A	#N/A
GO:0040013	negative regulation of locomotion	31	0.0454654	36	0.0212718	#N/A	#N/A
GO:0050673	epithelial cell proliferation	40	0.0458367	#N/A	#N/A	#N/A	#N/A
GO:0048015	phosphatidylinositol-mediated signaling	25	0.046259	#N/A	#N/A	#N/A	#N/A
GO:0048017	inositol lipid-mediated signaling	25	0.046259	#N/A	#N/A	#N/A	#N/A
GO:0072512	trivalent inorganic cation transport	4	0.0467381	#N/A	#N/A	#N/A	#N/A
GO:0030730	sequestering of triglyceride	4	0.0467381	#N/A	#N/A	#N/A	#N/A
GO:1904407	positive regulation of nitric oxide metabolic process	4	0.0467381	#N/A	#N/A	#N/A	#N/A
GO:0031954	positive regulation of protein autophosphorylation	4	0.0467381	#N/A	#N/A	#N/A	#N/A
GO:0097237	cellular response to toxic substance	4	0.0467381	#N/A	#N/A	#N/A	#N/A
GO:0045429	positive regulation of nitric oxide biosynthetic process	4	0.0467381	#N/A	#N/A	#N/A	#N/A
GO:0015682	ferric iron transport	4	0.0467381	#N/A	#N/A	#N/A	#N/A
GO:0033572	transferrin transport	4	0.0467381	#N/A	#N/A	#N/A	#N/A
GO:0071877	regulation of adrenergic receptor signaling pathway	4	0.0467381	#N/A	#N/A	#N/A	#N/A
GO:1903428	positive regulation of reactive oxygen species biosynthetic process	4	0.0467381	#N/A	#N/A	#N/A	#N/A
GO:2001241	positive regulation of extrinsic apoptotic signaling pathway in absence of ligand	4	0.0467381	#N/A	#N/A	#N/A	#N/A
GO:0014070	response to organic cyclic compound	87	0.0467742	#N/A	#N/A	#N/A	#N/A
GO:0001666	response to hypoxia	34	0.0468001	#N/A	#N/A	#N/A	#N/A
GO:0002495	antigen processing and presentation of peptide antigen via MHC class II	9	0.0480111	11	0.0165321	#N/A	#N/A
GO:0006900	membrane budding	9	0.0480111	#N/A	#N/A	#N/A	#N/A
GO:0007034	vacuolar transport	9	0.0480111	#N/A	#N/A	#N/A	#N/A
GO:0046700	heterocycle catabolic process	45	0.048077	59	0.000993018	#N/A	#N/A
GO:0048821	erythrocyte development	7	0.0483022	8	0.0320336	#N/A	#N/A
GO:0050848	regulation of calcium-mediated signaling	7	0.0483022	#N/A	#N/A	#N/A	#N/A
GO:0045600	positive regulation of fat cell differentiation	7	0.0483022	#N/A	#N/A	#N/A	#N/A
GO:0072506	trivalent inorganic anion homeostasis	3	0.0490618	#N/A	#N/A	#N/A	#N/A
GO:0061726	mitochondrion disassembly	3	0.0490618	#N/A	#N/A	#N/A	#N/A
GO:0030575	nuclear body organization	3	0.0490618	#N/A	#N/A	#N/A	#N/A
GO:0055062	phosphate ion homeostasis	3	0.0490618	#N/A	#N/A	#N/A	#N/A
GO:0000422	mitophagy	3	0.0490618	#N/A	#N/A	#N/A	#N/A
GO:0006083	acetate metabolic process	3	0.0490618	#N/A	#N/A	#N/A	#N/A
GO:0032461	positive regulation of protein oligomerization	3	0.0490618	#N/A	#N/A	#N/A	#N/A
GO:0097286	iron ion import	3	0.0490618	#N/A	#N/A	#N/A	#N/A
GO:1901623	regulation of lymphocyte chemotaxis	3	0.0490618	#N/A	#N/A	#N/A	#N/A
GO:0048535	lymph node development	3	0.0490618	4	0.0110014	#N/A	#N/A
GO:0032928	regulation of superoxide anion generation	3	0.0490618	4	0.0110014	#N/A	#N/A
GO:0051835	positive regulation of synapse structural plasticity	3	0.0490618	#N/A	#N/A	#N/A	#N/A
GO:1902337	regulation of apoptotic process involved in morphogenesis	3	0.0490618	#N/A	#N/A	#N/A	#N/A
GO:0002517	T cell tolerance induction	3	0.0490618	#N/A	#N/A	#N/A	#N/A
GO:0044803	multi-organism membrane organization	3	0.0490618	#N/A	#N/A	#N/A	#N/A
GO:0002664	regulation of T cell tolerance induction	3	0.0490618	#N/A	#N/A	#N/A	#N/A
GO:0050912	detection of chemical stimulus involved in sensory perception of taste	3	0.0490618	4	0.0110014	#N/A	#N/A
GO:0044557	relaxation of smooth muscle	3	0.0490618	#N/A	#N/A	#N/A	#N/A
GO:0045986	negative regulation of smooth muscle contraction	3	0.0490618	#N/A	#N/A	#N/A	#N/A
GO:0002903	negative regulation of B cell apoptotic process	3	0.0490618	4	0.0110014	#N/A	#N/A
GO:0071634	regulation of transforming growth factor beta production	3	0.0490618	#N/A	#N/A	#N/A	#N/A
GO:0034390	smooth muscle cell apoptotic process	3	0.0490618	#N/A	#N/A	#N/A	#N/A
GO:0034391	regulation of smooth muscle cell apoptotic process	3	0.0490618	#N/A	#N/A	#N/A	#N/A
GO:0010661	positive regulation of muscle cell apoptotic process	3	0.0490618	#N/A	#N/A	#N/A	#N/A
GO:0034144	negative regulation of toll-like receptor 4 signaling pathway	3	0.0490618	#N/A	#N/A	#N/A	#N/A
GO:0032273	positive regulation of protein polymerization	14	0.0492534	#N/A	#N/A	#N/A	#N/A
GO:0006412	translation	#N/A	#N/A	135	6.44391e-24	25	3.98658e-15
GO:0043043	peptide biosynthetic process	#N/A	#N/A	136	3.51941e-22	25	1.25539e-14
GO:0006518	peptide metabolic process	#N/A	#N/A	148	5.8085e-22	25	2.32705e-13
GO:0043604	amide biosynthetic process	#N/A	#N/A	142	2.9903e-18	25	4.13426e-13
GO:0043603	cellular amide metabolic process	#N/A	#N/A	157	7.1564e-15	25	5.23688e-11
GO:0016071	mRNA metabolic process	#N/A	#N/A	117	1.40942e-12	10	0.00419665
GO:0006396	RNA processing	#N/A	#N/A	131	2.15771e-11	14	0.000165254
GO:1901566	organonitrogen compound biosynthetic process	#N/A	#N/A	204	1.66473e-09	34	9.9957e-13
GO:0072599	establishment of protein localization to endoplasmic reticulum	#N/A	#N/A	16	2.07823e-09	2	0.0151895
GO:0008380	RNA splicing	#N/A	#N/A	75	9.32917e-09	9	0.00061385
GO:0006807	nitrogen compound metabolic process	#N/A	#N/A	874	1.28076e-08	68	5.72227e-05
GO:0006397	mRNA processing	#N/A	#N/A	86	3.55318e-08	8	0.0090827
GO:1901564	organonitrogen compound metabolic process	#N/A	#N/A	289	5.50261e-08	41	1.5519e-11
GO:0022613	ribonucleoprotein complex biogenesis	#N/A	#N/A	53	6.77899e-08	5	0.0187239
GO:0016072	rRNA metabolic process	#N/A	#N/A	27	1.05348e-06	#N/A	#N/A
GO:0042254	ribosome biogenesis	#N/A	#N/A	34	1.52352e-06	#N/A	#N/A
GO:0006364	rRNA processing	#N/A	#N/A	26	2.19239e-06	#N/A	#N/A
GO:0000184	nuclear-transcribed mRNA catabolic process, nonsense-mediated decay	#N/A	#N/A	18	8.4316e-06	3	0.00569963
GO:0006818	hydrogen transport	#N/A	#N/A	25	9.60995e-06	4	0.0033125
GO:0006414	translational elongation	#N/A	#N/A	14	1.6343e-05	3	0.00195218
GO:0034470	ncRNA processing	#N/A	#N/A	40	2.78292e-05	4	0.038034
GO:0009141	nucleoside triphosphate metabolic process	#N/A	#N/A	41	5.82264e-05	10	1.00177e-06
GO:0000398	mRNA splicing, via spliceosome	#N/A	#N/A	33	0.000103314	#N/A	#N/A
GO:0000377	RNA splicing, via transesterification reactions with bulged adenosine as nucleophile	#N/A	#N/A	33	0.000103314	#N/A	#N/A
GO:0070972	protein localization to endoplasmic reticulum	#N/A	#N/A	16	0.000103683	2	0.0491645
GO:0009199	ribonucleoside triphosphate metabolic process	#N/A	#N/A	36	0.000116541	10	2.63214e-07
GO:1901570	fatty acid derivative biosynthetic process	#N/A	#N/A	13	0.000119442	#N/A	#N/A
GO:0046456	icosanoid biosynthetic process	#N/A	#N/A	13	0.000119442	#N/A	#N/A
GO:0046034	ATP metabolic process	#N/A	#N/A	33	0.000120116	10	8.76659e-08
GO:0000381	regulation of alternative mRNA splicing, via spliceosome	#N/A	#N/A	12	0.000131046	2	0.0214914
GO:0006165	nucleoside diphosphate phosphorylation	#N/A	#N/A	22	0.000145143	6	2.73678e-05
GO:0006413	translational initiation	#N/A	#N/A	20	0.00015343	#N/A	#N/A
GO:0034660	ncRNA metabolic process	#N/A	#N/A	52	0.000177882	5	0.0438279
GO:0000375	RNA splicing, via transesterification reactions	#N/A	#N/A	33	0.000186245	#N/A	#N/A
GO:0009132	nucleoside diphosphate metabolic process	#N/A	#N/A	24	0.000192081	6	6.16122e-05
GO:0046939	nucleotide phosphorylation	#N/A	#N/A	24	0.000192081	6	6.16122e-05
GO:0006402	mRNA catabolic process	#N/A	#N/A	28	0.000195979	#N/A	#N/A
GO:0006401	RNA catabolic process	#N/A	#N/A	31	0.000199015	#N/A	#N/A
GO:0009205	purine ribonucleoside triphosphate metabolic process	#N/A	#N/A	34	0.000220642	10	1.70339e-07
GO:0000956	nuclear-transcribed mRNA catabolic process	#N/A	#N/A	25	0.00030212	3	0.0382178
GO:0009179	purine ribonucleoside diphosphate metabolic process	#N/A	#N/A	21	0.000338495	6	2.54188e-05
GO:0009135	purine nucleoside diphosphate metabolic process	#N/A	#N/A	21	0.000338495	6	2.54188e-05
GO:0009123	nucleoside monophosphate metabolic process	#N/A	#N/A	40	0.000421611	12	1.92472e-08
GO:0006096	glycolytic process	#N/A	#N/A	19	0.000458152	6	1.24043e-05
GO:0051028	mRNA transport	#N/A	#N/A	27	0.000472356	#N/A	#N/A
GO:0009185	ribonucleoside diphosphate metabolic process	#N/A	#N/A	21	0.000493685	6	2.94352e-05
GO:0006415	translational termination	#N/A	#N/A	9	0.000501812	2	0.0108438
GO:0006757	ATP generation from ADP	#N/A	#N/A	19	0.000559626	6	1.35021e-05
GO:0009161	ribonucleoside monophosphate metabolic process	#N/A	#N/A	38	0.000605969	12	1.11076e-08
GO:0042274	ribosomal small subunit biogenesis	#N/A	#N/A	7	0.000701478	#N/A	#N/A
GO:0044270	cellular nitrogen compound catabolic process	#N/A	#N/A	60	0.000747786	#N/A	#N/A
GO:0015931	nucleobase-containing compound transport	#N/A	#N/A	33	0.000793525	#N/A	#N/A
GO:0051186	cofactor metabolic process	#N/A	#N/A	56	0.000889908	9	0.000430544
GO:0046031	ADP metabolic process	#N/A	#N/A	19	0.000988462	6	1.72749e-05
GO:0051236	establishment of RNA localization	#N/A	#N/A	28	0.00098947	#N/A	#N/A
GO:0050657	nucleic acid transport	#N/A	#N/A	28	0.00098947	#N/A	#N/A
GO:0050658	RNA transport	#N/A	#N/A	28	0.00098947	#N/A	#N/A
GO:0009144	purine nucleoside triphosphate metabolic process	#N/A	#N/A	34	0.000999437	10	3.54334e-07
GO:0009116	nucleoside metabolic process	#N/A	#N/A	47	0.00107205	10	1.48704e-05
GO:0034655	nucleobase-containing compound catabolic process	#N/A	#N/A	51	0.00129948	#N/A	#N/A
GO:0019439	aromatic compound catabolic process	#N/A	#N/A	59	0.00146007	#N/A	#N/A
GO:1901657	glycosyl compound metabolic process	#N/A	#N/A	48	0.0014705	10	2.11153e-05
GO:0006488	dolichol-linked oligosaccharide biosynthetic process	#N/A	#N/A	6	0.00173276	#N/A	#N/A
GO:0009167	purine ribonucleoside monophosphate metabolic process	#N/A	#N/A	34	0.00215347	12	4.73731e-09
GO:0006753	nucleoside phosphate metabolic process	#N/A	#N/A	92	0.00235736	12	0.00104698
GO:0009117	nucleotide metabolic process	#N/A	#N/A	91	0.0024871	12	0.000953736
GO:0034622	cellular macromolecular complex assembly	#N/A	#N/A	101	0.00258643	17	4.45219e-06
GO:0009126	purine nucleoside monophosphate metabolic process	#N/A	#N/A	34	0.00264472	12	5.42708e-09
GO:0010603	regulation of cytoplasmic mRNA processing body assembly	#N/A	#N/A	4	0.0028983	1	0.0445221
GO:0006403	RNA localization	#N/A	#N/A	28	0.00300756	#N/A	#N/A
GO:0006732	coenzyme metabolic process	#N/A	#N/A	45	0.00383695	7	0.00250472
GO:0022618	ribonucleoprotein complex assembly	#N/A	#N/A	22	0.00392598	3	0.0382178
GO:0009119	ribonucleoside metabolic process	#N/A	#N/A	42	0.00405482	10	7.85693e-06
GO:0071826	ribonucleoprotein complex subunit organization	#N/A	#N/A	23	0.00505631	3	0.04644
GO:0031647	regulation of protein stability	#N/A	#N/A	28	0.00519671	#N/A	#N/A
GO:0022900	electron transport chain	#N/A	#N/A	10	0.00532414	2	0.0257062
GO:0006417	regulation of translation	#N/A	#N/A	44	0.0054937	#N/A	#N/A
GO:1901568	fatty acid derivative metabolic process	#N/A	#N/A	15	0.00563666	#N/A	#N/A
GO:0006690	icosanoid metabolic process	#N/A	#N/A	15	0.00563666	#N/A	#N/A
GO:0009310	amine catabolic process	#N/A	#N/A	7	0.00586707	#N/A	#N/A
GO:0042402	cellular biogenic amine catabolic process	#N/A	#N/A	7	0.00586707	#N/A	#N/A
GO:0042273	ribosomal large subunit biogenesis	#N/A	#N/A	4	0.00609755	#N/A	#N/A
GO:0036260	RNA capping	#N/A	#N/A	6	0.00674377	#N/A	#N/A
GO:0009452	7-methylguanosine RNA capping	#N/A	#N/A	6	0.00674377	#N/A	#N/A
GO:0022904	respiratory electron transport chain	#N/A	#N/A	9	0.00679067	2	0.0201571
GO:0060339	negative regulation of type I interferon-mediated signaling pathway	#N/A	#N/A	3	0.00695613	#N/A	#N/A
GO:0032310	prostaglandin secretion	#N/A	#N/A	3	0.00695613	#N/A	#N/A
GO:0032306	regulation of prostaglandin secretion	#N/A	#N/A	3	0.00695613	#N/A	#N/A
GO:0045072	regulation of interferon-gamma biosynthetic process	#N/A	#N/A	3	0.00695613	#N/A	#N/A
GO:0045078	positive regulation of interferon-gamma biosynthetic process	#N/A	#N/A	3	0.00695613	#N/A	#N/A
GO:0002468	dendritic cell antigen processing and presentation	#N/A	#N/A	3	0.00695613	#N/A	#N/A
GO:0002713	negative regulation of B cell mediated immunity	#N/A	#N/A	3	0.00695613	#N/A	#N/A
GO:0002890	negative regulation of immunoglobulin mediated immune response	#N/A	#N/A	3	0.00695613	#N/A	#N/A
GO:0002604	regulation of dendritic cell antigen processing and presentation	#N/A	#N/A	3	0.00695613	#N/A	#N/A
GO:0002606	positive regulation of dendritic cell antigen processing and presentation	#N/A	#N/A	3	0.00695613	#N/A	#N/A
GO:0070050	neuron cellular homeostasis	#N/A	#N/A	3	0.00695613	#N/A	#N/A
GO:0002901	mature B cell apoptotic process	#N/A	#N/A	3	0.00695613	#N/A	#N/A
GO:0002905	regulation of mature B cell apoptotic process	#N/A	#N/A	3	0.00695613	#N/A	#N/A
GO:0002906	negative regulation of mature B cell apoptotic process	#N/A	#N/A	3	0.00695613	#N/A	#N/A
GO:0071569	protein ufmylation	#N/A	#N/A	3	0.00695613	1	0.0299044
GO:0042095	interferon-gamma biosynthetic process	#N/A	#N/A	3	0.00695613	#N/A	#N/A
GO:0046128	purine ribonucleoside metabolic process	#N/A	#N/A	38	0.00731017	10	3.58477e-06
GO:0006090	pyruvate metabolic process	#N/A	#N/A	19	0.00738712	6	4.46329e-05
GO:0042743	hydrogen peroxide metabolic process	#N/A	#N/A	7	0.00807229	#N/A	#N/A
GO:0048024	regulation of mRNA splicing, via spliceosome	#N/A	#N/A	13	0.00810955	#N/A	#N/A
GO:0034248	regulation of cellular amide metabolic process	#N/A	#N/A	45	0.00812511	#N/A	#N/A
GO:1901361	organic cyclic compound catabolic process	#N/A	#N/A	59	0.00837548	#N/A	#N/A
GO:0055086	nucleobase-containing small molecule metabolic process	#N/A	#N/A	94	0.00883739	12	0.00190937
GO:0010498	proteasomal protein catabolic process	#N/A	#N/A	43	0.00900411	#N/A	#N/A
GO:0042278	purine nucleoside metabolic process	#N/A	#N/A	38	0.00926023	10	4.08025e-06
GO:0061647	histone H3-K9 modification	#N/A	#N/A	6	0.00967074	#N/A	#N/A
GO:0001731	formation of translation preinitiation complex	#N/A	#N/A	6	0.00967074	#N/A	#N/A
GO:0033559	unsaturated fatty acid metabolic process	#N/A	#N/A	15	0.0105018	#N/A	#N/A
GO:0051081	nuclear envelope disassembly	#N/A	#N/A	7	0.0108319	2	0.0108438
GO:0007077	mitotic nuclear envelope disassembly	#N/A	#N/A	7	0.0108319	2	0.0108438
GO:0030397	membrane disassembly	#N/A	#N/A	7	0.0108319	2	0.0108438
GO:0006370	7-methylguanosine mRNA capping	#N/A	#N/A	5	0.0109887	#N/A	#N/A
GO:0046501	protoporphyrinogen IX metabolic process	#N/A	#N/A	5	0.0109887	2	0.00356283
GO:0097502	mannosylation	#N/A	#N/A	4	0.0110014	#N/A	#N/A
GO:0002183	cytoplasmic translational initiation	#N/A	#N/A	4	0.0110014	#N/A	#N/A
GO:0030033	microvillus assembly	#N/A	#N/A	4	0.0110014	#N/A	#N/A
GO:0051258	protein polymerization	#N/A	#N/A	39	0.0110465	10	5.94028e-06
GO:1904063	negative regulation of cation transmembrane transport	#N/A	#N/A	8	0.011115	#N/A	#N/A
GO:0001893	maternal placenta development	#N/A	#N/A	6	0.0134	#N/A	#N/A
GO:0045616	regulation of keratinocyte differentiation	#N/A	#N/A	6	0.0134	#N/A	#N/A
GO:0022411	cellular component disassembly	#N/A	#N/A	53	0.0138519	#N/A	#N/A
GO:0006406	mRNA export from nucleus	#N/A	#N/A	11	0.0139211	#N/A	#N/A
GO:0071427	mRNA-containing ribonucleoprotein complex export from nucleus	#N/A	#N/A	11	0.0139211	#N/A	#N/A
GO:0006405	RNA export from nucleus	#N/A	#N/A	12	0.0148365	#N/A	#N/A
GO:0042505	tyrosine phosphorylation of Stat6 protein	#N/A	#N/A	2	0.0154411	#N/A	#N/A
GO:2000697	negative regulation of epithelial cell differentiation involved in kidney development	#N/A	#N/A	2	0.0154411	#N/A	#N/A
GO:0072683	T cell extravasation	#N/A	#N/A	2	0.0154411	#N/A	#N/A
GO:0060545	positive regulation of necroptotic process	#N/A	#N/A	2	0.0154411	#N/A	#N/A
GO:0019442	tryptophan catabolic process to acetyl-CoA	#N/A	#N/A	2	0.0154411	#N/A	#N/A
GO:0045348	positive regulation of MHC class II biosynthetic process	#N/A	#N/A	2	0.0154411	#N/A	#N/A
GO:1902226	regulation of macrophage colony-stimulating factor signaling pathway	#N/A	#N/A	2	0.0154411	#N/A	#N/A
GO:1902227	negative regulation of macrophage colony-stimulating factor signaling pathway	#N/A	#N/A	2	0.0154411	#N/A	#N/A
GO:1902211	regulation of prolactin signaling pathway	#N/A	#N/A	2	0.0154411	#N/A	#N/A
GO:1902212	negative regulation of prolactin signaling pathway	#N/A	#N/A	2	0.0154411	#N/A	#N/A
GO:1902214	regulation of interleukin-4-mediated signaling pathway	#N/A	#N/A	2	0.0154411	#N/A	#N/A
GO:1902215	negative regulation of interleukin-4-mediated signaling pathway	#N/A	#N/A	2	0.0154411	#N/A	#N/A
GO:1902232	regulation of positive thymic T cell selection	#N/A	#N/A	2	0.0154411	#N/A	#N/A
GO:1902233	negative regulation of positive thymic T cell selection	#N/A	#N/A	2	0.0154411	#N/A	#N/A
GO:1902205	regulation of interleukin-2-mediated signaling pathway	#N/A	#N/A	2	0.0154411	#N/A	#N/A
GO:1902206	negative regulation of interleukin-2-mediated signaling pathway	#N/A	#N/A	2	0.0154411	#N/A	#N/A
GO:0071352	cellular response to interleukin-2	#N/A	#N/A	2	0.0154411	#N/A	#N/A
GO:0038110	interleukin-2-mediated signaling pathway	#N/A	#N/A	2	0.0154411	#N/A	#N/A
GO:0046784	viral mRNA export from host cell nucleus	#N/A	#N/A	2	0.0154411	#N/A	#N/A
GO:1990000	amyloid fibril formation	#N/A	#N/A	2	0.0154411	#N/A	#N/A
GO:2000452	regulation of CD8-positive, alpha-beta cytotoxic T cell extravasation	#N/A	#N/A	2	0.0154411	#N/A	#N/A
GO:2000449	regulation of CD8-positive, alpha-beta T cell extravasation	#N/A	#N/A	2	0.0154411	#N/A	#N/A
GO:2000407	regulation of T cell extravasation	#N/A	#N/A	2	0.0154411	#N/A	#N/A
GO:0035697	CD8-positive, alpha-beta T cell extravasation	#N/A	#N/A	2	0.0154411	#N/A	#N/A
GO:0035698	CD8-positive, alpha-beta cytotoxic T cell extravasation	#N/A	#N/A	2	0.0154411	#N/A	#N/A
GO:1903969	regulation of response to macrophage colony-stimulating factor	#N/A	#N/A	2	0.0154411	#N/A	#N/A
GO:0072308	negative regulation of metanephric nephron tubule epithelial cell differentiation	#N/A	#N/A	2	0.0154411	#N/A	#N/A
GO:1903970	negative regulation of response to macrophage colony-stimulating factor	#N/A	#N/A	2	0.0154411	#N/A	#N/A
GO:1903972	regulation of cellular response to macrophage colony-stimulating factor stimulus	#N/A	#N/A	2	0.0154411	#N/A	#N/A
GO:1903973	negative regulation of cellular response to macrophage colony-stimulating factor stimulus	#N/A	#N/A	2	0.0154411	#N/A	#N/A
GO:0034516	response to vitamin B6	#N/A	#N/A	2	0.0154411	#N/A	#N/A
GO:0042727	flavin-containing compound biosynthetic process	#N/A	#N/A	2	0.0154411	#N/A	#N/A
GO:0072183	negative regulation of nephron tubule epithelial cell differentiation	#N/A	#N/A	2	0.0154411	#N/A	#N/A
GO:0042524	negative regulation of tyrosine phosphorylation of Stat5 protein	#N/A	#N/A	2	0.0154411	#N/A	#N/A
GO:0042525	regulation of tyrosine phosphorylation of Stat6 protein	#N/A	#N/A	2	0.0154411	#N/A	#N/A
GO:0042527	negative regulation of tyrosine phosphorylation of Stat6 protein	#N/A	#N/A	2	0.0154411	#N/A	#N/A
GO:0042512	negative regulation of tyrosine phosphorylation of Stat1 protein	#N/A	#N/A	2	0.0154411	#N/A	#N/A
GO:2000586	regulation of platelet-derived growth factor receptor-beta signaling pathway	#N/A	#N/A	2	0.0154411	#N/A	#N/A
GO:2000587	negative regulation of platelet-derived growth factor receptor-beta signaling pathway	#N/A	#N/A	2	0.0154411	#N/A	#N/A
GO:2000650	negative regulation of sodium ion transmembrane transporter activity	#N/A	#N/A	3	0.0157823	#N/A	#N/A
GO:0060331	negative regulation of response to interferon-gamma	#N/A	#N/A	3	0.0157823	#N/A	#N/A
GO:0060336	negative regulation of interferon-gamma-mediated signaling pathway	#N/A	#N/A	3	0.0157823	#N/A	#N/A
GO:0060546	negative regulation of necroptotic process	#N/A	#N/A	3	0.0157823	#N/A	#N/A
GO:0060547	negative regulation of necrotic cell death	#N/A	#N/A	3	0.0157823	#N/A	#N/A
GO:0043420	anthranilate metabolic process	#N/A	#N/A	3	0.0157823	#N/A	#N/A
GO:0019805	quinolinate biosynthetic process	#N/A	#N/A	3	0.0157823	#N/A	#N/A
GO:1902306	negative regulation of sodium ion transmembrane transport	#N/A	#N/A	3	0.0157823	#N/A	#N/A
GO:0045629	negative regulation of T-helper 2 cell differentiation	#N/A	#N/A	3	0.0157823	#N/A	#N/A
GO:0071888	macrophage apoptotic process	#N/A	#N/A	3	0.0157823	#N/A	#N/A
GO:0035791	platelet-derived growth factor receptor-beta signaling pathway	#N/A	#N/A	3	0.0157823	#N/A	#N/A
GO:0034614	cellular response to reactive oxygen species	#N/A	#N/A	16	0.0159502	#N/A	#N/A
GO:0006890	retrograde vesicle-mediated transport, Golgi to ER	#N/A	#N/A	5	0.0160559	#N/A	#N/A
GO:2000036	regulation of stem cell population maintenance	#N/A	#N/A	5	0.0160559	#N/A	#N/A
GO:0009649	entrainment of circadian clock	#N/A	#N/A	5	0.0160559	#N/A	#N/A
GO:0043153	entrainment of circadian clock by photoperiod	#N/A	#N/A	4	0.0178738	#N/A	#N/A
GO:0043248	proteasome assembly	#N/A	#N/A	4	0.0178738	#N/A	#N/A
GO:0043589	skin morphogenesis	#N/A	#N/A	4	0.0178738	#N/A	#N/A
GO:0032528	microvillus organization	#N/A	#N/A	4	0.0178738	#N/A	#N/A
GO:0070103	regulation of interleukin-6-mediated signaling pathway	#N/A	#N/A	4	0.0178738	#N/A	#N/A
GO:2000193	positive regulation of fatty acid transport	#N/A	#N/A	4	0.0178738	#N/A	#N/A
GO:0061029	eyelid development in camera-type eye	#N/A	#N/A	4	0.0178738	#N/A	#N/A
GO:0032413	negative regulation of ion transmembrane transporter activity	#N/A	#N/A	7	0.0182923	#N/A	#N/A
GO:0006801	superoxide metabolic process	#N/A	#N/A	10	0.0183125	#N/A	#N/A
GO:1901659	glycosyl compound biosynthetic process	#N/A	#N/A	20	0.0185139	4	0.00675508
GO:0006778	porphyrin-containing compound metabolic process	#N/A	#N/A	11	0.0194922	2	0.0454643
GO:0071426	ribonucleoprotein complex export from nucleus	#N/A	#N/A	11	0.0194922	#N/A	#N/A
GO:0071166	ribonucleoprotein complex localization	#N/A	#N/A	11	0.0194922	#N/A	#N/A
GO:0043484	regulation of RNA splicing	#N/A	#N/A	18	0.0195907	3	0.0282585
GO:0065002	intracellular protein transmembrane transport	#N/A	#N/A	9	0.0201098	#N/A	#N/A
GO:0009142	nucleoside triphosphate biosynthetic process	#N/A	#N/A	14	0.0207316	4	0.00131642
GO:0006825	copper ion transport	#N/A	#N/A	5	0.0224669	#N/A	#N/A
GO:0033962	cytoplasmic mRNA processing body assembly	#N/A	#N/A	5	0.0224669	#N/A	#N/A
GO:0030521	androgen receptor signaling pathway	#N/A	#N/A	11	0.0228262	#N/A	#N/A
GO:0000018	regulation of DNA recombination	#N/A	#N/A	7	0.023123	#N/A	#N/A
GO:1990542	mitochondrial transmembrane transport	#N/A	#N/A	7	0.023123	2	0.0140431
GO:0051188	cofactor biosynthetic process	#N/A	#N/A	27	0.0236389	#N/A	#N/A
GO:1903008	organelle disassembly	#N/A	#N/A	6	0.0236403	#N/A	#N/A
GO:0071806	protein transmembrane transport	#N/A	#N/A	9	0.0241705	#N/A	#N/A
GO:2000058	regulation of protein ubiquitination involved in ubiquitin-dependent protein catabolic process	#N/A	#N/A	8	0.0265732	#N/A	#N/A
GO:0034766	negative regulation of ion transmembrane transport	#N/A	#N/A	8	0.0265732	#N/A	#N/A
GO:0051325	interphase	#N/A	#N/A	4	0.0269029	#N/A	#N/A
GO:0051329	mitotic interphase	#N/A	#N/A	4	0.0269029	#N/A	#N/A
GO:0006569	tryptophan catabolic process	#N/A	#N/A	4	0.0269029	#N/A	#N/A
GO:0032959	inositol trisphosphate biosynthetic process	#N/A	#N/A	4	0.0269029	#N/A	#N/A
GO:0014067	negative regulation of phosphatidylinositol 3-kinase signaling	#N/A	#N/A	4	0.0269029	#N/A	#N/A
GO:0002820	negative regulation of adaptive immune response	#N/A	#N/A	4	0.0269029	#N/A	#N/A
GO:0050913	sensory perception of bitter taste	#N/A	#N/A	4	0.0269029	#N/A	#N/A
GO:0033145	positive regulation of intracellular steroid hormone receptor signaling pathway	#N/A	#N/A	4	0.0269029	#N/A	#N/A
GO:0033148	positive regulation of intracellular estrogen receptor signaling pathway	#N/A	#N/A	4	0.0269029	#N/A	#N/A
GO:0010758	regulation of macrophage chemotaxis	#N/A	#N/A	4	0.0269029	#N/A	#N/A
GO:0046218	indolalkylamine catabolic process	#N/A	#N/A	4	0.0269029	#N/A	#N/A
GO:0042436	indole-containing compound catabolic process	#N/A	#N/A	4	0.0269029	#N/A	#N/A
GO:0006633	fatty acid biosynthetic process	#N/A	#N/A	22	0.0276688	#N/A	#N/A
GO:2000515	negative regulation of CD4-positive, alpha-beta T cell activation	#N/A	#N/A	3	0.0286662	#N/A	#N/A
GO:0061117	negative regulation of heart growth	#N/A	#N/A	3	0.0286662	#N/A	#N/A
GO:0055022	negative regulation of cardiac muscle tissue growth	#N/A	#N/A	3	0.0286662	#N/A	#N/A
GO:0043371	negative regulation of CD4-positive, alpha-beta T cell differentiation	#N/A	#N/A	3	0.0286662	#N/A	#N/A
GO:0019441	tryptophan catabolic process to kynurenine	#N/A	#N/A	3	0.0286662	#N/A	#N/A
GO:0002408	myeloid dendritic cell chemotaxis	#N/A	#N/A	3	0.0286662	#N/A	#N/A
GO:0033085	negative regulation of T cell differentiation in thymus	#N/A	#N/A	3	0.0286662	#N/A	#N/A
GO:0007096	regulation of exit from mitosis	#N/A	#N/A	3	0.0286662	#N/A	#N/A
GO:0045623	negative regulation of T-helper cell differentiation	#N/A	#N/A	3	0.0286662	#N/A	#N/A
GO:0045628	regulation of T-helper 2 cell differentiation	#N/A	#N/A	3	0.0286662	#N/A	#N/A
GO:0046874	quinolinate metabolic process	#N/A	#N/A	3	0.0286662	#N/A	#N/A
GO:0034354	'de novo' NAD biosynthetic process from tryptophan	#N/A	#N/A	3	0.0286662	#N/A	#N/A
GO:0046639	negative regulation of alpha-beta T cell differentiation	#N/A	#N/A	3	0.0286662	#N/A	#N/A
GO:2000341	regulation of chemokine (C-X-C motif) ligand 2 production	#N/A	#N/A	3	0.0286662	#N/A	#N/A
GO:0034627	'de novo' NAD biosynthetic process	#N/A	#N/A	3	0.0286662	#N/A	#N/A
GO:0009163	nucleoside biosynthetic process	#N/A	#N/A	19	0.0287153	4	0.00628964
GO:0097345	mitochondrial outer membrane permeabilization	#N/A	#N/A	7	0.0287649	#N/A	#N/A
GO:0032722	positive regulation of chemokine production	#N/A	#N/A	7	0.0287649	#N/A	#N/A
GO:0006221	pyrimidine nucleotide biosynthetic process	#N/A	#N/A	7	0.0287649	#N/A	#N/A
GO:0006662	glycerol ether metabolic process	#N/A	#N/A	7	0.0287649	#N/A	#N/A
GO:1902110	positive regulation of mitochondrial membrane permeability involved in apoptotic process	#N/A	#N/A	7	0.0287649	#N/A	#N/A
GO:0002532	production of molecular mediator involved in inflammatory response	#N/A	#N/A	7	0.0287649	#N/A	#N/A
GO:0018904	ether metabolic process	#N/A	#N/A	7	0.0287649	#N/A	#N/A
GO:1902686	mitochondrial outer membrane permeabilization involved in programmed cell death	#N/A	#N/A	7	0.0287649	#N/A	#N/A
GO:2000060	positive regulation of protein ubiquitination involved in ubiquitin-dependent protein catabolic process	#N/A	#N/A	7	0.0287649	#N/A	#N/A
GO:0044724	single-organism carbohydrate catabolic process	#N/A	#N/A	21	0.0289583	6	0.000187413
GO:1901028	regulation of mitochondrial outer membrane permeabilization involved in apoptotic signaling pathway	#N/A	#N/A	5	0.0303284	#N/A	#N/A
GO:0032309	icosanoid secretion	#N/A	#N/A	5	0.0303284	#N/A	#N/A
GO:0051567	histone H3-K9 methylation	#N/A	#N/A	5	0.0303284	#N/A	#N/A
GO:0043967	histone H4 acetylation	#N/A	#N/A	13	0.030654	#N/A	#N/A
GO:0065003	macromolecular complex assembly	#N/A	#N/A	185	0.0317272	20	0.00197673
GO:0043623	cellular protein complex assembly	#N/A	#N/A	63	0.0318311	12	5.57819e-05
GO:0016052	carbohydrate catabolic process	#N/A	#N/A	23	0.0340458	6	0.000374313
GO:0042787	protein ubiquitination involved in ubiquitin-dependent protein catabolic process	#N/A	#N/A	18	0.0362944	#N/A	#N/A
GO:0046638	positive regulation of alpha-beta T cell differentiation	#N/A	#N/A	6	0.0381045	#N/A	#N/A
GO:0006782	protoporphyrinogen IX biosynthetic process	#N/A	#N/A	4	0.0382005	2	0.00298376
GO:0006925	inflammatory cell apoptotic process	#N/A	#N/A	4	0.0382005	#N/A	#N/A
GO:0002714	positive regulation of B cell mediated immunity	#N/A	#N/A	4	0.0382005	#N/A	#N/A
GO:0002891	positive regulation of immunoglobulin mediated immune response	#N/A	#N/A	4	0.0382005	#N/A	#N/A
GO:0046716	muscle cell cellular homeostasis	#N/A	#N/A	4	0.0382005	#N/A	#N/A
GO:0034763	negative regulation of transmembrane transport	#N/A	#N/A	8	0.0382118	#N/A	#N/A
GO:0051438	regulation of ubiquitin-protein transferase activity	#N/A	#N/A	13	0.0390666	#N/A	#N/A
GO:0006691	leukotriene metabolic process	#N/A	#N/A	5	0.0397183	#N/A	#N/A
GO:0050832	defense response to fungus	#N/A	#N/A	5	0.0397183	2	0.00635106
GO:0002377	immunoglobulin production	#N/A	#N/A	9	0.0397791	#N/A	#N/A
GO:0018205	peptidyl-lysine modification	#N/A	#N/A	43	0.0421538	#N/A	#N/A
GO:2000527	regulation of myeloid dendritic cell chemotaxis	#N/A	#N/A	2	0.0424881	#N/A	#N/A
GO:2000529	positive regulation of myeloid dendritic cell chemotaxis	#N/A	#N/A	2	0.0424881	#N/A	#N/A
GO:0000028	ribosomal small subunit assembly	#N/A	#N/A	2	0.0424881	1	0.0225126
GO:0097053	L-kynurenine catabolic process	#N/A	#N/A	2	0.0424881	#N/A	#N/A
GO:0097167	circadian regulation of translation	#N/A	#N/A	2	0.0424881	#N/A	#N/A
GO:0032308	positive regulation of prostaglandin secretion	#N/A	#N/A	2	0.0424881	#N/A	#N/A
GO:0006382	adenosine to inosine editing	#N/A	#N/A	2	0.0424881	#N/A	#N/A
GO:0006122	mitochondrial electron transport, ubiquinol to cytochrome c	#N/A	#N/A	2	0.0424881	#N/A	#N/A
GO:0006290	pyrimidine dimer repair	#N/A	#N/A	2	0.0424881	#N/A	#N/A
GO:0100002	negative regulation of protein kinase activity by protein phosphorylation	#N/A	#N/A	2	0.0424881	#N/A	#N/A
GO:0045040	protein import into mitochondrial outer membrane	#N/A	#N/A	2	0.0424881	#N/A	#N/A
GO:0032929	negative regulation of superoxide anion generation	#N/A	#N/A	2	0.0424881	#N/A	#N/A
GO:0044387	negative regulation of protein kinase activity by regulation of protein phosphorylation	#N/A	#N/A	2	0.0424881	#N/A	#N/A
GO:0051574	positive regulation of histone H3-K9 methylation	#N/A	#N/A	2	0.0424881	#N/A	#N/A
GO:0002190	cap-independent translational initiation	#N/A	#N/A	2	0.0424881	#N/A	#N/A
GO:0002192	IRES-dependent translational initiation	#N/A	#N/A	2	0.0424881	#N/A	#N/A
GO:1902202	regulation of hepatocyte growth factor receptor signaling pathway	#N/A	#N/A	2	0.0424881	#N/A	#N/A
GO:0007008	outer mitochondrial membrane organization	#N/A	#N/A	2	0.0424881	#N/A	#N/A
GO:0002540	leukotriene production involved in inflammatory response	#N/A	#N/A	2	0.0424881	1	0.0225126
GO:0002538	arachidonic acid metabolite production involved in inflammatory response	#N/A	#N/A	2	0.0424881	1	0.0225126
GO:0014738	regulation of muscle hyperplasia	#N/A	#N/A	2	0.0424881	#N/A	#N/A
GO:0007506	gonadal mesoderm development	#N/A	#N/A	2	0.0424881	#N/A	#N/A
GO:0010310	regulation of hydrogen peroxide metabolic process	#N/A	#N/A	2	0.0424881	#N/A	#N/A
GO:0014900	muscle hyperplasia	#N/A	#N/A	2	0.0424881	#N/A	#N/A
GO:2001012	mesenchymal cell differentiation involved in renal system development	#N/A	#N/A	2	0.0424881	#N/A	#N/A
[truncated: 176 more rows]

## Sheet: Down-regulated
		CMC_DLB1 vs CTRL		CMC_DLB1-NNV vs CTRL		CMC_DLB1-NNV vs CMC_DLB1
GOBPID	Term	Counts	P value	Counts	P value	Counts	P value
GO:0016043	cellular component organization	522	5.2216e-13	681	5.1911e-17	26	0.00947732
GO:1902589	single-organism organelle organization	239	2.2595e-12	308	3.47049e-15	#N/A	#N/A
GO:0071840	cellular component organization or biogenesis	522	1.07867e-11	683	1.29779e-15	26	0.011904
GO:0000902	cell morphogenesis	172	3.30976e-11	219	4.14717e-13	10	0.0123361
GO:1903047	mitotic cell cycle process	95	5.34736e-11	108	5.94203e-09	#N/A	#N/A
GO:0000278	mitotic cell cycle	103	1.32037e-10	121	1.71949e-09	#N/A	#N/A
GO:0007017	microtubule-based process	89	2.49942e-10	103	5.78322e-09	#N/A	#N/A
GO:0007010	cytoskeleton organization	143	5.08301e-10	199	1.01954e-16	#N/A	#N/A
GO:0030030	cell projection organization	176	5.35065e-10	222	4.51452e-11	10	0.0186689
GO:0022402	cell cycle process	130	1.3013e-09	157	4.76668e-09	#N/A	#N/A
GO:0009653	anatomical structure morphogenesis	298	3.09546e-09	394	6.15268e-13	#N/A	#N/A
GO:0032989	cellular component morphogenesis	173	3.15724e-09	224	1.72838e-11	10	0.018831
GO:0000904	cell morphogenesis involved in differentiation	126	5.03599e-09	161	1.06832e-10	7	0.039679
GO:0009790	embryo development	151	5.58109e-09	186	6.3235e-09	#N/A	#N/A
GO:0006996	organelle organization	293	1.13962e-08	385	1.13406e-11	#N/A	#N/A
GO:0048858	cell projection morphogenesis	125	1.81732e-08	152	4.35869e-08	7	0.0417405
GO:0007067	mitotic nuclear division	59	2.24548e-08	61	2.86153e-05	#N/A	#N/A
GO:0007049	cell cycle	162	2.81107e-08	214	2.95424e-11	#N/A	#N/A
GO:0007275	multicellular organismal development	494	3.33205e-08	643	2.43341e-10	#N/A	#N/A
GO:0032502	developmental process	548	3.5144e-08	726	3.14068e-12	26	0.0454987
GO:0044767	single-organism developmental process	544	3.62187e-08	721	3.01757e-12	26	0.0412632
GO:0032990	cell part morphogenesis	125	3.65451e-08	153	5.60057e-08	7	0.0440688
GO:0048856	anatomical structure development	486	5.27189e-08	632	5.42655e-10	#N/A	#N/A
GO:0048468	cell development	224	6.02336e-08	292	3.89546e-10	#N/A	#N/A
GO:0044763	single-organism cellular process	984	6.37564e-08	1294	5.14752e-12	#N/A	#N/A
GO:0048869	cellular developmental process	369	7.08449e-08	482	3.3726e-10	20	0.013446
GO:0048598	embryonic morphogenesis	86	1.60274e-07	104	2.78938e-07	#N/A	#N/A
GO:0000226	microtubule cytoskeleton organization	56	1.7415e-07	61	1.70326e-05	#N/A	#N/A
GO:0044699	single-organism process	1115	1.88811e-07	1458	2.10788e-10	#N/A	#N/A
GO:0007389	pattern specification process	76	2.71765e-07	89	2.34342e-06	#N/A	#N/A
GO:0001501	skeletal system development	64	3.45604e-07	78	2.29242e-07	#N/A	#N/A
GO:0048568	embryonic organ development	68	5.26036e-07	81	1.44536e-06	#N/A	#N/A
GO:0043009	chordate embryonic development	89	6.50566e-07	112	1.12423e-07	#N/A	#N/A
GO:0007409	axonogenesis	87	6.96328e-07	111	4.63373e-08	#N/A	#N/A
GO:0048731	system development	414	7.66618e-07	525	9.61131e-07	#N/A	#N/A
GO:0009792	embryo development ending in birth or egg hatching	89	1.06894e-06	113	1.13692e-07	#N/A	#N/A
GO:0097485	neuron projection guidance	60	1.13658e-06	78	2.16855e-08	#N/A	#N/A
GO:0007411	axon guidance	60	1.13658e-06	78	2.16855e-08	#N/A	#N/A
GO:0035295	tube development	85	1.1605e-06	97	5.1318e-05	#N/A	#N/A
GO:0051216	cartilage development	33	1.16455e-06	36	2.01394e-05	#N/A	#N/A
GO:0048667	cell morphogenesis involved in neuron differentiation	98	1.2135e-06	124	1.85852e-07	7	0.013772
GO:0048666	neuron development	140	1.60565e-06	182	3.95677e-08	8	0.0466575
GO:0031175	neuron projection development	122	1.67746e-06	163	3.75994e-09	8	0.0195098
GO:0048812	neuron projection morphogenesis	98	1.70174e-06	128	2.83138e-08	7	0.0143078
GO:0006928	movement of cell or subcellular component	183	1.7414e-06	256	7.94496e-12	#N/A	#N/A
GO:0072358	cardiovascular system development	124	1.90166e-06	160	8.99891e-08	8	0.0220292
GO:0072359	circulatory system development	124	1.90166e-06	160	8.99891e-08	8	0.0220292
GO:0061564	axon development	89	2.06971e-06	115	7.90777e-08	#N/A	#N/A
GO:0051726	regulation of cell cycle	82	2.33311e-06	114	3.9052e-10	#N/A	#N/A
GO:0007051	spindle organization	19	2.55138e-06	14	0.0154972	#N/A	#N/A
GO:0000280	nuclear division	65	2.69886e-06	70	0.000481636	#N/A	#N/A
GO:0048523	negative regulation of cellular process	319	2.83212e-06	427	1.27999e-09	#N/A	#N/A
GO:0009888	tissue development	196	3.10173e-06	242	1.17802e-05	#N/A	#N/A
GO:0009799	specification of symmetry	26	3.77285e-06	27	0.000134968	#N/A	#N/A
GO:0003007	heart morphogenesis	39	4.49946e-06	41	0.000335265	#N/A	#N/A
GO:0002009	morphogenesis of an epithelium	73	4.75128e-06	91	1.76597e-06	#N/A	#N/A
GO:0030154	cell differentiation	335	6.04411e-06	442	3.2328e-08	19	0.0138455
GO:0048699	generation of neurons	172	6.34602e-06	229	2.44247e-08	#N/A	#N/A
GO:0031324	negative regulation of cellular metabolic process	171	6.41073e-06	227	3.36172e-08	#N/A	#N/A
GO:0003281	ventricular septum development	13	6.86054e-06	12	0.00047458	#N/A	#N/A
GO:0022008	neurogenesis	180	7.44332e-06	241	1.6129e-08	#N/A	#N/A
GO:0048736	appendage development	30	8.55298e-06	38	8.06327e-07	#N/A	#N/A
GO:0061448	connective tissue development	39	9.15077e-06	41	0.000618126	#N/A	#N/A
GO:0007399	nervous system development	245	9.20822e-06	326	2.84004e-08	#N/A	#N/A
GO:0009855	determination of bilateral symmetry	25	1.02844e-05	26	0.000293888	#N/A	#N/A
GO:0045778	positive regulation of ossification	19	1.04646e-05	22	1.17486e-05	2	0.0293024
GO:0060411	cardiac septum morphogenesis	12	1.19254e-05	12	0.000162315	#N/A	#N/A
GO:0003279	cardiac septum development	16	1.20964e-05	16	0.00028977	#N/A	#N/A
GO:0010605	negative regulation of macromolecule metabolic process	167	1.23452e-05	223	4.90294e-08	#N/A	#N/A
GO:0006357	regulation of transcription from RNA polymerase II promoter	135	1.37558e-05	172	3.12557e-06	#N/A	#N/A
GO:0001738	morphogenesis of a polarized epithelium	16	1.50718e-05	16	0.00035289	#N/A	#N/A
GO:0061035	regulation of cartilage development	14	1.53401e-05	16	1.65682e-05	#N/A	#N/A
GO:0021915	neural tube development	31	1.66413e-05	36	3.79601e-05	#N/A	#N/A
GO:0007507	heart development	67	1.80418e-05	83	1.07473e-05	5	0.0267697
GO:0009892	negative regulation of metabolic process	183	1.97955e-05	241	3.40585e-07	#N/A	#N/A
GO:0007166	cell surface receptor signaling pathway	212	2.10405e-05	302	2.10182e-11	15	0.00262803
GO:0007167	enzyme linked receptor protein signaling pathway	108	2.10682e-05	155	3.53957e-10	8	0.0114824
GO:0048729	tissue morphogenesis	87	2.17809e-05	104	0.000110713	#N/A	#N/A
GO:0030036	actin cytoskeleton organization	78	2.52538e-05	119	9.24905e-12	#N/A	#N/A
GO:0007224	smoothened signaling pathway	22	2.65066e-05	25	6.67105e-05	#N/A	#N/A
GO:0048285	organelle fission	66	2.78942e-05	71	0.00346244	#N/A	#N/A
GO:0051013	microtubule severing	6	3.21803e-05	4	0.0127058	#N/A	#N/A
GO:0045880	positive regulation of smoothened signaling pathway	6	3.21803e-05	8	3.64451e-07	#N/A	#N/A
GO:0042474	middle ear morphogenesis	6	3.21803e-05	7	8.94665e-06	#N/A	#N/A
GO:0060742	epithelial cell differentiation involved in prostate gland development	4	3.43816e-05	3	0.00367962	#N/A	#N/A
GO:0048519	negative regulation of biological process	333	3.72506e-05	450	1.35208e-08	#N/A	#N/A
GO:0030182	neuron differentiation	156	3.73451e-05	211	8.11967e-08	#N/A	#N/A
GO:0010564	regulation of cell cycle process	44	4.48227e-05	57	3.2583e-06	#N/A	#N/A
GO:0008283	cell proliferation	148	5.03093e-05	195	1.31107e-06	#N/A	#N/A
GO:0030850	prostate gland development	11	5.15434e-05	12	0.000120543	#N/A	#N/A
GO:0060429	epithelium development	123	5.22737e-05	157	1.33528e-05	#N/A	#N/A
GO:0048562	embryonic organ morphogenesis	48	5.49159e-05	59	3.79059e-05	#N/A	#N/A
GO:0044707	single-multicellular organism process	572	6.21941e-05	741	1.17405e-05	#N/A	#N/A
GO:0051128	regulation of cellular component organization	168	6.36872e-05	237	2.00568e-09	12	0.00610258
GO:0035107	appendage morphogenesis	25	7.31567e-05	32	8.2295e-06	#N/A	#N/A
GO:0003205	cardiac chamber development	24	7.64343e-05	24	0.00335176	#N/A	#N/A
GO:0030198	extracellular matrix organization	45	8.50104e-05	55	7.24123e-05	#N/A	#N/A
GO:0043062	extracellular structure organization	45	9.14398e-05	55	7.87824e-05	#N/A	#N/A
GO:0050794	regulation of cellular process	737	9.16931e-05	1012	1.41189e-12	40	0.00143765
GO:0032501	multicellular organismal process	581	9.62844e-05	754	1.52668e-05	#N/A	#N/A
GO:0030509	BMP signaling pathway	24	9.73452e-05	30	2.41484e-05	#N/A	#N/A
GO:0030029	actin filament-based process	84	0.000103583	126	4.1143e-10	#N/A	#N/A
GO:0060173	limb development	25	0.000103783	32	1.29952e-05	#N/A	#N/A
GO:0010558	negative regulation of macromolecule biosynthetic process	112	0.000108754	148	3.46904e-06	#N/A	#N/A
GO:0007052	mitotic spindle organization	11	0.000116129	#N/A	#N/A	#N/A	#N/A
GO:0030031	cell projection assembly	46	0.000123892	55	0.000241043	#N/A	#N/A
GO:0045786	negative regulation of cell cycle	43	0.00013485	58	2.56956e-06	#N/A	#N/A
GO:0002062	chondrocyte differentiation	16	0.000146657	19	0.000106178	#N/A	#N/A
GO:0031023	microtubule organizing center organization	15	0.000157996	17	0.00028602	#N/A	#N/A
GO:0072175	epithelial tube formation	22	0.000172485	24	0.00113859	#N/A	#N/A
GO:0003231	cardiac ventricle development	19	0.000187257	18	0.00967251	#N/A	#N/A
GO:0045669	positive regulation of osteoblast differentiation	15	0.000187774	17	0.00034471	2	0.021262
GO:0007346	regulation of mitotic cell cycle	37	0.000189711	51	1.8674e-06	#N/A	#N/A
GO:2000113	negative regulation of cellular macromolecule biosynthetic process	108	0.000196151	143	7.03464e-06	#N/A	#N/A
GO:0016055	Wnt signaling pathway	51	0.000200745	64	8.53742e-05	#N/A	#N/A
GO:0035239	tube morphogenesis	51	0.000200745	62	0.000268257	#N/A	#N/A
GO:0001841	neural tube formation	19	0.000214354	21	0.000874763	#N/A	#N/A
GO:0061458	reproductive system development	44	0.00022399	50	0.00184239	#N/A	#N/A
GO:0048608	reproductive structure development	44	0.00022399	50	0.00184239	#N/A	#N/A
GO:0048513	organ development	278	0.000224537	338	0.00612696	#N/A	#N/A
GO:0003002	regionalization	49	0.000228619	60	0.000232219	#N/A	#N/A
GO:0045930	negative regulation of mitotic cell cycle	23	0.000231478	28	0.000138925	#N/A	#N/A
GO:0001944	vasculature development	78	0.00024052	101	3.38198e-05	#N/A	#N/A
GO:0016331	morphogenesis of embryonic epithelium	26	0.000252707	28	0.00277438	#N/A	#N/A
GO:0000022	mitotic spindle elongation	5	0.000254741	#N/A	#N/A	#N/A	#N/A
GO:0051231	spindle elongation	5	0.000254741	#N/A	#N/A	#N/A	#N/A
GO:0007368	determination of left/right symmetry	20	0.000270469	21	0.00299815	#N/A	#N/A
GO:0050789	regulation of biological process	769	0.000277315	1055	8.02946e-12	40	0.00520391
GO:0040011	locomotion	155	0.000286913	220	2.18441e-08	#N/A	#N/A
GO:0030513	positive regulation of BMP signaling pathway	9	0.000290228	10	0.000442886	#N/A	#N/A
GO:0032964	collagen biosynthetic process	9	0.000290228	10	0.000442886	#N/A	#N/A
GO:2000738	positive regulation of stem cell differentiation	9	0.000290228	9	0.00197955	#N/A	#N/A
GO:0071772	response to BMP	24	0.000298397	30	9.76496e-05	#N/A	#N/A
GO:0071773	cellular response to BMP stimulus	24	0.000298397	30	9.76496e-05	#N/A	#N/A
GO:0090100	positive regulation of transmembrane receptor protein serine/threonine kinase signaling pathway	15	0.000308023	18	0.000191598	#N/A	#N/A
GO:0009890	negative regulation of biosynthetic process	116	0.000309545	153	1.6471e-05	#N/A	#N/A
GO:0003006	developmental process involved in reproduction	59	0.000320109	73	0.00028463	#N/A	#N/A
GO:0007169	transmembrane receptor protein tyrosine kinase signaling pathway	76	0.000322713	112	2.25902e-08	6	0.0210346
GO:0048705	skeletal system morphogenesis	30	0.00032669	42	2.81124e-06	#N/A	#N/A
GO:0090307	mitotic spindle assembly	7	0.000338865	5	0.0349239	#N/A	#N/A
GO:0030278	regulation of ossification	26	0.000339651	35	1.30824e-05	#N/A	#N/A
GO:0035148	tube formation	23	0.000358435	26	0.00122603	#N/A	#N/A
GO:0051172	negative regulation of nitrogen compound metabolic process	116	0.000368186	152	3.13988e-05	#N/A	#N/A
GO:0001838	embryonic epithelial tube formation	21	0.000368275	23	0.00204858	#N/A	#N/A
GO:0051716	cellular response to stimulus	500	0.000377258	677	7.31176e-08	27	0.0167298
GO:0009948	anterior/posterior axis specification	9	0.000381382	8	0.00944544	#N/A	#N/A
GO:0022604	regulation of cell morphogenesis	58	0.000383536	82	8.91349e-07	7	0.000909995
GO:0007369	gastrulation	26	0.000411357	29	0.0021937	#N/A	#N/A
GO:0032330	regulation of chondrocyte differentiation	10	0.00043847	13	4.63183e-05	#N/A	#N/A
GO:0031327	negative regulation of cellular biosynthetic process	114	0.000445813	151	2.113e-05	#N/A	#N/A
GO:0061046	regulation of branching involved in lung morphogenesis	3	0.000449471	3	0.000994253	#N/A	#N/A
GO:0061047	positive regulation of branching involved in lung morphogenesis	3	0.000449471	3	0.000994253	#N/A	#N/A
GO:0001568	blood vessel development	74	0.000452149	97	4.29043e-05	#N/A	#N/A
GO:0008589	regulation of smoothened signaling pathway	12	0.000453835	13	0.00144124	#N/A	#N/A
GO:0060562	epithelial tube morphogenesis	46	0.000456515	55	0.000988769	#N/A	#N/A
GO:0042762	regulation of sulfur metabolic process	5	0.000477301	5	0.00161791	#N/A	#N/A
GO:0035113	embryonic appendage morphogenesis	19	0.000519789	25	4.83394e-05	#N/A	#N/A
GO:0060716	labyrinthine layer blood vessel development	6	0.000548493	5	0.0126081	#N/A	#N/A
GO:0060255	regulation of macromolecule metabolic process	399	0.000558586	542	2.55673e-07	#N/A	#N/A
GO:0034330	cell junction organization	37	0.000574518	51	9.90316e-06	#N/A	#N/A
GO:0022603	regulation of anatomical structure morphogenesis	89	0.00058458	125	1.06274e-06	7	0.0170088
GO:0007498	mesoderm development	19	0.000585167	21	0.00238542	#N/A	#N/A
GO:0006366	transcription from RNA polymerase II promoter	133	0.000585233	168	0.000488072	#N/A	#N/A
GO:0019222	regulation of metabolic process	443	0.000590445	600	2.81631e-07	#N/A	#N/A
GO:0000910	cytokinesis	25	0.000601688	32	0.000127579	#N/A	#N/A
GO:0030510	regulation of BMP signaling pathway	16	0.000653154	20	0.000210737	2	0.0313056
GO:1902850	microtubule cytoskeleton organization involved in mitosis	7	0.000682517	#N/A	#N/A	#N/A	#N/A
GO:0060026	convergent extension	10	0.000683103	14	1.76418e-05	#N/A	#N/A
GO:0048646	anatomical structure formation involved in morphogenesis	124	0.000688265	155	0.000936103	#N/A	#N/A
GO:0008360	regulation of cell shape	21	0.000711563	28	5.21122e-05	#N/A	#N/A
GO:0030323	respiratory tube development	25	0.000866052	27	0.00755132	#N/A	#N/A
GO:0051293	establishment of spindle localization	8	0.00090449	7	0.0176938	#N/A	#N/A
GO:0003179	heart valve morphogenesis	8	0.00090449	9	0.00114783	#N/A	#N/A
GO:0045934	negative regulation of nucleobase-containing compound metabolic process	106	0.00092028	139	0.000105136	#N/A	#N/A
GO:0009887	organ morphogenesis	105	0.000930272	135	0.000296595	#N/A	#N/A
GO:0031323	regulation of cellular metabolic process	402	0.000934936	546	6.14712e-07	#N/A	#N/A
GO:0048262	determination of dorsal/ventral asymmetry	7	0.000935317	8	0.000862295	#N/A	#N/A
GO:0044782	cilium organization	25	0.000946103	#N/A	#N/A	#N/A	#N/A
GO:0007163	establishment or maintenance of cell polarity	24	0.00096249	27	0.00383886	#N/A	#N/A
GO:0001736	establishment of planar polarity	11	0.000993493	11	0.007836	#N/A	#N/A
GO:0007164	establishment of tissue polarity	11	0.000993493	11	0.007836	#N/A	#N/A
GO:0003215	cardiac right ventricle morphogenesis	4	0.000996341	4	0.00270668	#N/A	#N/A
GO:2000015	regulation of determination of dorsal identity	4	0.000996341	5	0.00017448	#N/A	#N/A
GO:0060271	cilium morphogenesis	28	0.00102318	#N/A	#N/A	#N/A	#N/A
GO:0060393	regulation of pathway-restricted SMAD protein phosphorylation	10	0.00103051	14	3.31777e-05	#N/A	#N/A
GO:0034329	cell junction assembly	32	0.00106933	44	3.08898e-05	3	0.0411415
GO:0001649	osteoblast differentiation	22	0.00107386	28	0.000298813	#N/A	#N/A
GO:0051297	centrosome organization	12	0.00108964	14	0.00115676	#N/A	#N/A
GO:0006935	chemotaxis	71	0.00109457	102	1.32987e-06	#N/A	#N/A
GO:0042330	taxis	71	0.00109457	102	1.32987e-06	#N/A	#N/A
GO:0051653	spindle localization	8	0.00116606	8	0.00614876	#N/A	#N/A
GO:0003170	heart valve development	8	0.00116606	9	0.00151855	#N/A	#N/A
GO:0001701	in utero embryonic development	43	0.0012118	56	0.000209419	#N/A	#N/A
GO:0080090	regulation of primary metabolic process	398	0.00124856	543	5.37291e-07	#N/A	#N/A
GO:0061036	positive regulation of cartilage development	7	0.00125638	7	0.00569346	#N/A	#N/A
GO:0050673	epithelial cell proliferation	36	0.00127348	49	5.24491e-05	#N/A	#N/A
GO:0045892	negative regulation of transcription, DNA-templated	92	0.00129201	124	4.11761e-05	#N/A	#N/A
GO:1903507	negative regulation of nucleic acid-templated transcription	92	0.00129201	124	4.11761e-05	#N/A	#N/A
GO:0001503	ossification	40	0.00133089	55	3.60685e-05	#N/A	#N/A
GO:0031532	actin cytoskeleton reorganization	15	0.00146654	18	0.00119728	#N/A	#N/A
GO:0060541	respiratory system development	26	0.00151869	30	0.00415585	#N/A	#N/A
GO:1902679	negative regulation of RNA biosynthetic process	92	0.00153614	125	3.44032e-05	#N/A	#N/A
GO:0000122	negative regulation of transcription from RNA polymerase II promoter	56	0.00155265	71	0.000758514	#N/A	#N/A
GO:0014031	mesenchymal cell development	22	0.00155845	27	0.0010714	#N/A	#N/A
GO:0048870	cell motility	116	0.00156329	168	2.84515e-07	#N/A	#N/A
GO:0051674	localization of cell	116	0.00156329	168	2.84515e-07	#N/A	#N/A
GO:0048704	embryonic skeletal system morphogenesis	16	0.00157776	20	0.000635989	#N/A	#N/A
GO:0035108	limb morphogenesis	20	0.00157997	27	0.000117491	#N/A	#N/A
GO:0031589	cell-substrate adhesion	39	0.00160608	53	7.41851e-05	#N/A	#N/A
GO:0051248	negative regulation of protein metabolic process	73	0.00164454	104	4.05933e-06	#N/A	#N/A
GO:0060412	ventricular septum morphogenesis	7	0.00165759	7	0.00735669	#N/A	#N/A
GO:0060027	convergent extension involved in gastrulation	7	0.00165759	8	0.00165417	#N/A	#N/A
GO:0061371	determination of heart left/right asymmetry	11	0.00166673	12	0.00442436	#N/A	#N/A
GO:0065007	biological regulation	810	0.00167589	1111	1.40921e-10	42	0.00515923
GO:0036022	limb joint morphogenesis	3	0.00169474	3	0.00367962	#N/A	#N/A
GO:0000212	meiotic spindle organization	3	0.00169474	3	0.00367962	#N/A	#N/A
GO:0009223	pyrimidine deoxyribonucleotide catabolic process	3	0.00169474	#N/A	#N/A	#N/A	#N/A
GO:0030035	microspike assembly	3	0.00169474	3	0.00367962	#N/A	#N/A
GO:0001667	ameboidal-type cell migration	38	0.00172137	50	0.000240911	#N/A	#N/A
GO:0044770	cell cycle phase transition	34	0.00175364	43	0.000761702	#N/A	#N/A
GO:0032269	negative regulation of cellular protein metabolic process	69	0.00177958	100	2.03654e-06	#N/A	#N/A
GO:2000648	positive regulation of stem cell proliferation	10	0.00181086	13	0.000321109	#N/A	#N/A
GO:0051225	spindle assembly	10	0.00181086	#N/A	#N/A	#N/A	#N/A
GO:1901565	organonitrogen compound catabolic process	38	0.00182681	#N/A	#N/A	#N/A	#N/A
GO:0006558	L-phenylalanine metabolic process	4	0.00187181	#N/A	#N/A	#N/A	#N/A
GO:0006559	L-phenylalanine catabolic process	4	0.00187181	#N/A	#N/A	#N/A	#N/A
GO:1902221	erythrose 4-phosphate/phosphoenolpyruvate family amino acid metabolic process	4	0.00187181	#N/A	#N/A	#N/A	#N/A
GO:1902222	erythrose 4-phosphate/phosphoenolpyruvate family amino acid catabolic process	4	0.00187181	#N/A	#N/A	#N/A	#N/A
GO:0033619	membrane protein proteolysis	9	0.00189525	12	0.000215852	#N/A	#N/A
GO:0045667	regulation of osteoblast differentiation	18	0.00189584	23	0.000535822	#N/A	#N/A
GO:0051253	negative regulation of RNA metabolic process	94	0.00190557	127	6.32077e-05	#N/A	#N/A
GO:0010171	body morphogenesis	11	0.00196017	15	0.000146805	2	0.0129092
GO:0048263	determination of dorsal identity	5	0.00200595	6	0.000907785	#N/A	#N/A
GO:0009083	branched-chain amino acid catabolic process	5	0.00200595	5	0.00639912	#N/A	#N/A
GO:0048864	stem cell development	22	0.00203465	27	0.00146918	#N/A	#N/A
GO:0035050	embryonic heart tube development	15	0.00211646	17	0.00451862	#N/A	#N/A
GO:0060674	placenta blood vessel development	7	0.0021517	7	0.00935347	#N/A	#N/A
GO:0003181	atrioventricular valve morphogenesis	6	0.00227834	7	0.0016705	#N/A	#N/A
GO:0003206	cardiac chamber morphogenesis	17	0.00229132	17	0.0283988	#N/A	#N/A
GO:0042127	regulation of cell proliferation	112	0.00230219	143	0.00130432	#N/A	#N/A
GO:0006509	membrane protein ectodomain proteolysis	8	0.00232605	11	0.000168913	#N/A	#N/A
GO:0006974	cellular response to DNA damage stimulus	62	0.00232903	#N/A	#N/A	#N/A	#N/A
GO:0048762	mesenchymal cell differentiation	23	0.00234124	27	0.00419532	#N/A	#N/A
GO:0046847	filopodium assembly	15	0.00238015	17	0.00510601	#N/A	#N/A
GO:0032869	cellular response to insulin stimulus	25	0.00253176	39	2.16059e-06	#N/A	#N/A
GO:0030324	lung development	23	0.00254106	25	0.0160017	#N/A	#N/A
GO:0060389	pathway-restricted SMAD protein phosphorylation	10	0.0025559	14	0.000132958	#N/A	#N/A
GO:0001947	heart looping	10	0.0025559	11	0.00563441	#N/A	#N/A
GO:0050793	regulation of developmental process	174	0.0028408	247	9.09815e-07	12	0.0152718
GO:0010862	positive regulation of pathway-restricted SMAD protein phosphorylation	8	0.0028673	11	0.000230673	#N/A	#N/A
GO:0060572	morphogenesis of an epithelial bud	5	0.0029249	5	0.00914586	#N/A	#N/A
GO:0045446	endothelial cell differentiation	13	0.00298577	19	5.83174e-05	#N/A	#N/A
GO:1901987	regulation of cell cycle phase transition	20	0.0030258	23	0.00685824	#N/A	#N/A
GO:0033554	cellular response to stress	119	0.00304122	140	0.0383961	#N/A	#N/A
GO:0030326	embryonic limb morphogenesis	16	0.00307755	22	0.000215446	#N/A	#N/A
GO:0060390	regulation of SMAD protein import into nucleus	4	0.00316547	5	0.00088134	#N/A	#N/A
GO:0060391	positive regulation of SMAD protein import into nucleus	4	0.00316547	5	0.00088134	#N/A	#N/A
GO:0030859	polarized epithelial cell differentiation	4	0.00316547	4	0.00827064	#N/A	#N/A
GO:0097320	membrane tubulation	4	0.00316547	4	0.00827064	#N/A	#N/A
GO:0003158	endothelium development	14	0.00319962	20	0.000103919	#N/A	#N/A
GO:0009798	axis specification	14	0.00319962	19	0.00031349	#N/A	#N/A
GO:0048645	organ formation	9	0.0033097	10	0.00598515	#N/A	#N/A
GO:1901605	alpha-amino acid metabolic process	30	0.00333422	#N/A	#N/A	#N/A	#N/A
GO:0010629	negative regulation of gene expression	107	0.00342764	148	3.52847e-05	#N/A	#N/A
GO:0030010	establishment of cell polarity	17	0.0034414	21	0.00212104	#N/A	#N/A
GO:0010464	regulation of mesenchymal cell proliferation	8	0.00350183	11	0.000310475	#N/A	#N/A
GO:0048701	embryonic cranial skeleton morphogenesis	10	0.00352819	14	0.00021715	#N/A	#N/A
GO:0009952	anterior/posterior pattern specification	30	0.00355431	34	0.0155728	#N/A	#N/A
GO:0016477	cell migration	108	0.00356938	158	8.71979e-07	#N/A	#N/A
GO:0006508	proteolysis	99	0.00366569	116	0.0376727	#N/A	#N/A
GO:0060322	head development	78	0.00370558	101	0.001176	#N/A	#N/A
GO:0001935	endothelial cell proliferation	17	0.00379347	23	0.000408231	#N/A	#N/A
GO:0061351	neural precursor cell proliferation	17	0.00379347	19	0.0112351	#N/A	#N/A
GO:0048806	genitalia development	9	0.0039313	12	0.000604732	#N/A	#N/A
GO:0060485	mesenchyme development	25	0.00394396	30	0.005289	#N/A	#N/A
GO:0044702	single organism reproductive process	81	0.00397521	102	0.00359993	#N/A	#N/A
GO:0060571	morphogenesis of an epithelial fold	6	0.00399146	7	0.00322537	#N/A	#N/A
GO:0006085	acetyl-CoA biosynthetic process	6	0.00399146	#N/A	#N/A	#N/A	#N/A
GO:0003171	atrioventricular valve development	6	0.00399146	7	0.00322537	#N/A	#N/A
GO:0006244	pyrimidine nucleotide catabolic process	3	0.00399476	#N/A	#N/A	#N/A	#N/A
GO:0002041	intussusceptive angiogenesis	3	0.00399476	#N/A	#N/A	#N/A	#N/A
GO:0051877	pigment granule aggregation in cell center	3	0.00399476	#N/A	#N/A	#N/A	#N/A
GO:0003278	apoptotic process involved in heart morphogenesis	3	0.00399476	#N/A	#N/A	#N/A	#N/A
GO:2000017	positive regulation of determination of dorsal identity	3	0.00399476	4	0.000456138	#N/A	#N/A
GO:0001558	regulation of cell growth	38	0.00400669	45	0.00993916	#N/A	#N/A
GO:0060413	atrial septum morphogenesis	5	0.0041131	5	0.0126081	#N/A	#N/A
GO:0044772	mitotic cell cycle phase transition	32	0.00421275	42	0.000877806	#N/A	#N/A
GO:0030201	heparan sulfate proteoglycan metabolic process	8	0.00423987	12	8.83346e-05	#N/A	#N/A
GO:1901991	negative regulation of mitotic cell cycle phase transition	13	0.00430785	13	0.0336542	#N/A	#N/A
GO:0060441	epithelial tube branching involved in lung morphogenesis	7	0.00432947	7	0.0176938	#N/A	#N/A
GO:1901990	regulation of mitotic cell cycle phase transition	19	0.00439897	23	0.00426652	#N/A	#N/A
GO:0014020	primary neural tube formation	14	0.00449639	17	0.00350929	#N/A	#N/A
GO:0006355	regulation of transcription, DNA-templated	255	0.00450489	345	5.46691e-05	#N/A	#N/A
GO:1903506	regulation of nucleic acid-templated transcription	255	0.00450489	345	5.46691e-05	#N/A	#N/A
GO:0043010	camera-type eye development	41	0.00455331	#N/A	#N/A	#N/A	#N/A
GO:0007015	actin filament organization	39	0.00457191	58	1.37338e-05	#N/A	#N/A
GO:0030901	midbrain development	9	0.00464056	#N/A	#N/A	#N/A	#N/A
GO:0019217	regulation of fatty acid metabolic process	9	0.00464056	13	0.000194484	#N/A	#N/A
GO:0010556	regulation of macromolecule biosynthetic process	284	0.00467107	385	3.7678e-05	#N/A	#N/A
GO:0050896	response to stimulus	606	0.00486612	800	0.000203343	#N/A	#N/A
GO:0032886	regulation of microtubule-based process	18	0.00492851	22	0.00401669	#N/A	#N/A
GO:0010948	negative regulation of cell cycle process	18	0.00492851	19	0.031168	#N/A	#N/A
GO:0051255	spindle midzone assembly	4	0.00495759	#N/A	#N/A	#N/A	#N/A
GO:0071711	basement membrane organization	4	0.00495759	4	0.0127058	#N/A	#N/A
GO:0003337	mesenchymal to epithelial transition involved in metanephros morphogenesis	4	0.00495759	4	0.0127058	#N/A	#N/A
GO:0051436	negative regulation of ubiquitin-protein ligase activity involved in mitotic cell cycle	8	0.00509199	8	0.0232047	#N/A	#N/A
GO:0045839	negative regulation of mitotic nuclear division	8	0.00509199	9	0.00754028	#N/A	#N/A
GO:0060740	prostate gland epithelium morphogenesis	6	0.00513751	8	0.000862295	#N/A	#N/A
GO:0051294	establishment of spindle orientation	6	0.00513751	#N/A	#N/A	#N/A	#N/A
GO:0003143	embryonic heart tube morphogenesis	12	0.0051502	14	0.00656092	#N/A	#N/A
GO:0048593	camera-type eye morphogenesis	21	0.00521002	#N/A	#N/A	#N/A	#N/A
GO:0009953	dorsal/ventral pattern formation	19	0.00521293	29	3.05538e-05	#N/A	#N/A
GO:0044236	multicellular organismal metabolic process	19	0.00521293	23	0.00518275	#N/A	#N/A
GO:0002053	positive regulation of mesenchymal cell proliferation	7	0.00533601	10	0.000324025	#N/A	#N/A
GO:0015012	heparan sulfate proteoglycan biosynthetic process	7	0.00533601	11	6.0052e-05	#N/A	#N/A
GO:0090596	sensory organ morphogenesis	42	0.00536585	49	0.0197832	#N/A	#N/A
GO:0051983	regulation of chromosome segregation	11	0.00539048	13	0.00553174	#N/A	#N/A
GO:2000112	regulation of cellular macromolecule biosynthetic process	278	0.0054519	378	3.8163e-05	#N/A	#N/A
GO:0043086	negative regulation of catalytic activity	52	0.00560035	68	0.00140489	#N/A	#N/A
GO:0060914	heart formation	5	0.00560954	6	0.00325648	#N/A	#N/A
GO:0009081	branched-chain amino acid metabolic process	5	0.00560954	5	0.0168588	#N/A	#N/A
GO:0060492	lung induction	2	0.00587182	2	0.00996687	#N/A	#N/A
GO:0060484	lung-associated mesenchyme development	2	0.00587182	2	0.00996687	#N/A	#N/A
GO:0060423	foregut regionalization	2	0.00587182	2	0.00996687	#N/A	#N/A
GO:0060424	lung field specification	2	0.00587182	2	0.00996687	#N/A	#N/A
GO:0060431	primary lung bud formation	2	0.00587182	2	0.00996687	#N/A	#N/A
GO:0060769	positive regulation of epithelial cell proliferation involved in prostate gland development	2	0.00587182	2	0.00996687	#N/A	#N/A
GO:0030997	regulation of centriole-centriole cohesion	2	0.00587182	2	0.00996687	#N/A	#N/A
GO:0060931	sinoatrial node cell development	2	0.00587182	2	0.00996687	#N/A	#N/A
GO:0001880	Mullerian duct regression	2	0.00587182	2	0.00996687	#N/A	#N/A
GO:0043704	photoreceptor cell fate specification	2	0.00587182	2	0.00996687	#N/A	#N/A
GO:0032458	slow endocytic recycling	2	0.00587182	2	0.00996687	#N/A	#N/A
GO:0044334	canonical Wnt signaling pathway involved in positive regulation of epithelial to mesenchymal transition	2	0.00587182	2	0.00996687	#N/A	#N/A
GO:1902730	positive regulation of proteoglycan biosynthetic process	2	0.00587182	2	0.00996687	#N/A	#N/A
GO:0003164	His-Purkinje system development	2	0.00587182	2	0.00996687	#N/A	#N/A
GO:0003166	bundle of His development	2	0.00587182	2	0.00996687	#N/A	#N/A
GO:0070602	regulation of centromeric sister chromatid cohesion	2	0.00587182	2	0.00996687	#N/A	#N/A
GO:0072053	renal inner medulla development	2	0.00587182	2	0.00996687	#N/A	#N/A
GO:0072054	renal outer medulla development	2	0.00587182	2	0.00996687	#N/A	#N/A
GO:0010908	regulation of heparan sulfate proteoglycan biosynthetic process	2	0.00587182	2	0.00996687	#N/A	#N/A
GO:0010909	positive regulation of heparan sulfate proteoglycan biosynthetic process	2	0.00587182	2	0.00996687	#N/A	#N/A
GO:2000741	positive regulation of mesenchymal stem cell differentiation	2	0.00587182	2	0.00996687	#N/A	#N/A
GO:2001141	regulation of RNA biosynthetic process	255	0.00594636	346	6.62213e-05	#N/A	#N/A
GO:1901988	negative regulation of cell cycle phase transition	13	0.00606563	13	0.0444836	#N/A	#N/A
GO:0008286	insulin receptor signaling pathway	19	0.00614662	30	1.52819e-05	#N/A	#N/A
GO:0033059	cellular pigmentation	9	0.00635407	#N/A	#N/A	#N/A	#N/A
GO:0050679	positive regulation of epithelial cell proliferation	18	0.00637961	26	0.000197113	#N/A	#N/A
GO:0090068	positive regulation of cell cycle process	18	0.00637961	25	0.000484955	#N/A	#N/A
GO:0051301	cell division	47	0.00648466	59	0.00521377	#N/A	#N/A
GO:0060512	prostate gland morphogenesis	6	0.00650732	8	0.00120743	#N/A	#N/A
GO:0000281	mitotic cytokinesis	7	0.00650819	8	0.00766484	#N/A	#N/A
GO:0000578	embryonic axis specification	7	0.00650819	7	0.0255375	#N/A	#N/A
GO:0003151	outflow tract morphogenesis	7	0.00650819	8	0.00766484	#N/A	#N/A
GO:0070507	regulation of microtubule cytoskeleton organization	15	0.00683785	#N/A	#N/A	#N/A	#N/A
GO:0008285	negative regulation of cell proliferation	53	0.00685892	70	0.00134835	#N/A	#N/A
GO:0044092	negative regulation of molecular function	68	0.00701233	87	0.00387661	#N/A	#N/A
GO:0007165	signal transduction	409	0.0070173	587	2.64715e-09	26	0.00254519
GO:0042692	muscle cell differentiation	42	0.00709387	56	0.00111657	#N/A	#N/A
GO:0050678	regulation of epithelial cell proliferation	28	0.00710264	37	0.00152188	#N/A	#N/A
GO:0060711	labyrinthine layer development	8	0.00718204	9	0.010893	#N/A	#N/A
GO:0051439	regulation of ubiquitin-protein ligase activity involved in mitotic cell cycle	8	0.00718204	8	0.0314162	#N/A	#N/A
GO:0060231	mesenchymal to epithelial transition	4	0.00732199	4	0.0184101	#N/A	#N/A
GO:0009880	embryonic pattern specification	13	0.00752516	14	0.0261712	#N/A	#N/A
GO:0060767	epithelial cell proliferation involved in prostate gland development	3	0.00753486	3	0.01577	#N/A	#N/A
GO:0060768	regulation of epithelial cell proliferation involved in prostate gland development	3	0.00753486	3	0.01577	#N/A	#N/A
GO:0060789	hair follicle placode formation	3	0.00753486	3	0.01577	#N/A	#N/A
GO:0060628	regulation of ER to Golgi vesicle-mediated transport	3	0.00753486	4	0.00125971	#N/A	#N/A
GO:0006572	tyrosine catabolic process	3	0.00753486	#N/A	#N/A	#N/A	#N/A
GO:0007199	G-protein coupled receptor signaling pathway coupled to cGMP nucleotide second messenger	3	0.00753486	3	0.01577	#N/A	#N/A
GO:0035089	establishment of apical/basal cell polarity	3	0.00753486	3	0.01577	#N/A	#N/A
GO:0046395	carboxylic acid catabolic process	24	0.00775597	26	0.0465807	#N/A	#N/A
GO:0016054	organic acid catabolic process	24	0.00775597	26	0.0465807	#N/A	#N/A
GO:0072091	regulation of stem cell proliferation	11	0.00785301	14	0.00318696	#N/A	#N/A
GO:0009987	cellular process	1166	0.00786843	1533	4.89198e-05	#N/A	#N/A
GO:0090287	regulation of cellular response to growth factor stimulus	29	0.00786945	37	0.00381337	3	0.0415776
GO:0048863	stem cell differentiation	28	0.00799341	33	0.016826	#N/A	#N/A
GO:0042384	cilium assembly	20	0.00800193	#N/A	#N/A	#N/A	#N/A
GO:0072529	pyrimidine-containing compound catabolic process	6	0.0081239	#N/A	#N/A	#N/A	#N/A
GO:0055123	digestive system development	18	0.00816013	21	0.0142867	#N/A	#N/A
GO:0042180	cellular ketone metabolic process	19	0.00842365	24	0.0044878	#N/A	#N/A
GO:0051352	negative regulation of ligase activity	8	0.00844219	8	0.0361849	#N/A	#N/A
GO:0051444	negative regulation of ubiquitin-protein transferase activity	8	0.00844219	8	0.0361849	#N/A	#N/A
GO:0007098	centrosome cycle	8	0.00844219	10	0.00407823	#N/A	#N/A
GO:0048592	eye morphogenesis	28	0.00847217	31	0.044993	#N/A	#N/A
GO:0030199	collagen fibril organization	9	0.00851614	10	0.0159808	#N/A	#N/A
GO:0040007	growth	84	0.00853762	113	0.000785765	9	0.00154285
GO:0052547	regulation of peptidase activity	27	0.00859646	#N/A	#N/A	#N/A	#N/A
GO:0060348	bone development	20	0.00861493	25	0.00560707	#N/A	#N/A
GO:0045861	negative regulation of proteolysis	21	0.00874306	24	0.0229272	#N/A	#N/A
GO:0019395	fatty acid oxidation	11	0.0088435	13	0.00967981	#N/A	#N/A
GO:0060021	palate development	12	0.00914702	14	0.0123194	#N/A	#N/A
GO:0098813	nuclear chromosome segregation	17	0.00922648	18	0.0484358	#N/A	#N/A
GO:0001843	neural tube closure	13	0.00924883	16	0.00657146	#N/A	#N/A
GO:0090092	regulation of transmembrane receptor protein serine/threonine kinase signaling pathway	24	0.00940737	31	0.0035973	#N/A	#N/A
GO:0060325	face morphogenesis	7	0.00941143	10	0.000789839	2	0.00485378
GO:0072089	stem cell proliferation	16	0.0095824	20	0.00590942	#N/A	#N/A
GO:0033334	fin morphogenesis	5	0.00967783	5	0.0279695	#N/A	#N/A
GO:0042073	intraciliary transport	5	0.00967783	5	0.0279695	#N/A	#N/A
GO:0048546	digestive tract morphogenesis	9	0.00978658	10	0.0184325	#N/A	#N/A
GO:0060323	head morphogenesis	8	0.00986072	11	0.0014321	2	0.00750696
GO:0048332	mesoderm morphogenesis	11	0.00992784	14	0.00430585	#N/A	#N/A
GO:0021782	glial cell development	11	0.00992784	13	0.0110233	#N/A	#N/A
GO:0036342	post-anal tail morphogenesis	6	0.0100099	9	0.000447331	#N/A	#N/A
GO:0010718	positive regulation of epithelial to mesenchymal transition	6	0.0100099	7	0.00935347	#N/A	#N/A
GO:0007417	central nervous system development	91	0.0100571	116	0.00750349	#N/A	#N/A
GO:0071248	cellular response to metal ion	14	0.0101074	#N/A	#N/A	#N/A	#N/A
GO:0048514	blood vessel morphogenesis	61	0.0101802	82	0.00125249	#N/A	#N/A
GO:0001837	epithelial to mesenchymal transition	13	0.0102192	17	0.00307922	#N/A	#N/A
GO:0043586	tongue development	4	0.0103244	4	0.0254717	#N/A	#N/A
GO:0007099	centriole replication	4	0.0103244	4	0.0254717	#N/A	#N/A
GO:0098534	centriole assembly	4	0.0103244	4	0.0254717	#N/A	#N/A
GO:0010172	embryonic body morphogenesis	4	0.0103244	5	0.00428707	#N/A	#N/A
GO:0072283	metanephric renal vesicle morphogenesis	4	0.0103244	4	0.0254717	#N/A	#N/A
GO:0032868	response to insulin	26	0.0104043	41	2.07052e-05	#N/A	#N/A
GO:0007420	brain development	72	0.0108257	93	0.00499501	#N/A	#N/A
GO:0030705	cytoskeleton-dependent intracellular transport	14	0.0110844	24	9.88972e-06	2	0.0369023
GO:0048286	lung alveolus development	7	0.0111733	7	0.0412778	#N/A	#N/A
GO:0044246	regulation of multicellular organismal metabolic process	7	0.0111733	7	0.0412778	#N/A	#N/A
GO:0001655	urogenital system development	38	0.0111932	54	0.000347418	#N/A	#N/A
GO:0006635	fatty acid beta-oxidation	9	0.0111947	12	0.00261708	#N/A	#N/A
GO:0046889	positive regulation of lipid biosynthetic process	9	0.0111947	14	0.00021715	#N/A	#N/A
GO:0051493	regulation of cytoskeleton organization	40	0.011368	59	9.32395e-05	#N/A	#N/A
GO:0051784	negative regulation of nuclear division	8	0.0114489	9	0.01786	#N/A	#N/A
GO:0010463	mesenchymal cell proliferation	8	0.0114489	11	0.00178319	#N/A	#N/A
GO:0042060	wound healing	54	0.0115742	67	0.0145336	#N/A	#N/A
GO:0048706	embryonic skeletal system development	17	0.0117182	23	0.00204858	#N/A	#N/A
GO:0060795	cell fate commitment involved in formation of primary germ layer	6	0.0121872	6	0.0395035	#N/A	#N/A
GO:0032400	melanosome localization	6	0.0121872	#N/A	#N/A	#N/A	#N/A
GO:0003283	atrial septum development	6	0.0121872	6	0.0395035	#N/A	#N/A
GO:0007178	transmembrane receptor protein serine/threonine kinase signaling pathway	34	0.0122558	45	0.00302014	#N/A	#N/A
GO:0032963	collagen metabolic process	16	0.012281	21	0.00373772	#N/A	#N/A
GO:0045197	establishment or maintenance of epithelial cell apical/basal polarity	5	0.0123205	5	0.0349239	#N/A	#N/A
GO:0007398	ectoderm development	5	0.0123205	6	0.00849708	#N/A	#N/A
GO:0007184	SMAD protein import into nucleus	5	0.0123205	6	0.00849708	#N/A	#N/A
GO:0060606	tube closure	13	0.0123962	16	0.00932725	#N/A	#N/A
GO:0061154	endothelial tube morphogenesis	3	0.0124387	3	0.0255674	#N/A	#N/A
GO:0060591	chondroblast differentiation	3	0.0124387	#N/A	#N/A	#N/A	#N/A
GO:0043587	tongue morphogenesis	3	0.0124387	3	0.0255674	#N/A	#N/A
GO:0051256	mitotic spindle midzone assembly	3	0.0124387	#N/A	#N/A	#N/A	#N/A
GO:0050812	regulation of acyl-CoA biosynthetic process	3	0.0124387	3	0.0255674	#N/A	#N/A
GO:0045922	negative regulation of fatty acid metabolic process	3	0.0124387	#N/A	#N/A	#N/A	#N/A
GO:0007223	Wnt signaling pathway, calcium modulating pathway	3	0.0124387	3	0.0255674	#N/A	#N/A
GO:0010510	regulation of acetyl-CoA biosynthetic process from pyruvate	3	0.0124387	3	0.0255674	#N/A	#N/A
GO:0090154	positive regulation of sphingolipid biosynthetic process	3	0.0124387	#N/A	#N/A	#N/A	#N/A
GO:1990126	retrograde transport, endosome to plasma membrane	3	0.0124387	#N/A	#N/A	#N/A	#N/A
GO:0035844	cloaca development	3	0.0124387	3	0.0255674	#N/A	#N/A
GO:0009219	pyrimidine deoxyribonucleotide metabolic process	3	0.0124387	#N/A	#N/A	#N/A	#N/A
GO:2000304	positive regulation of ceramide biosynthetic process	3	0.0124387	#N/A	#N/A	#N/A	#N/A
GO:0001654	eye development	47	0.0124449	#N/A	#N/A	#N/A	#N/A
GO:0061061	muscle structure development	61	0.0124462	77	0.0109526	#N/A	#N/A
GO:0070925	organelle assembly	42	0.0124747	#N/A	#N/A	#N/A	#N/A
GO:0030500	regulation of bone mineralization	12	0.0125057	18	0.000393817	#N/A	#N/A
GO:0022414	reproductive process	86	0.0129041	110	0.00887121	#N/A	#N/A
GO:0043542	endothelial cell migration	18	0.0129134	26	0.000619847	#N/A	#N/A
GO:0048732	gland development	42	0.0129997	56	0.00261008	#N/A	#N/A
GO:0009889	regulation of biosynthetic process	294	0.0131511	400	0.000142646	#N/A	#N/A
GO:0060788	ectodermal placode formation	7	0.0131622	9	0.00503805	#N/A	#N/A
GO:0007062	sister chromatid cohesion	7	0.0131622	7	0.0476677	#N/A	#N/A
GO:0071697	ectodermal placode morphogenesis	7	0.0131622	9	0.00503805	#N/A	#N/A
GO:0035329	hippo signaling	7	0.0131622	11	0.000310475	#N/A	#N/A
GO:0060425	lung morphogenesis	8	0.0132177	#N/A	#N/A	#N/A	#N/A
GO:0043393	regulation of protein binding	14	0.0132582	16	0.0255273	#N/A	#N/A
GO:0052548	regulation of endopeptidase activity	25	0.013341	#N/A	#N/A	#N/A	#N/A
GO:0007093	mitotic cell cycle checkpoint	13	0.0136108	16	0.0104264	#N/A	#N/A
GO:0048565	digestive tract development	15	0.0139123	17	0.0308473	#N/A	#N/A
GO:0060836	lymphatic endothelial cell differentiation	4	0.0140215	4	0.0339484	1	0.041537
GO:0032331	negative regulation of chondrocyte differentiation	4	0.0140215	4	0.0339484	#N/A	#N/A
GO:0032292	peripheral nervous system axon ensheathment	4	0.0140215	5	0.00639912	#N/A	#N/A
GO:0022011	myelination in peripheral nervous system	4	0.0140215	5	0.00639912	#N/A	#N/A
GO:0033690	positive regulation of osteoblast proliferation	4	0.0140215	#N/A	#N/A	#N/A	#N/A
GO:0009649	entrainment of circadian clock	4	0.0140215	4	0.0339484	#N/A	#N/A
GO:0010468	regulation of gene expression	291	0.0140297	395	0.00020358	#N/A	#N/A
GO:0044259	multicellular organismal macromolecule metabolic process	16	0.0143881	21	0.00462347	#N/A	#N/A
GO:0051252	regulation of RNA metabolic process	259	0.0144548	354	0.000152363	#N/A	#N/A
GO:0021532	neural tube patterning	9	0.0144583	11	0.0106536	#N/A	#N/A
GO:0061311	cell surface receptor signaling pathway involved in heart development	6	0.0146768	6	0.0466507	#N/A	#N/A
GO:0042074	cell migration involved in gastrulation	6	0.0146768	7	0.0144882	#N/A	#N/A
GO:0045216	cell-cell junction organization	28	0.0146818	37	0.00409565	#N/A	#N/A
GO:0030308	negative regulation of cell growth	19	0.015	22	0.0307144	#N/A	#N/A
GO:0048013	ephrin receptor signaling pathway	10	0.0151018	14	0.00196293	#N/A	#N/A
GO:0051340	regulation of ligase activity	10	0.0151018	#N/A	#N/A	#N/A	#N/A
GO:0023021	termination of signal transduction	10	0.0151018	13	0.00553174	#N/A	#N/A
GO:0034453	microtubule anchoring	8	0.0151782	9	0.0240197	#N/A	#N/A
GO:0042733	embryonic digit morphogenesis	8	0.0151782	11	0.0026956	#N/A	#N/A
GO:0051346	negative regulation of hydrolase activity	24	0.0152401	#N/A	#N/A	#N/A	#N/A
GO:0031326	regulation of cellular biosynthetic process	291	0.0152799	397	0.000147465	#N/A	#N/A
GO:0034440	lipid oxidation	11	0.0153145	13	0.0178905	#N/A	#N/A
GO:0031577	spindle checkpoint	7	0.0153928	9	0.00619261	#N/A	#N/A
GO:0001885	endothelial cell development	7	0.0153928	11	0.00041229	#N/A	#N/A
GO:0000132	establishment of mitotic spindle orientation	5	0.015412	#N/A	#N/A	#N/A	#N/A
GO:0040001	establishment of mitotic spindle localization	5	0.015412	#N/A	#N/A	#N/A	#N/A
GO:0045787	positive regulation of cell cycle	23	0.0155026	34	0.000373357	#N/A	#N/A
GO:0040008	regulation of growth	55	0.0162208	68	0.0230827	6	0.00774259
GO:0016049	cell growth	43	0.0165007	55	0.0099583	5	0.0098
GO:0061196	fungiform papilla development	2	0.0167165	2	0.0279121	#N/A	#N/A
GO:0061197	fungiform papilla morphogenesis	2	0.0167165	2	0.0279121	#N/A	#N/A
GO:0061198	fungiform papilla formation	2	0.0167165	2	0.0279121	#N/A	#N/A
GO:0036023	embryonic skeletal limb joint morphogenesis	2	0.0167165	2	0.0279121	#N/A	#N/A
GO:0061218	negative regulation of mesonephros development	2	0.0167165	#N/A	#N/A	#N/A	#N/A
GO:0032053	ciliary basal body organization	2	0.0167165	#N/A	#N/A	#N/A	#N/A
GO:0060921	sinoatrial node cell differentiation	2	0.0167165	2	0.0279121	#N/A	#N/A
GO:0060926	cardiac pacemaker cell development	2	0.0167165	2	0.0279121	#N/A	#N/A
GO:0048338	mesoderm structural organization	2	0.0167165	2	0.0279121	#N/A	#N/A
GO:1901963	regulation of cell proliferation involved in outflow tract morphogenesis	2	0.0167165	3	0.000994253	#N/A	#N/A
GO:0043932	ossification involved in bone remodeling	2	0.0167165	2	0.0279121	#N/A	#N/A
GO:0045008	depyrimidination	2	0.0167165	#N/A	#N/A	#N/A	#N/A
GO:0051176	positive regulation of sulfur metabolic process	2	0.0167165	2	0.0279121	#N/A	#N/A
GO:0019254	carnitine metabolic process, CoA-linked	2	0.0167165	#N/A	#N/A	#N/A	#N/A
GO:0033278	cell proliferation in midbrain	2	0.0167165	2	0.0279121	#N/A	#N/A
GO:0015825	L-serine transport	2	0.0167165	#N/A	#N/A	#N/A	#N/A
GO:0010456	cell proliferation in dorsal spinal cord	2	0.0167165	#N/A	#N/A	#N/A	#N/A
GO:0010457	centriole-centriole cohesion	2	0.0167165	2	0.0279121	#N/A	#N/A
GO:0070601	centromeric sister chromatid cohesion	2	0.0167165	2	0.0279121	#N/A	#N/A
GO:0090191	negative regulation of branching involved in ureteric bud morphogenesis	2	0.0167165	#N/A	#N/A	#N/A	#N/A
GO:0035521	monoubiquitinated histone deubiquitination	2	0.0167165	#N/A	#N/A	#N/A	#N/A
GO:0035522	monoubiquitinated histone H2A deubiquitination	2	0.0167165	#N/A	#N/A	#N/A	#N/A
GO:2000739	regulation of mesenchymal stem cell differentiation	2	0.0167165	2	0.0279121	#N/A	#N/A
GO:0061324	canonical Wnt signaling pathway involved in positive regulation of cardiac outflow tract cell proliferation	2	0.0167165	3	0.000994253	#N/A	#N/A
GO:0061325	cell proliferation involved in outflow tract morphogenesis	2	0.0167165	3	0.000994253	#N/A	#N/A
GO:0070167	regulation of biomineral tissue development	12	0.0167361	18	0.000648091	#N/A	#N/A
GO:0001890	placenta development	16	0.0167661	#N/A	#N/A	#N/A	#N/A
GO:0009062	fatty acid catabolic process	10	0.0168607	12	0.0162079	#N/A	#N/A
GO:0010466	negative regulation of peptidase activity	11	0.0169512	#N/A	#N/A	#N/A	#N/A
GO:0051098	regulation of binding	20	0.0170702	24	0.0229272	#N/A	#N/A
GO:0071241	cellular response to inorganic substance	14	0.0171196	#N/A	#N/A	#N/A	#N/A
GO:0046890	regulation of lipid biosynthetic process	14	0.0171196	20	0.00145969	#N/A	#N/A
GO:0000075	cell cycle checkpoint	19	0.0171501	24	0.0108112	#N/A	#N/A
GO:0051145	smooth muscle cell differentiation	8	0.017341	9	0.0276078	#N/A	#N/A
GO:0061245	establishment or maintenance of bipolar cell polarity	6	0.0174989	#N/A	#N/A	#N/A	#N/A
GO:0051298	centrosome duplication	6	0.0174989	7	0.0176938	#N/A	#N/A
GO:0035088	establishment or maintenance of apical/basal cell polarity	6	0.0174989	#N/A	#N/A	#N/A	#N/A
GO:0030162	regulation of proteolysis	46	0.0175444	#N/A	#N/A	#N/A	#N/A
GO:1903321	negative regulation of protein modification by small protein conjugation or removal	13	0.017806	#N/A	#N/A	#N/A	#N/A
GO:0032467	positive regulation of cytokinesis	7	0.0178792	8	0.0232047	#N/A	#N/A
GO:0071696	ectodermal placode development	7	0.0178792	9	0.00754028	#N/A	#N/A
GO:0031329	regulation of cellular catabolic process	32	0.0181948	41	0.0102168	#N/A	#N/A
GO:0048589	developmental growth	53	0.0183247	77	0.000225608	6	0.0065294
GO:0051056	regulation of small GTPase mediated signal transduction	29	0.0183399	45	8.27713e-05	#N/A	#N/A
GO:2000027	regulation of organ morphogenesis	18	0.0183474	24	0.00493142	#N/A	#N/A
GO:0007431	salivary gland development	9	0.0183746	13	0.00173796	#N/A	#N/A
GO:0006098	pentose-phosphate shunt	4	0.0184602	#N/A	#N/A	#N/A	#N/A
GO:0019682	glyceraldehyde-3-phosphate metabolic process	4	0.0184602	#N/A	#N/A	#N/A	#N/A
GO:0071285	cellular response to lithium ion	4	0.0184602	#N/A	#N/A	#N/A	#N/A
GO:0072087	renal vesicle development	4	0.0184602	4	0.0438694	#N/A	#N/A
GO:0072077	renal vesicle morphogenesis	4	0.0184602	4	0.0438694	#N/A	#N/A
GO:0061037	negative regulation of cartilage development	4	0.0184602	4	0.0438694	#N/A	#N/A
GO:0051438	regulation of ubiquitin-protein transferase activity	10	0.0187664	13	0.0390666	#N/A	#N/A
GO:0060856	establishment of blood-brain barrier	3	0.0187789	4	0.00498651	#N/A	#N/A
GO:0018027	peptidyl-lysine dimethylation	3	0.0187789	#N/A	#N/A	#N/A	#N/A
GO:0051488	activation of anaphase-promoting complex activity	3	0.0187789	#N/A	#N/A	#N/A	#N/A
GO:0006570	tyrosine metabolic process	3	0.0187789	#N/A	#N/A	#N/A	#N/A
GO:0007063	regulation of sister chromatid cohesion	3	0.0187789	#N/A	#N/A	#N/A	#N/A
GO:2000178	negative regulation of neural precursor cell proliferation	3	0.0187789	3	0.037916	#N/A	#N/A
GO:0045879	negative regulation of smoothened signaling pathway	5	0.0189809	6	0.0142937	#N/A	#N/A
GO:0010092	specification of organ identity	5	0.0189809	#N/A	#N/A	#N/A	#N/A
GO:0003156	regulation of organ formation	5	0.0189809	#N/A	#N/A	#N/A	#N/A
GO:0007160	cell-matrix adhesion	23	0.0195165	32	0.00222785	#N/A	#N/A
GO:0030501	positive regulation of bone mineralization	8	0.0197166	11	0.00395144	#N/A	#N/A
GO:0036211	protein modification process	262	0.0203867	385	1.17546e-07	#N/A	#N/A
GO:0006464	cellular protein modification process	262	0.0203867	385	1.17546e-07	#N/A	#N/A
GO:0001708	cell fate specification	11	0.0206112	14	0.0109333	#N/A	#N/A
GO:0035272	exocrine system development	11	0.0206112	16	0.00167649	#N/A	#N/A
GO:0042476	odontogenesis	15	0.0206137	21	0.00267707	#N/A	#N/A
GO:0060324	face development	7	0.0206349	11	0.000700727	3	0.000235066
GO:0007520	myoblast fusion	7	0.0206349	#N/A	#N/A	#N/A	#N/A
GO:0048485	sympathetic nervous system development	6	0.0206718	#N/A	#N/A	#N/A	#N/A
GO:0007566	embryo implantation	6	0.0206718	#N/A	#N/A	#N/A	#N/A
GO:0071616	acyl-CoA biosynthetic process	6	0.0206718	#N/A	#N/A	#N/A	#N/A
GO:0035384	thioester biosynthetic process	6	0.0206718	#N/A	#N/A	#N/A	#N/A
GO:0010595	positive regulation of endothelial cell migration	10	0.0208255	13	0.00846765	#N/A	#N/A
GO:0009966	regulation of signal transduction	187	0.0209087	265	4.02298e-05	16	0.000903663
GO:0007548	sex differentiation	24	0.0212615	31	0.0102981	#N/A	#N/A
GO:0009968	negative regulation of signal transduction	83	0.022284	111	0.00404057	9	0.00187017
GO:0001702	gastrulation with mouth forming second	8	0.0223148	#N/A	#N/A	#N/A	#N/A
GO:0007435	salivary gland morphogenesis	8	0.0223148	12	0.00146155	#N/A	#N/A
GO:0070169	positive regulation of biomineral tissue development	8	0.0223148	11	0.00473398	#N/A	#N/A
GO:0045926	negative regulation of growth	22	0.0223216	#N/A	#N/A	#N/A	#N/A
GO:0044272	sulfur compound biosynthetic process	18	0.0223672	21	0.0406862	#N/A	#N/A
GO:0090316	positive regulation of intracellular protein transport	16	0.0224185	21	0.00837539	#N/A	#N/A
GO:0001892	embryonic placenta development	11	0.0226452	#N/A	#N/A	#N/A	#N/A
GO:0097581	lamellipodium organization	11	0.0226452	19	7.15427e-05	#N/A	#N/A
GO:0034614	cellular response to reactive oxygen species	11	0.0226452	16	0.0159502	#N/A	#N/A
GO:2000177	regulation of neural precursor cell proliferation	9	0.0230087	#N/A	#N/A	#N/A	#N/A
GO:0030539	male genitalia development	5	0.0230525	6	0.0180307	#N/A	#N/A
GO:0032965	regulation of collagen biosynthetic process	5	0.0230525	6	0.0180307	#N/A	#N/A
GO:0010712	regulation of collagen metabolic process	5	0.0230525	6	0.0180307	#N/A	#N/A
GO:0034332	adherens junction organization	14	0.0235319	20	0.00241182	2	0.0436202
GO:0001759	organ induction	4	0.0236773	#N/A	#N/A	#N/A	#N/A
GO:0018126	protein hydroxylation	4	0.0236773	#N/A	#N/A	#N/A	#N/A
GO:0014044	Schwann cell development	4	0.0236773	6	0.00222137	#N/A	#N/A
GO:0016578	histone deubiquitination	4	0.0236773	#N/A	#N/A	#N/A	#N/A
GO:0000086	G2/M transition of mitotic cell cycle	12	0.0239477	18	0.00119728	#N/A	#N/A
GO:0044839	cell cycle G2/M phase transition	12	0.0239477	18	0.00119728	#N/A	#N/A
GO:0009950	dorsal/ventral axis specification	6	0.0242127	10	0.000442886	#N/A	#N/A
GO:0018208	peptidyl-proline modification	6	0.0242127	#N/A	#N/A	#N/A	#N/A
GO:0007423	sensory organ development	65	0.0243873	#N/A	#N/A	#N/A	#N/A
GO:0043087	regulation of GTPase activity	20	0.0246317	33	6.10799e-05	#N/A	#N/A
GO:0034394	protein localization to cell surface	8	0.0251453	#N/A	#N/A	#N/A	#N/A
GO:0045598	regulation of fat cell differentiation	10	0.0254292	15	0.00154974	#N/A	#N/A
GO:0022612	gland morphogenesis	17	0.025634	27	0.000262034	#N/A	#N/A
GO:0071375	cellular response to peptide hormone stimulus	26	0.0258251	41	0.000129899	#N/A	#N/A
GO:0010769	regulation of cell morphogenesis involved in differentiation	35	0.0259268	47	0.00610872	5	0.00406268
GO:0014033	neural crest cell differentiation	12	0.0260612	15	0.0184261	#N/A	#N/A
GO:0051014	actin filament severing	3	0.0265856	#N/A	#N/A	#N/A	#N/A
GO:0006208	pyrimidine nucleobase catabolic process	3	0.0265856	#N/A	#N/A	#N/A	#N/A
GO:0033338	medial fin development	3	0.0265856	4	0.00827064	#N/A	#N/A
GO:0035141	medial fin morphogenesis	3	0.0265856	4	0.00827064	#N/A	#N/A
GO:0090153	regulation of sphingolipid biosynthetic process	3	0.0265856	#N/A	#N/A	#N/A	#N/A
GO:2000303	regulation of ceramide biosynthetic process	3	0.0265856	#N/A	#N/A	#N/A	#N/A
GO:0072182	regulation of nephron tubule epithelial cell differentiation	3	0.0265856	#N/A	#N/A	#N/A	#N/A
GO:1901606	alpha-amino acid catabolic process	13	0.026871	#N/A	#N/A	#N/A	#N/A
GO:0061640	cytoskeleton-dependent cytokinesis	7	0.0270043	9	0.0129374	#N/A	#N/A
GO:1902807	negative regulation of cell cycle G1/S phase transition	7	0.0270043	#N/A	#N/A	#N/A	#N/A
GO:2000134	negative regulation of G1/S transition of mitotic cell cycle	7	0.0270043	#N/A	#N/A	#N/A	#N/A
GO:0032401	establishment of melanosome localization	5	0.0276484	#N/A	#N/A	#N/A	#N/A
GO:1901976	regulation of cell cycle checkpoint	5	0.0276484	6	0.0223851	#N/A	#N/A
GO:2000826	regulation of heart morphogenesis	5	0.0276484	6	0.0223851	#N/A	#N/A
GO:0048048	embryonic eye morphogenesis	10	0.027986	#N/A	#N/A	#N/A	#N/A
GO:0042770	signal transduction in response to DNA damage	10	0.027986	#N/A	#N/A	#N/A	#N/A
GO:0030903	notochord development	6	0.028137	7	0.030231	#N/A	#N/A
GO:0043434	response to peptide hormone	33	0.0281759	49	0.000560926	#N/A	#N/A
GO:0032006	regulation of TOR signaling	8	0.0282171	#N/A	#N/A	#N/A	#N/A
GO:0051782	negative regulation of cell division	8	0.0282171	9	0.045708	#N/A	#N/A
GO:0038032	termination of G-protein coupled receptor signaling pathway	9	0.0284219	12	0.00952662	#N/A	#N/A
GO:0010631	epithelial cell migration	21	0.0285425	28	0.00890986	#N/A	#N/A
GO:0090132	epithelium migration	21	0.0285425	28	0.00890986	#N/A	#N/A
GO:0060070	canonical Wnt signaling pathway	24	0.0289908	#N/A	#N/A	#N/A	#N/A
GO:1903827	regulation of cellular protein localization	32	0.0293659	48	0.000475456	4	0.015507
GO:0051336	regulation of hydrolase activity	65	0.0295697	85	0.0126643	#N/A	#N/A
GO:0030540	female genitalia development	4	0.0296999	#N/A	#N/A	#N/A	#N/A
GO:0060841	venous blood vessel development	4	0.0296999	#N/A	#N/A	#N/A	#N/A
GO:0045725	positive regulation of glycogen biosynthetic process	4	0.0296999	6	0.00325648	#N/A	#N/A
GO:0045671	negative regulation of osteoclast differentiation	4	0.0296999	6	0.00325648	#N/A	#N/A
GO:0070875	positive regulation of glycogen metabolic process	4	0.0296999	6	0.00325648	#N/A	#N/A
GO:0003159	morphogenesis of an endothelium	4	0.0296999	#N/A	#N/A	#N/A	#N/A
GO:0072160	nephron tubule epithelial cell differentiation	4	0.0296999	#N/A	#N/A	#N/A	#N/A
GO:0043065	positive regulation of apoptotic process	49	0.0303595	63	0.0193787	#N/A	#N/A
GO:0042471	ear morphogenesis	18	0.0305139	23	0.0185124	#N/A	#N/A
GO:0006081	cellular aldehyde metabolic process	7	0.0306408	#N/A	#N/A	#N/A	#N/A
GO:0043149	stress fiber assembly	10	0.0307203	15	0.00213699	#N/A	#N/A
GO:0031076	embryonic camera-type eye development	10	0.0307203	#N/A	#N/A	#N/A	#N/A
GO:0043412	macromolecule modification	266	0.0314418	390	4.31057e-07	#N/A	#N/A
GO:0033043	regulation of organelle organization	63	0.031487	94	0.00014374	#N/A	#N/A
GO:0021955	central nervous system neuron axonogenesis	8	0.0315385	#N/A	#N/A	#N/A	#N/A
GO:0006790	sulfur compound metabolic process	28	0.0316851	#N/A	#N/A	#N/A	#N/A
GO:0007050	cell cycle arrest	19	0.0316924	24	0.0229272	#N/A	#N/A
GO:0060525	prostate glandular acinus development	2	0.0317383	#N/A	#N/A	#N/A	#N/A
GO:0060920	cardiac pacemaker cell differentiation	2	0.0317383	#N/A	#N/A	#N/A	#N/A
GO:0032329	serine transport	2	0.0317383	#N/A	#N/A	#N/A	#N/A
GO:0032796	uropod organization	2	0.0317383	#N/A	#N/A	#N/A	#N/A
GO:0006285	base-excision repair, AP site formation	2	0.0317383	#N/A	#N/A	#N/A	#N/A
GO:0006574	valine catabolic process	2	0.0317383	#N/A	#N/A	#N/A	#N/A
GO:0006527	arginine catabolic process	2	0.0317383	#N/A	#N/A	#N/A	#N/A
GO:0045198	establishment of epithelial cell apical/basal polarity	2	0.0317383	#N/A	#N/A	#N/A	#N/A
GO:0014045	establishment of endothelial blood-brain barrier	2	0.0317383	#N/A	#N/A	#N/A	#N/A
GO:0022009	central nervous system vasculogenesis	2	0.0317383	#N/A	#N/A	#N/A	#N/A
GO:0045683	negative regulation of epidermis development	2	0.0317383	#N/A	#N/A	#N/A	#N/A
GO:0007352	zygotic specification of dorsal/ventral axis	2	0.0317383	3	0.00367962	#N/A	#N/A
GO:0046368	GDP-L-fucose metabolic process	2	0.0317383	#N/A	#N/A	#N/A	#N/A
GO:0046322	negative regulation of fatty acid oxidation	2	0.0317383	#N/A	#N/A	#N/A	#N/A
GO:0010159	specification of organ position	2	0.0317383	#N/A	#N/A	#N/A	#N/A
GO:0046168	glycerol-3-phosphate catabolic process	2	0.0317383	#N/A	#N/A	#N/A	#N/A
GO:0003163	sinoatrial node development	2	0.0317383	#N/A	#N/A	#N/A	#N/A
GO:0003263	cardioblast proliferation	2	0.0317383	#N/A	#N/A	#N/A	#N/A
GO:0003264	regulation of cardioblast proliferation	2	0.0317383	#N/A	#N/A	#N/A	#N/A
GO:0003266	regulation of secondary heart field cardioblast proliferation	2	0.0317383	#N/A	#N/A	#N/A	#N/A
GO:0046552	photoreceptor cell fate commitment	2	0.0317383	#N/A	#N/A	#N/A	#N/A
GO:0016255	attachment of GPI anchor to protein	2	0.0317383	#N/A	#N/A	#N/A	#N/A
GO:0035721	intraciliary retrograde transport	2	0.0317383	#N/A	#N/A	#N/A	#N/A
GO:0010990	regulation of SMAD protein complex assembly	2	0.0317383	3	0.00367962	#N/A	#N/A
GO:0010991	negative regulation of SMAD protein complex assembly	2	0.0317383	3	0.00367962	#N/A	#N/A
GO:0072497	mesenchymal stem cell differentiation	2	0.0317383	#N/A	#N/A	#N/A	#N/A
GO:0060066	oviduct development	2	0.0317383	#N/A	#N/A	#N/A	#N/A
GO:0090130	tissue migration	21	0.0317965	28	0.010344	#N/A	#N/A
GO:0051875	pigment granule localization	6	0.0324582	#N/A	#N/A	#N/A	#N/A
GO:0031400	negative regulation of protein modification process	46	0.0326358	73	3.02177e-05	#N/A	#N/A
GO:0048730	epidermis morphogenesis	5	0.0327864	#N/A	#N/A	#N/A	#N/A
GO:0090398	cellular senescence	5	0.0327864	#N/A	#N/A	#N/A	#N/A
GO:0045165	cell fate commitment	27	0.0329454	36	0.0104669	#N/A	#N/A
GO:0007229	integrin-mediated signaling pathway	13	0.0337192	26	1.98637e-06	3	0.00388589
GO:0014902	myotube differentiation	13	0.0337192	#N/A	#N/A	#N/A	#N/A
GO:0061572	actin filament bundle organization	15	0.0337657	22	0.00261922	#N/A	#N/A
GO:0051017	actin filament bundle assembly	15	0.0337657	22	0.00261922	#N/A	#N/A
GO:0043473	pigmentation	14	0.0338763	#N/A	#N/A	#N/A	#N/A
GO:0008284	positive regulation of cell proliferation	60	0.0341334	80	0.00920254	#N/A	#N/A
GO:0006950	response to stress	240	0.0343121	#N/A	#N/A	#N/A	#N/A
GO:0043068	positive regulation of programmed cell death	49	0.0343944	63	0.0226249	#N/A	#N/A
GO:0019538	protein metabolic process	359	0.0345193	493	0.000182197	#N/A	#N/A
GO:0060537	muscle tissue development	38	0.0345255	#N/A	#N/A	#N/A	#N/A
GO:0051146	striated muscle cell differentiation	28	0.0345795	36	0.0210333	#N/A	#N/A
GO:0006470	protein dephosphorylation	30	0.0346603	40	0.0110308	#N/A	#N/A
GO:0030166	proteoglycan biosynthetic process	9	0.0346705	13	0.00475849	#N/A	#N/A
GO:0007569	cell aging	9	0.0346705	#N/A	#N/A	#N/A	#N/A
GO:0032465	regulation of cytokinesis	11	0.0350574	14	0.0213951	#N/A	#N/A
GO:0000819	sister chromatid segregation	11	0.0350574	#N/A	#N/A	#N/A	#N/A
GO:0046824	positive regulation of nucleocytoplasmic transport	11	0.0350574	13	0.0444836	#N/A	#N/A
GO:0007018	microtubule-based movement	26	0.0358242	37	0.00329825	#N/A	#N/A
GO:0061312	BMP signaling pathway involved in heart development	3	0.0358548	#N/A	#N/A	#N/A	#N/A
GO:0061339	establishment or maintenance of monopolar cell polarity	3	0.0358548	5	0.00161791	#N/A	#N/A
GO:0061162	establishment of monopolar cell polarity	3	0.0358548	5	0.00161791	#N/A	#N/A
GO:0060839	endothelial cell fate commitment	3	0.0358548	4	0.0127058	#N/A	#N/A
GO:0017144	drug metabolic process	3	0.0358548	#N/A	#N/A	#N/A	#N/A
GO:0060513	prostatic bud formation	3	0.0358548	#N/A	#N/A	#N/A	#N/A
GO:1900094	regulation of transcription from RNA polymerase II promoter involved in determination of left/right symmetry	3	0.0358548	#N/A	#N/A	#N/A	#N/A
GO:0001886	endothelial cell morphogenesis	3	0.0358548	#N/A	#N/A	#N/A	#N/A
GO:0048318	axial mesoderm development	3	0.0358548	5	0.00161791	#N/A	#N/A
GO:0048264	determination of ventral identity	3	0.0358548	#N/A	#N/A	#N/A	#N/A
GO:0051988	regulation of attachment of spindle microtubules to kinetochore	3	0.0358548	#N/A	#N/A	#N/A	#N/A
GO:0045654	positive regulation of megakaryocyte differentiation	3	0.0358548	#N/A	#N/A	#N/A	#N/A
GO:0016048	detection of temperature stimulus	3	0.0358548	#N/A	#N/A	#N/A	#N/A
GO:0003161	cardiac conduction system development	3	0.0358548	#N/A	#N/A	#N/A	#N/A
GO:0035138	pectoral fin morphogenesis	3	0.0358548	#N/A	#N/A	#N/A	#N/A
GO:2000136	regulation of cell proliferation involved in heart morphogenesis	3	0.0358548	4	0.0127058	#N/A	#N/A
GO:0061323	cell proliferation involved in heart morphogenesis	3	0.0358548	4	0.0127058	#N/A	#N/A
GO:0007044	cell-substrate junction assembly	12	0.0358838	19	0.000938248	#N/A	#N/A
GO:0051246	regulation of protein metabolic process	165	0.0360208	243	1.01371e-05	#N/A	#N/A
GO:0009063	cellular amino acid catabolic process	14	0.036287	#N/A	#N/A	#N/A	#N/A
GO:0001893	maternal placenta development	4	0.0365453	#N/A	#N/A	#N/A	#N/A
GO:0035112	genitalia morphogenesis	4	0.0365453	6	0.00461212	#N/A	#N/A
GO:0043069	negative regulation of programmed cell death	62	0.036662	#N/A	#N/A	#N/A	#N/A
GO:0007264	small GTPase mediated signal transduction	59	0.0366999	91	5.57513e-05	#N/A	#N/A
GO:0014032	neural crest cell development	10	0.0367434	12	0.0393378	#N/A	#N/A
GO:0010951	negative regulation of endopeptidase activity	10	0.0367434	#N/A	#N/A	#N/A	#N/A
GO:0031397	negative regulation of protein ubiquitination	10	0.0367434	15	0.0206453	#N/A	#N/A
GO:0019219	regulation of nucleobase-containing compound metabolic process	276	0.0367978	380	0.000381714	#N/A	#N/A
GO:0006084	acetyl-CoA metabolic process	6	0.0371882	#N/A	#N/A	#N/A	#N/A
GO:2000179	positive regulation of neural precursor cell proliferation	6	0.0371882	#N/A	#N/A	#N/A	#N/A
GO:0051171	regulation of nitrogen compound metabolic process	293	0.0376412	403	0.000365554	#N/A	#N/A
GO:0031016	pancreas development	11	0.0380211	14	0.0236937	#N/A	#N/A
GO:0030032	lamellipodium assembly	9	0.0381238	16	0.00019217	#N/A	#N/A
GO:0070848	response to growth factor	64	0.0381914	90	0.00202607	#N/A	#N/A
GO:0008610	lipid biosynthetic process	50	0.0382179	75	0.000313538	#N/A	#N/A
GO:0031571	mitotic G1 DNA damage checkpoint	5	0.0384806	#N/A	#N/A	#N/A	#N/A
GO:0021904	dorsal/ventral neural tube patterning	5	0.0384806	7	0.00935347	#N/A	#N/A
GO:0044819	mitotic G1/S transition checkpoint	5	0.0384806	#N/A	#N/A	#N/A	#N/A
GO:0090162	establishment of epithelial cell polarity	5	0.0384806	#N/A	#N/A	#N/A	#N/A
GO:0071363	cellular response to growth factor stimulus	62	0.0386436	87	0.00231195	#N/A	#N/A
GO:0033157	regulation of intracellular protein transport	24	0.0386934	35	0.00238008	3	0.0325327
GO:0051651	maintenance of location in cell	12	0.0387011	15	0.0297637	3	0.00304844
GO:0000768	syncytium formation by plasma membrane fusion	7	0.038867	#N/A	#N/A	#N/A	#N/A
GO:0035567	non-canonical Wnt signaling pathway	7	0.038867	10	0.00716758	#N/A	#N/A
GO:0051302	regulation of cell division	25	0.0389699	34	0.00942698	#N/A	#N/A
GO:0042326	negative regulation of phosphorylation	31	0.0390303	47	0.00063897	#N/A	#N/A
GO:1904591	positive regulation of protein import	10	0.0400421	13	0.0200258	#N/A	#N/A
GO:0034446	substrate adhesion-dependent cell spreading	10	0.0400421	13	0.0200258	#N/A	#N/A
GO:0042307	positive regulation of protein import into nucleus	10	0.0400421	13	0.0200258	#N/A	#N/A
GO:0032268	regulation of cellular protein metabolic process	154	0.0405288	232	3.03543e-06	#N/A	#N/A
GO:1903829	positive regulation of cellular protein localization	18	0.0406867	26	0.00405199	#N/A	#N/A
GO:0044282	small molecule catabolic process	26	0.040904	#N/A	#N/A	#N/A	#N/A
GO:0001704	formation of primary germ layer	11	0.0411553	14	0.0261712	#N/A	#N/A
GO:0002088	lens development in camera-type eye	11	0.0411553	#N/A	#N/A	#N/A	#N/A
GO:0060548	negative regulation of cell death	65	0.0414731	#N/A	#N/A	#N/A	#N/A
GO:0009108	coenzyme biosynthetic process	14	0.0414733	#N/A	#N/A	#N/A	#N/A
GO:0000079	regulation of cyclin-dependent protein serine/threonine kinase activity	12	0.0416703	#N/A	#N/A	#N/A	#N/A
GO:0009266	response to temperature stimulus	12	0.0416703	#N/A	#N/A	#N/A	#N/A
GO:1904029	regulation of cyclin-dependent protein kinase activity	12	0.0416703	#N/A	#N/A	#N/A	#N/A
GO:0006029	proteoglycan metabolic process	13	0.0417388	17	0.020032	#N/A	#N/A
GO:0009894	regulation of catabolic process	37	0.0430634	47	0.0354507	#N/A	#N/A
GO:0022411	cellular component disassembly	33	0.0432179	41	0.0490094	#N/A	#N/A
GO:0019886	antigen processing and presentation of exogenous peptide antigen via MHC class II	7	0.0434732	#N/A	#N/A	#N/A	#N/A
GO:0006949	syncytium formation	7	0.0434732	#N/A	#N/A	#N/A	#N/A
GO:0044848	biological phase	7	0.0434732	9	0.0240197	#N/A	#N/A
GO:1900182	positive regulation of protein localization to nucleus	10	0.0435383	14	0.009672	#N/A	#N/A
GO:0043547	positive regulation of GTPase activity	10	0.0435383	17	0.000493891	#N/A	#N/A
GO:0034333	adherens junction assembly	10	0.0435383	15	0.00386948	#N/A	#N/A
GO:0043436	oxoacid metabolic process	81	0.0436203	#N/A	#N/A	#N/A	#N/A
GO:0045936	negative regulation of phosphate metabolic process	43	0.0439066	63	0.00122669	#N/A	#N/A
GO:0010563	negative regulation of phosphorus metabolic process	43	0.0439066	63	0.00122669	#N/A	#N/A
GO:0043116	negative regulation of vascular permeability	4	0.0442217	6	0.00634132	#N/A	#N/A
GO:0050655	dermatan sulfate proteoglycan metabolic process	4	0.0442217	5	0.0279695	#N/A	#N/A
GO:0035058	nonmotile primary cilium assembly	4	0.0442217	#N/A	#N/A	#N/A	#N/A
GO:0009074	aromatic amino acid family catabolic process	4	0.0442217	#N/A	#N/A	#N/A	#N/A
GO:0033333	fin development	5	0.0447409	6	0.0395035	#N/A	#N/A
GO:0034599	cellular response to oxidative stress	16	0.0453151	#N/A	#N/A	#N/A	#N/A
GO:0009725	response to hormone	58	0.0462676	80	0.0056818	#N/A	#N/A
GO:0048771	tissue remodeling	15	0.0463218	26	0.00014947	#N/A	#N/A
GO:2000696	regulation of epithelial cell differentiation involved in kidney development	3	0.0465546	#N/A	#N/A	#N/A	#N/A
GO:0030238	male sex determination	3	0.0465546	4	0.0184101	#N/A	#N/A
GO:0060911	cardiac cell fate commitment	3	0.0465546	4	0.0184101	#N/A	#N/A
GO:1901534	positive regulation of hematopoietic progenitor cell differentiation	3	0.0465546	#N/A	#N/A	#N/A	#N/A
GO:0051043	regulation of membrane protein ectodomain proteolysis	3	0.0465546	4	0.0184101	#N/A	#N/A
GO:0048532	anatomical structure arrangement	3	0.0465546	4	0.0184101	#N/A	#N/A
GO:0019511	peptidyl-proline hydroxylation	3	0.0465546	#N/A	#N/A	#N/A	#N/A
GO:0003085	negative regulation of systemic arterial blood pressure	3	0.0465546	#N/A	#N/A	1	0.0352588
GO:0046113	nucleobase catabolic process	3	0.0465546	#N/A	#N/A	#N/A	#N/A
GO:0016180	snRNA processing	3	0.0465546	#N/A	#N/A	#N/A	#N/A
GO:0014706	striated muscle tissue development	36	0.0466656	#N/A	#N/A	#N/A	#N/A
GO:0030178	negative regulation of Wnt signaling pathway	14	0.0471634	18	0.028717	#N/A	#N/A
GO:0051149	positive regulation of muscle cell differentiation	10	0.0472362	14	0.0109333	#N/A	#N/A
GO:0042221	response to chemical	253	0.047255	343	0.00242751	17	0.0126015
GO:0002089	lens morphogenesis in camera-type eye	6	0.0479112	#N/A	#N/A	#N/A	#N/A
GO:0045646	regulation of erythrocyte differentiation	6	0.0479112	#N/A	#N/A	#N/A	#N/A
GO:0030099	myeloid cell differentiation	29	0.0479387	#N/A	#N/A	#N/A	#N/A
GO:0002495	antigen processing and presentation of peptide antigen via MHC class II	7	0.0484171	11	0.0165321	#N/A	#N/A
GO:0006793	phosphorus metabolic process	215	0.0487736	304	0.000169992	#N/A	#N/A
GO:0006796	phosphate-containing compound metabolic process	212	0.0497448	303	7.78699e-05	#N/A	#N/A
GO:0006351	transcription, DNA-templated	271	0.0497787	373	0.00074127	#N/A	#N/A
GO:0097659	nucleic acid-templated transcription	271	0.0497787	373	0.00074127	#N/A	#N/A
GO:0042325	regulation of phosphorylation	98	0.0498672	156	1.50078e-06	8	0.0237177
GO:0035556	intracellular signal transduction	#N/A	#N/A	305	2.33728e-07	13	0.0356483
GO:0001932	regulation of protein phosphorylation	#N/A	#N/A	148	9.0308e-07	8	0.0160441
GO:0006468	protein phosphorylation	#N/A	#N/A	194	1.16851e-06	#N/A	#N/A
GO:0031399	regulation of protein modification process	#N/A	#N/A	185	1.31356e-06	#N/A	#N/A
GO:0044700	single organism signaling	#N/A	#N/A	620	1.34723e-06	27	0.00526327
GO:0023052	signaling	#N/A	#N/A	620	1.34723e-06	27	0.00526327
GO:0007154	cell communication	#N/A	#N/A	627	3.4789e-06	27	0.00699771
GO:0051174	regulation of phosphorus metabolic process	#N/A	#N/A	179	1.10016e-05	9	0.0262858
GO:0001934	positive regulation of protein phosphorylation	#N/A	#N/A	101	1.18354e-05	8	0.00133421
GO:0019220	regulation of phosphate metabolic process	#N/A	#N/A	176	1.97418e-05	9	0.0248466
GO:0042327	positive regulation of phosphorylation	#N/A	#N/A	102	5.62093e-05	8	0.00182825
GO:0016310	phosphorylation	#N/A	#N/A	205	6.60734e-05	#N/A	#N/A
GO:0044267	cellular protein metabolic process	#N/A	#N/A	451	9.56717e-05	#N/A	#N/A
GO:2000145	regulation of cell motility	75	0.034085	83	0.000100356	#N/A	#N/A
GO:0051270	regulation of cellular component movement	#N/A	#N/A	95	0.000140978	#N/A	#N/A
GO:0031401	positive regulation of protein modification process	#N/A	#N/A	111	0.0002012	8	0.00415988
GO:0046328	regulation of JNK cascade	29	0.00445661	31	0.000206346	#N/A	#N/A
GO:0048522	positive regulation of cellular process	#N/A	#N/A	418	0.000220377	19	0.0168939
GO:0045595	regulation of cell differentiation	161	0.0239748	163	0.00026633	9	0.0197475
GO:0010970	microtubule-based transport	#N/A	#N/A	20	0.000344949	2	0.0333615
GO:0032956	regulation of actin cytoskeleton organization	#N/A	#N/A	44	0.000371445	#N/A	#N/A
GO:0030334	regulation of cell migration	72	0.042969	78	0.000401399	#N/A	#N/A
GO:0023014	signal transduction by protein phosphorylation	#N/A	#N/A	89	0.000422958	#N/A	#N/A
GO:0035988	chondrocyte proliferation	#N/A	#N/A	5	0.000426861	#N/A	#N/A
GO:0032872	regulation of stress-activated MAPK cascade	32	0.0043761	33	0.00042774	#N/A	#N/A
GO:0044340	canonical Wnt signaling pathway involved in regulation of cell proliferation	#N/A	#N/A	4	0.000456138	#N/A	#N/A
GO:0070302	regulation of stress-activated protein kinase signaling cascade	33	0.00255172	33	0.000474012	#N/A	#N/A
GO:0048518	positive regulation of biological process	#N/A	#N/A	465	0.000476698	21	0.0149956
GO:0043408	regulation of MAPK cascade	#N/A	#N/A	77	0.000512958	#N/A	#N/A
GO:0009967	positive regulation of signal transduction	#N/A	#N/A	131	0.000530538	9	0.0045608
GO:1901701	cellular response to oxygen-containing compound	#N/A	#N/A	97	0.000547288	#N/A	#N/A
GO:0051129	negative regulation of cellular component organization	#N/A	#N/A	64	0.000622771	#N/A	#N/A
GO:0071417	cellular response to organonitrogen compound	#N/A	#N/A	65	0.000696271	#N/A	#N/A
GO:0032970	regulation of actin filament-based process	#N/A	#N/A	51	0.000708061	#N/A	#N/A
GO:0050790	regulation of catalytic activity	#N/A	#N/A	182	0.000785783	#N/A	#N/A
GO:0046849	bone remodeling	#N/A	#N/A	17	0.000820349	#N/A	#N/A
GO:0040012	regulation of locomotion	#N/A	#N/A	91	0.000899183	#N/A	#N/A
GO:0031998	regulation of fatty acid beta-oxidation	#N/A	#N/A	6	0.000907785	#N/A	#N/A
GO:0016024	CDP-diacylglycerol biosynthetic process	#N/A	#N/A	6	0.000907785	#N/A	#N/A
GO:2001251	negative regulation of chromosome organization	#N/A	#N/A	15	0.000925125	#N/A	#N/A
GO:0000165	MAPK cascade	#N/A	#N/A	85	0.000952171	#N/A	#N/A
GO:2000026	regulation of multicellular organismal development	178	0.0200809	174	0.00103303	#N/A	#N/A
GO:0045937	positive regulation of phosphate metabolic process	#N/A	#N/A	107	0.0011184	9	0.00106352
GO:0010562	positive regulation of phosphorus metabolic process	#N/A	#N/A	107	0.0011184	9	0.00106352
GO:1902582	single-organism intracellular transport	#N/A	#N/A	140	0.00112036	9	0.00837594
GO:1901653	cellular response to peptide	43	0.0070917	43	0.00112493	#N/A	#N/A
GO:0010604	positive regulation of macromolecule metabolic process	#N/A	#N/A	249	0.00116907	#N/A	#N/A
GO:0032774	RNA biosynthetic process	#N/A	#N/A	373	0.00124161	#N/A	#N/A
GO:0008654	phospholipid biosynthetic process	33	0.00334038	32	0.00130614	#N/A	#N/A
GO:0065009	regulation of molecular function	#N/A	#N/A	228	0.00131614	#N/A	#N/A
GO:0070887	cellular response to chemical stimulus	#N/A	#N/A	218	0.00144054	12	0.0123286
GO:0046341	CDP-diacylglycerol metabolic process	#N/A	#N/A	6	0.00145497	#N/A	#N/A
GO:0045780	positive regulation of bone resorption	#N/A	#N/A	5	0.00161791	#N/A	#N/A
GO:0046852	positive regulation of bone remodeling	#N/A	#N/A	5	0.00161791	#N/A	#N/A
GO:0048583	regulation of response to stimulus	#N/A	#N/A	315	0.00170689	20	0.000219971
GO:1902531	regulation of intracellular signal transduction	#N/A	#N/A	154	0.00172776	10	0.0059308
GO:0030316	osteoclast differentiation	14	0.00141977	13	0.00173796	#N/A	#N/A
GO:0023051	regulation of signaling	#N/A	#N/A	286	0.0017828	16	0.00406317
GO:0014812	muscle cell migration	#N/A	#N/A	12	0.00178711	#N/A	#N/A
GO:0032870	cellular response to hormone stimulus	53	0.00203358	49	0.00198131	#N/A	#N/A
GO:0071310	cellular response to organic substance	#N/A	#N/A	184	0.00198547	11	0.00855335
GO:0007254	JNK cascade	32	0.0273275	34	0.00215295	#N/A	#N/A
GO:0051338	regulation of transferase activity	#N/A	#N/A	95	0.00216805	#N/A	#N/A
GO:1901699	cellular response to nitrogen compound	67	0.0147149	66	0.0023772	#N/A	#N/A
GO:0030282	bone mineralization	#N/A	#N/A	19	0.00241779	#N/A	#N/A
GO:0051130	positive regulation of cellular component organization	#N/A	#N/A	94	0.00243256	6	0.0270452
GO:0010646	regulation of cell communication	#N/A	#N/A	285	0.00250137	17	0.00155082
GO:0061138	morphogenesis of a branching epithelium	#N/A	#N/A	35	0.00257667	#N/A	#N/A
GO:0031032	actomyosin structure organization	#N/A	#N/A	29	0.00263228	#N/A	#N/A
GO:0044087	regulation of cellular component biogenesis	#N/A	#N/A	70	0.00265067	#N/A	#N/A
GO:0007155	cell adhesion	226	0.0234875	216	0.00265352	15	0.000518307
GO:0051348	negative regulation of transferase activity	#N/A	#N/A	35	0.00278706	#N/A	#N/A
GO:0045859	regulation of protein kinase activity	#N/A	#N/A	82	0.00279461	#N/A	#N/A
GO:0022610	biological adhesion	227	0.0204061	216	0.00279681	15	0.00052443
GO:0051272	positive regulation of cellular component movement	#N/A	#N/A	46	0.00280732	#N/A	#N/A
GO:0032270	positive regulation of cellular protein metabolic process	#N/A	#N/A	126	0.00283708	8	0.0146945
GO:0001525	angiogenesis	73	0.00625553	69	0.00285716	#N/A	#N/A
GO:0051403	stress-activated MAPK cascade	40	0.00513128	38	0.00286147	#N/A	#N/A
GO:0005979	regulation of glycogen biosynthetic process	#N/A	#N/A	8	0.00293237	#N/A	#N/A
GO:1902743	regulation of lamellipodium organization	#N/A	#N/A	8	0.00293237	#N/A	#N/A
GO:0010962	regulation of glucan biosynthetic process	#N/A	#N/A	8	0.00293237	#N/A	#N/A
GO:0071495	cellular response to endogenous stimulus	#N/A	#N/A	117	0.00297652	#N/A	#N/A
GO:0009893	positive regulation of metabolic process	#N/A	#N/A	278	0.00306674	#N/A	#N/A
GO:0006897	endocytosis	78	0.00532176	73	0.00312801	6	0.00747457
GO:0016197	endosomal transport	#N/A	#N/A	27	0.00320204	#N/A	#N/A
GO:0010907	positive regulation of glucose metabolic process	#N/A	#N/A	7	0.00322537	#N/A	#N/A
GO:0032369	negative regulation of lipid transport	#N/A	#N/A	6	0.00325648	#N/A	#N/A
GO:0010591	regulation of lamellipodium assembly	#N/A	#N/A	6	0.00325648	#N/A	#N/A
GO:0001933	negative regulation of protein phosphorylation	#N/A	#N/A	41	0.00330336	#N/A	#N/A
GO:0031325	positive regulation of cellular metabolic process	#N/A	#N/A	248	0.00340961	#N/A	#N/A
GO:0043549	regulation of kinase activity	#N/A	#N/A	86	0.00367516	#N/A	#N/A
GO:0061469	regulation of type B pancreatic cell proliferation	#N/A	#N/A	3	0.00367962	#N/A	#N/A
GO:0000715	nucleotide-excision repair, DNA damage recognition	#N/A	#N/A	3	0.00367962	#N/A	#N/A
GO:0010748	negative regulation of plasma membrane long-chain fatty acid transport	#N/A	#N/A	3	0.00367962	#N/A	#N/A
GO:1903960	negative regulation of anion transmembrane transport	#N/A	#N/A	3	0.00367962	#N/A	#N/A
GO:0045599	negative regulation of fat cell differentiation	#N/A	#N/A	8	0.00380757	#N/A	#N/A
GO:0070873	regulation of glycogen metabolic process	#N/A	#N/A	8	0.00380757	#N/A	#N/A
GO:0031098	stress-activated protein kinase signaling cascade	42	0.00230502	38	0.0038162	#N/A	#N/A
GO:0072001	renal system development	#N/A	#N/A	46	0.00385429	#N/A	#N/A
GO:2000147	positive regulation of cell motility	#N/A	#N/A	44	0.00394276	#N/A	#N/A
GO:1901652	response to peptide	57	0.00180248	51	0.00402565	#N/A	#N/A
GO:0032486	Rap protein signal transduction	#N/A	#N/A	5	0.00428707	#N/A	#N/A
GO:2000050	regulation of non-canonical Wnt signaling pathway	#N/A	#N/A	5	0.00428707	#N/A	#N/A
GO:0009059	macromolecule biosynthetic process	#N/A	#N/A	479	0.00480189	#N/A	#N/A
GO:0010565	regulation of cellular ketone metabolic process	#N/A	#N/A	19	0.00492192	#N/A	#N/A
GO:0072383	plus-end-directed vesicle transport along microtubule	#N/A	#N/A	4	0.00498651	#N/A	#N/A
GO:0072386	plus-end-directed organelle transport along microtubule	#N/A	#N/A	4	0.00498651	#N/A	#N/A
GO:0051247	positive regulation of protein metabolic process	#N/A	#N/A	131	0.00500944	9	0.00673744
GO:0032885	regulation of polysaccharide biosynthetic process	#N/A	#N/A	9	0.00503805	#N/A	#N/A
GO:0046777	protein autophosphorylation	43	0.000999368	37	0.0054093	#N/A	#N/A
GO:0045453	bone resorption	#N/A	#N/A	11	0.00563441	#N/A	#N/A
GO:0046320	regulation of fatty acid oxidation	#N/A	#N/A	7	0.00569346	#N/A	#N/A
GO:0001822	kidney development	#N/A	#N/A	43	0.00580077	#N/A	#N/A
GO:0030335	positive regulation of cell migration	#N/A	#N/A	43	0.00580077	#N/A	#N/A
GO:0043255	regulation of carbohydrate biosynthetic process	#N/A	#N/A	15	0.00581069	#N/A	#N/A
GO:0010256	endomembrane system organization	#N/A	#N/A	55	0.00604993	6	0.00167705
GO:0071173	spindle assembly checkpoint	#N/A	#N/A	8	0.00614876	#N/A	#N/A
GO:0060560	developmental growth involved in morphogenesis	#N/A	#N/A	30	0.00617994	3	0.0230263
GO:0001763	morphogenesis of a branching structure	#N/A	#N/A	37	0.0061894	#N/A	#N/A
GO:0032881	regulation of polysaccharide metabolic process	#N/A	#N/A	9	0.00619261	#N/A	#N/A
GO:0016192	vesicle-mediated transport	163	0.00468675	148	0.00626082	#N/A	#N/A
GO:0016322	neuron remodeling	#N/A	#N/A	5	0.00639912	#N/A	#N/A
GO:0045597	positive regulation of cell differentiation	#N/A	#N/A	89	0.0071504	#N/A	#N/A
GO:0034645	cellular macromolecule biosynthetic process	#N/A	#N/A	468	0.00716314	#N/A	#N/A
GO:0046907	intracellular transport	#N/A	#N/A	160	0.00738102	10	0.0102438
GO:0034654	nucleobase-containing compound biosynthetic process	#N/A	#N/A	398	0.00753429	#N/A	#N/A
GO:0008154	actin polymerization or depolymerization	#N/A	#N/A	28	0.00764298	#N/A	#N/A
GO:0006342	chromatin silencing	#N/A	#N/A	8	0.00766484	#N/A	#N/A
GO:0035264	multicellular organism growth	#N/A	#N/A	22	0.00793761	#N/A	#N/A
GO:0031214	biomineral tissue development	#N/A	#N/A	20	0.00799871	#N/A	#N/A
GO:0045860	positive regulation of protein kinase activity	#N/A	#N/A	53	0.00820907	#N/A	#N/A
GO:0035518	histone H2A monoubiquitination	#N/A	#N/A	4	0.00827064	#N/A	#N/A
GO:2000192	negative regulation of fatty acid transport	#N/A	#N/A	4	0.00827064	#N/A	#N/A
GO:0034504	protein localization to nucleus	#N/A	#N/A	39	0.00833749	#N/A	#N/A
GO:0044264	cellular polysaccharide metabolic process	#N/A	#N/A	19	0.00836969	#N/A	#N/A
GO:0007088	regulation of mitotic nuclear division	#N/A	#N/A	15	0.00846947	#N/A	#N/A
GO:0071514	genetic imprinting	#N/A	#N/A	6	0.00849708	#N/A	#N/A
GO:0008089	anterograde axon cargo transport	#N/A	#N/A	6	0.00849708	#N/A	#N/A
GO:0016577	histone demethylation	#N/A	#N/A	6	0.00849708	#N/A	#N/A
GO:0000052	citrulline metabolic process	#N/A	#N/A	3	0.00851484	#N/A	#N/A
GO:0021592	fourth ventricle development	#N/A	#N/A	3	0.00851484	#N/A	#N/A
GO:0021678	third ventricle development	#N/A	#N/A	3	0.00851484	#N/A	#N/A
GO:0033540	fatty acid beta-oxidation using acyl-CoA oxidase	#N/A	#N/A	3	0.00851484	#N/A	#N/A
GO:0015911	plasma membrane long-chain fatty acid transport	#N/A	#N/A	3	0.00851484	#N/A	#N/A
GO:0003183	mitral valve morphogenesis	#N/A	#N/A	3	0.00851484	#N/A	#N/A
GO:0010746	regulation of plasma membrane long-chain fatty acid transport	#N/A	#N/A	3	0.00851484	#N/A	#N/A
GO:0065001	specification of axis polarity	#N/A	#N/A	3	0.00851484	#N/A	#N/A
GO:0010820	positive regulation of T cell chemotaxis	#N/A	#N/A	3	0.00851484	#N/A	#N/A
GO:0010819	regulation of T cell chemotaxis	#N/A	#N/A	3	0.00851484	#N/A	#N/A
GO:0010647	positive regulation of cell communication	#N/A	#N/A	138	0.0087232	10	0.00340752
GO:0019216	regulation of lipid metabolic process	#N/A	#N/A	35	0.00874855	#N/A	#N/A
GO:0043410	positive regulation of MAPK cascade	#N/A	#N/A	50	0.0088439	4	0.0288127
GO:0007009	plasma membrane organization	#N/A	#N/A	31	0.00895927	#N/A	#N/A
GO:0010557	positive regulation of macromolecule biosynthetic process	#N/A	#N/A	149	0.0089936	#N/A	#N/A
GO:0060445	branching involved in salivary gland morphogenesis	#N/A	#N/A	9	0.00910052	#N/A	#N/A
GO:1901890	positive regulation of cell junction assembly	#N/A	#N/A	5	0.00914586	#N/A	#N/A
GO:0051894	positive regulation of focal adhesion assembly	#N/A	#N/A	5	0.00914586	#N/A	#N/A
GO:1903393	positive regulation of adherens junction organization	#N/A	#N/A	5	0.00914586	#N/A	#N/A
GO:0045444	fat cell differentiation	#N/A	#N/A	24	0.00916685	#N/A	#N/A
GO:0040017	positive regulation of locomotion	#N/A	#N/A	48	0.00927816	#N/A	#N/A
GO:0023056	positive regulation of signaling	#N/A	#N/A	137	0.00927907	9	0.0103616
GO:1903309	negative regulation of chromatin modification	#N/A	#N/A	7	0.00935347	#N/A	#N/A
GO:0060349	bone morphogenesis	#N/A	#N/A	15	0.00954382	#N/A	#N/A
GO:0050767	regulation of neurogenesis	#N/A	#N/A	81	0.00962341	6	0.0160103
GO:0060284	regulation of cell development	#N/A	#N/A	95	0.00975927	6	0.035073
GO:0097190	apoptotic signaling pathway	#N/A	#N/A	60	0.00993842	#N/A	#N/A
GO:1904253	positive regulation of bile acid metabolic process	#N/A	#N/A	2	0.00996687	#N/A	#N/A
GO:1901674	regulation of histone H3-K27 acetylation	#N/A	#N/A	2	0.00996687	#N/A	#N/A
GO:1901675	negative regulation of histone H3-K27 acetylation	#N/A	#N/A	2	0.00996687	#N/A	#N/A
GO:0043974	histone H3-K27 acetylation	#N/A	#N/A	2	0.00996687	#N/A	#N/A
GO:0051595	response to methylglyoxal	#N/A	#N/A	2	0.00996687	#N/A	#N/A
GO:0033080	immature T cell proliferation in thymus	#N/A	#N/A	2	0.00996687	#N/A	#N/A
GO:0033084	regulation of immature T cell proliferation in thymus	#N/A	#N/A	2	0.00996687	#N/A	#N/A
GO:0033087	negative regulation of immature T cell proliferation	#N/A	#N/A	2	0.00996687	#N/A	#N/A
GO:0033088	negative regulation of immature T cell proliferation in thymus	#N/A	#N/A	2	0.00996687	#N/A	#N/A
GO:0070859	positive regulation of bile acid biosynthetic process	#N/A	#N/A	2	0.00996687	#N/A	#N/A
GO:0035524	proline transmembrane transport	#N/A	#N/A	2	0.00996687	#N/A	#N/A
GO:0060086	circadian temperature homeostasis	#N/A	#N/A	2	0.00996687	#N/A	#N/A
GO:0035947	regulation of gluconeogenesis by regulation of transcription from RNA polymerase II promoter	#N/A	#N/A	2	0.00996687	#N/A	#N/A
GO:0030328	prenylcysteine catabolic process	#N/A	#N/A	2	0.00996687	#N/A	#N/A
GO:0030329	prenylcysteine metabolic process	#N/A	#N/A	2	0.00996687	#N/A	#N/A
GO:0032535	regulation of cellular component size	#N/A	#N/A	42	0.0100186	#N/A	#N/A
GO:0010717	regulation of epithelial to mesenchymal transition	#N/A	#N/A	10	0.010066	#N/A	#N/A
GO:0048193	Golgi vesicle transport	#N/A	#N/A	29	0.0103544	#N/A	#N/A
GO:0045834	positive regulation of lipid metabolic process	#N/A	#N/A	20	0.0106498	#N/A	#N/A
GO:0030865	cortical cytoskeleton organization	#N/A	#N/A	11	0.0106536	#N/A	#N/A
GO:0051492	regulation of stress fiber assembly	#N/A	#N/A	11	0.0106536	#N/A	#N/A
GO:0045596	negative regulation of cell differentiation	#N/A	#N/A	62	0.0107123	#N/A	#N/A
GO:0010906	regulation of glucose metabolic process	#N/A	#N/A	14	0.0109333	#N/A	#N/A
GO:0048011	neurotrophin TRK receptor signaling pathway	#N/A	#N/A	25	0.0109518	#N/A	#N/A
GO:0038179	neurotrophin signaling pathway	#N/A	#N/A	26	0.0110484	#N/A	#N/A
GO:0030866	cortical actin cytoskeleton organization	#N/A	#N/A	10	0.011813	#N/A	#N/A
GO:1903825	organic acid transmembrane transport	#N/A	#N/A	10	0.011813	#N/A	#N/A
GO:0033673	negative regulation of kinase activity	#N/A	#N/A	28	0.0119608	#N/A	#N/A
GO:0043506	regulation of JUN kinase activity	16	0.0129706	15	0.0120136	#N/A	#N/A
GO:0045931	positive regulation of mitotic cell cycle	#N/A	#N/A	14	0.0123194	#N/A	#N/A
GO:0006606	protein import into nucleus	#N/A	#N/A	33	0.0123441	#N/A	#N/A
GO:0044744	protein targeting to nucleus	#N/A	#N/A	33	0.0123441	#N/A	#N/A
GO:1902593	single-organism nuclear import	#N/A	#N/A	33	0.0123441	#N/A	#N/A
GO:0010594	regulation of endothelial cell migration	#N/A	#N/A	17	0.0123885	#N/A	#N/A
GO:0051347	positive regulation of transferase activity	#N/A	#N/A	60	0.0124223	#N/A	#N/A
GO:0010639	negative regulation of organelle organization	#N/A	#N/A	32	0.0124857	#N/A	#N/A
GO:1901362	organic cyclic compound biosynthetic process	#N/A	#N/A	416	0.0124913	#N/A	#N/A
GO:0001938	positive regulation of endothelial cell proliferation	#N/A	#N/A	12	0.0125294	#N/A	#N/A
GO:1902001	fatty acid transmembrane transport	#N/A	#N/A	5	0.0126081	#N/A	#N/A
GO:0034105	positive regulation of tissue remodeling	6	0.00370637	5	0.0126081	#N/A	#N/A
GO:0032000	positive regulation of fatty acid beta-oxidation	#N/A	#N/A	4	0.0127058	#N/A	#N/A
GO:2000406	positive regulation of T cell migration	5	0.00254196	4	0.0127058	1	0.0321046
GO:0001657	ureteric bud development	#N/A	#N/A	16	0.01293	#N/A	#N/A
GO:0018130	heterocycle biosynthetic process	#N/A	#N/A	404	0.0129347	#N/A	#N/A
GO:1901576	organic substance biosynthetic process	#N/A	#N/A	566	0.013161	#N/A	#N/A
GO:0005977	glycogen metabolic process	#N/A	#N/A	15	0.0134224	#N/A	#N/A
GO:0051656	establishment of organelle localization	#N/A	#N/A	35	0.0135763	#N/A	#N/A
GO:0060350	endochondral bone morphogenesis	#N/A	#N/A	10	0.0137794	#N/A	#N/A
GO:0014037	Schwann cell differentiation	#N/A	#N/A	6	0.0142937	#N/A	#N/A
GO:0072163	mesonephric epithelium development	#N/A	#N/A	16	0.0143464	#N/A	#N/A
GO:0072164	mesonephric tubule development	#N/A	#N/A	16	0.0143464	#N/A	#N/A
GO:0033674	positive regulation of kinase activity	#N/A	#N/A	55	0.0144369	#N/A	#N/A
GO:0043114	regulation of vascular permeability	#N/A	#N/A	7	0.0144882	#N/A	#N/A
GO:0045736	negative regulation of cyclin-dependent protein serine/threonine kinase activity	#N/A	#N/A	7	0.0144882	#N/A	#N/A
GO:1902749	regulation of cell cycle G2/M phase transition	#N/A	#N/A	7	0.0144882	#N/A	#N/A
GO:0010389	regulation of G2/M transition of mitotic cell cycle	#N/A	#N/A	7	0.0144882	#N/A	#N/A
GO:1904030	negative regulation of cyclin-dependent protein kinase activity	#N/A	#N/A	7	0.0144882	#N/A	#N/A
GO:0008064	regulation of actin polymerization or depolymerization	#N/A	#N/A	22	0.0145308	#N/A	#N/A
GO:0045664	regulation of neuron differentiation	#N/A	#N/A	69	0.0147475	5	0.0293595
GO:0031344	regulation of cell projection organization	#N/A	#N/A	64	0.0147525	5	0.0212028
GO:0071900	regulation of protein serine/threonine kinase activity	#N/A	#N/A	51	0.0148092	#N/A	#N/A
GO:0006913	nucleocytoplasmic transport	#N/A	#N/A	45	0.0151081	#N/A	#N/A
GO:0006644	phospholipid metabolic process	51	0.00200806	43	0.0151126	#N/A	#N/A
GO:0045893	positive regulation of transcription, DNA-templated	#N/A	#N/A	133	0.0151866	#N/A	#N/A
GO:1903508	positive regulation of nucleic acid-templated transcription	#N/A	#N/A	133	0.0151866	#N/A	#N/A
GO:1900076	regulation of cellular response to insulin stimulus	10	0.00993332	9	0.0152534	#N/A	#N/A
GO:0014909	smooth muscle cell migration	#N/A	#N/A	9	0.0152534	#N/A	#N/A
GO:0051094	positive regulation of developmental process	#N/A	#N/A	111	0.0154791	#N/A	#N/A
GO:0032386	regulation of intracellular transport	#N/A	#N/A	49	0.0156801	5	0.0062369
GO:0061316	canonical Wnt signaling pathway involved in heart development	#N/A	#N/A	3	0.01577	#N/A	#N/A
GO:0060346	bone trabecula formation	#N/A	#N/A	3	0.01577	#N/A	#N/A
GO:0042997	negative regulation of Golgi to plasma membrane protein transport	#N/A	#N/A	3	0.01577	#N/A	#N/A
GO:0031935	regulation of chromatin silencing	#N/A	#N/A	3	0.01577	#N/A	#N/A
GO:0060923	cardiac muscle cell fate commitment	#N/A	#N/A	3	0.01577	#N/A	#N/A
GO:0051088	PMA-inducible membrane protein ectodomain proteolysis	#N/A	#N/A	3	0.01577	#N/A	#N/A
GO:0006551	leucine metabolic process	#N/A	#N/A	3	0.01577	#N/A	#N/A
GO:0006552	leucine catabolic process	#N/A	#N/A	3	0.01577	#N/A	#N/A
GO:0033169	histone H3-K9 demethylation	#N/A	#N/A	3	0.01577	#N/A	#N/A
GO:0045945	positive regulation of transcription from RNA polymerase III promoter	#N/A	#N/A	3	0.01577	#N/A	#N/A
GO:0070170	regulation of tooth mineralization	#N/A	#N/A	3	0.01577	#N/A	#N/A
GO:0003289	atrial septum primum morphogenesis	#N/A	#N/A	3	0.01577	#N/A	#N/A
GO:2000051	negative regulation of non-canonical Wnt signaling pathway	#N/A	#N/A	3	0.01577	#N/A	#N/A
GO:0046655	folic acid metabolic process	#N/A	#N/A	3	0.01577	#N/A	#N/A
GO:0042473	outer ear morphogenesis	#N/A	#N/A	3	0.01577	#N/A	#N/A
GO:0051170	nuclear import	#N/A	#N/A	33	0.0158385	#N/A	#N/A
GO:0051641	cellular localization	289	0.0186629	264	0.0161405	16	0.00260071
GO:0030900	forebrain development	#N/A	#N/A	49	0.0164397	#N/A	#N/A
GO:0006073	cellular glucan metabolic process	#N/A	#N/A	15	0.0166218	#N/A	#N/A
GO:0044042	glucan metabolic process	#N/A	#N/A	15	0.0166218	#N/A	#N/A
GO:0051783	regulation of nuclear division	#N/A	#N/A	17	0.0166313	#N/A	#N/A
GO:0010893	positive regulation of steroid biosynthetic process	#N/A	#N/A	5	0.0168588	#N/A	#N/A
GO:0030832	regulation of actin filament length	#N/A	#N/A	22	0.0170519	#N/A	#N/A
GO:0006469	negative regulation of protein kinase activity	#N/A	#N/A	26	0.017146	#N/A	#N/A
GO:0016311	dephosphorylation	#N/A	#N/A	49	0.017229	#N/A	#N/A
GO:0051169	nuclear transport	#N/A	#N/A	45	0.0175385	#N/A	#N/A
GO:1904667	negative regulation of ubiquitin protein ligase activity	#N/A	#N/A	7	0.0176938	#N/A	#N/A
GO:0033046	negative regulation of sister chromatid segregation	#N/A	#N/A	7	0.0176938	#N/A	#N/A
GO:0033048	negative regulation of mitotic sister chromatid segregation	#N/A	#N/A	7	0.0176938	#N/A	#N/A
GO:1902100	negative regulation of metaphase/anaphase transition of cell cycle	#N/A	#N/A	7	0.0176938	#N/A	#N/A
GO:0007094	mitotic spindle assembly checkpoint	#N/A	#N/A	7	0.0176938	#N/A	#N/A
GO:0045841	negative regulation of mitotic metaphase/anaphase transition	#N/A	#N/A	7	0.0176938	#N/A	#N/A
GO:0071174	mitotic spindle checkpoint	#N/A	#N/A	7	0.0176938	#N/A	#N/A
GO:0003401	axis elongation	#N/A	#N/A	7	0.0176938	#N/A	#N/A
GO:2000816	negative regulation of mitotic sister chromatid separation	#N/A	#N/A	7	0.0176938	#N/A	#N/A
GO:0019438	aromatic compound biosynthetic process	#N/A	#N/A	402	0.0178545	#N/A	#N/A
GO:0006482	protein demethylation	#N/A	#N/A	6	0.0180307	#N/A	#N/A
GO:0034067	protein localization to Golgi apparatus	#N/A	#N/A	6	0.0180307	#N/A	#N/A
GO:0008214	protein dealkylation	#N/A	#N/A	6	0.0180307	#N/A	#N/A
GO:0023057	negative regulation of signaling	#N/A	#N/A	115	0.0181152	10	0.000913517
GO:1902680	positive regulation of RNA biosynthetic process	#N/A	#N/A	133	0.0182865	#N/A	#N/A
GO:0048041	focal adhesion assembly	#N/A	#N/A	12	0.018327	#N/A	#N/A
GO:0007045	cell-substrate adherens junction assembly	#N/A	#N/A	12	0.018327	#N/A	#N/A
GO:2001237	negative regulation of extrinsic apoptotic signaling pathway	#N/A	#N/A	12	0.018327	#N/A	#N/A
GO:0001936	regulation of endothelial cell proliferation	#N/A	#N/A	15	0.0184261	#N/A	#N/A
GO:0051960	regulation of nervous system development	#N/A	#N/A	87	0.0184885	6	0.0257607
GO:0010975	regulation of neuron projection development	#N/A	#N/A	53	0.0199951	5	0.00960428
GO:0033365	protein localization to organelle	#N/A	#N/A	62	0.02002	5	0.0195846
GO:0051271	negative regulation of cellular component movement	#N/A	#N/A	27	0.0208394	#N/A	#N/A
GO:0071901	negative regulation of protein serine/threonine kinase activity	24	0.0017101	19	0.0209635	#N/A	#N/A
GO:0007272	ensheathment of neurons	#N/A	#N/A	20	0.021232	#N/A	#N/A
GO:0008366	axon ensheathment	#N/A	#N/A	20	0.021232	#N/A	#N/A
GO:0043044	ATP-dependent chromatin remodeling	#N/A	#N/A	7	0.0213672	#N/A	#N/A
GO:0008088	axon cargo transport	#N/A	#N/A	7	0.0213672	#N/A	#N/A
GO:1900180	regulation of protein localization to nucleus	#N/A	#N/A	24	0.0213775	#N/A	#N/A
GO:0045744	negative regulation of G-protein coupled receptor protein signaling pathway	#N/A	#N/A	14	0.0213951	#N/A	#N/A
GO:0008361	regulation of cell size	#N/A	#N/A	23	0.0214537	#N/A	#N/A
GO:0016265	death	#N/A	#N/A	201	0.0215231	#N/A	#N/A
GO:0009058	biosynthetic process	#N/A	#N/A	572	0.0219043	#N/A	#N/A
GO:0060713	labyrinthine layer morphogenesis	#N/A	#N/A	5	0.0219617	#N/A	#N/A
GO:0044380	protein localization to cytoskeleton	#N/A	#N/A	5	0.0219617	#N/A	#N/A
GO:0070076	histone lysine demethylation	#N/A	#N/A	5	0.0219617	#N/A	#N/A
GO:1903020	positive regulation of glycoprotein metabolic process	#N/A	#N/A	5	0.0219617	#N/A	#N/A
GO:0010560	positive regulation of glycoprotein biosynthetic process	#N/A	#N/A	5	0.0219617	#N/A	#N/A
GO:2000404	regulation of T cell migration	5	0.0323849	5	0.0219617	#N/A	#N/A
GO:0010638	positive regulation of organelle organization	40	0.0377458	38	0.0222547	#N/A	#N/A
GO:0044249	cellular biosynthetic process	#N/A	#N/A	556	0.0222733	#N/A	#N/A
GO:0072678	T cell migration	8	0.00230932	6	0.0223851	2	0.00252271
GO:0008219	cell death	#N/A	#N/A	200	0.022629	#N/A	#N/A
GO:0048675	axon extension	#N/A	#N/A	19	0.0227642	#N/A	#N/A
GO:1990138	neuron projection extension	#N/A	#N/A	19	0.0227642	#N/A	#N/A
GO:0009891	positive regulation of biosynthetic process	#N/A	#N/A	156	0.0229316	#N/A	#N/A
GO:0090288	negative regulation of cellular response to growth factor stimulus	#N/A	#N/A	20	0.0229843	#N/A	#N/A
GO:0045814	negative regulation of gene expression, epigenetic	#N/A	#N/A	8	0.0232047	#N/A	#N/A
GO:0045670	regulation of osteoclast differentiation	11	0.00125257	8	0.0232047	#N/A	#N/A
GO:0001823	mesonephros development	#N/A	#N/A	16	0.0233144	#N/A	#N/A
GO:0043467	regulation of generation of precursor metabolites and energy	#N/A	#N/A	11	0.0238137	#N/A	#N/A
GO:0043507	positive regulation of JUN kinase activity	14	0.00298476	11	0.0238137	#N/A	#N/A
GO:0031328	positive regulation of cellular biosynthetic process	#N/A	#N/A	154	0.0238453	#N/A	#N/A
GO:0010648	negative regulation of cell communication	#N/A	#N/A	115	0.0238762	10	0.000989352
GO:0032874	positive regulation of stress-activated MAPK cascade	#N/A	#N/A	19	0.0246808	#N/A	#N/A
GO:0016482	cytoplasmic transport	#N/A	#N/A	85	0.0247775	#N/A	#N/A
GO:0048585	negative regulation of response to stimulus	#N/A	#N/A	125	0.0249272	10	0.00199067
GO:0070727	cellular macromolecule localization	#N/A	#N/A	132	0.0249885	12	0.000217114
GO:0060710	chorio-allantoic fusion	#N/A	#N/A	4	0.0254717	1	0.0384029
GO:0060666	dichotomous subdivision of terminal units involved in salivary gland branching	#N/A	#N/A	4	0.0254717	#N/A	#N/A
GO:0006349	regulation of gene expression by genetic imprinting	#N/A	#N/A	4	0.0254717	#N/A	#N/A
GO:0021670	lateral ventricle development	#N/A	#N/A	4	0.0254717	#N/A	#N/A
GO:0009264	deoxyribonucleotide catabolic process	#N/A	#N/A	4	0.0254717	#N/A	#N/A
GO:1904666	regulation of ubiquitin protein ligase activity	#N/A	#N/A	7	0.0255375	#N/A	#N/A
GO:1901983	regulation of protein acetylation	#N/A	#N/A	7	0.0255375	#N/A	#N/A
GO:0035411	catenin import into nucleus	#N/A	#N/A	7	0.0255375	#N/A	#N/A
GO:2000756	regulation of peptidyl-lysine acetylation	#N/A	#N/A	7	0.0255375	#N/A	#N/A
GO:0031293	membrane protein intracellular domain proteolysis	#N/A	#N/A	3	0.0255674	#N/A	#N/A
GO:0060394	negative regulation of pathway-restricted SMAD protein phosphorylation	#N/A	#N/A	3	0.0255674	#N/A	#N/A
GO:1902751	positive regulation of cell cycle G2/M phase transition	#N/A	#N/A	3	0.0255674	#N/A	#N/A
GO:1902744	negative regulation of lamellipodium organization	#N/A	#N/A	3	0.0255674	#N/A	#N/A
GO:0003174	mitral valve development	#N/A	#N/A	3	0.0255674	#N/A	#N/A
GO:0010818	T cell chemotaxis	3	0.0333519	3	0.0255674	#N/A	#N/A
GO:2000052	positive regulation of non-canonical Wnt signaling pathway	#N/A	#N/A	3	0.0255674	#N/A	#N/A
GO:0010971	positive regulation of G2/M transition of mitotic cell cycle	#N/A	#N/A	3	0.0255674	#N/A	#N/A
GO:1903959	regulation of anion transmembrane transport	#N/A	#N/A	3	0.0255674	#N/A	#N/A
GO:0006629	lipid metabolic process	#N/A	#N/A	133	0.0260652	#N/A	#N/A
GO:0030307	positive regulation of cell growth	#N/A	#N/A	17	0.0260982	2	0.0443929
GO:0017148	negative regulation of translation	#N/A	#N/A	14	0.0261712	#N/A	#N/A
GO:0034249	negative regulation of cellular amide metabolic process	#N/A	#N/A	14	0.0261712	#N/A	#N/A
GO:0043067	regulation of programmed cell death	#N/A	#N/A	131	0.0264427	#N/A	#N/A
GO:0070304	positive regulation of stress-activated protein kinase signaling cascade	#N/A	#N/A	19	0.0267175	#N/A	#N/A
GO:0005976	polysaccharide metabolic process	#N/A	#N/A	20	0.0268189	#N/A	#N/A
GO:0034613	cellular protein localization	#N/A	#N/A	131	0.027101	12	0.000206563
GO:0010942	positive regulation of cell death	#N/A	#N/A	64	0.0273662	#N/A	#N/A
GO:0001881	receptor recycling	#N/A	#N/A	6	0.0273946	#N/A	#N/A
GO:0007016	cytoskeletal anchoring at plasma membrane	#N/A	#N/A	6	0.0273946	#N/A	#N/A
GO:0031057	negative regulation of histone modification	#N/A	#N/A	6	0.0273946	#N/A	#N/A
GO:0034616	response to laminar fluid shear stress	#N/A	#N/A	6	0.0273946	#N/A	#N/A
GO:1901888	regulation of cell junction assembly	#N/A	#N/A	10	0.0274375	#N/A	#N/A
GO:0030514	negative regulation of BMP signaling pathway	#N/A	#N/A	9	0.0276078	#N/A	#N/A
GO:0061443	endocardial cushion cell differentiation	#N/A	#N/A	2	0.0279121	#N/A	#N/A
GO:0061445	endocardial cushion cell fate commitment	#N/A	#N/A	2	0.0279121	#N/A	#N/A
GO:0072660	maintenance of protein location in plasma membrane	#N/A	#N/A	2	0.0279121	1	0.00973963
GO:0072658	maintenance of protein location in membrane	#N/A	#N/A	2	0.0279121	1	0.00973963
GO:0060957	endocardial cell fate commitment	#N/A	#N/A	2	0.0279121	#N/A	#N/A
GO:0000415	negative regulation of histone H3-K36 methylation	#N/A	#N/A	2	0.0279121	#N/A	#N/A
GO:1900827	positive regulation of membrane depolarization during cardiac muscle cell action potential	#N/A	#N/A	2	0.0279121	1	0.00973963
GO:0051089	constitutive protein ectodomain proteolysis	#N/A	#N/A	2	0.0279121	#N/A	#N/A
GO:0002071	glandular epithelial cell maturation	#N/A	#N/A	2	0.0279121	#N/A	#N/A
GO:0033083	regulation of immature T cell proliferation	#N/A	#N/A	2	0.0279121	#N/A	#N/A
GO:0033079	immature T cell proliferation	#N/A	#N/A	2	0.0279121	#N/A	#N/A
GO:0045578	negative regulation of B cell differentiation	#N/A	#N/A	2	0.0279121	#N/A	#N/A
GO:0038063	collagen-activated tyrosine kinase receptor signaling pathway	#N/A	#N/A	2	0.0279121	#N/A	#N/A
GO:0038065	collagen-activated signaling pathway	#N/A	#N/A	2	0.0279121	#N/A	#N/A
GO:0071481	cellular response to X-ray	#N/A	#N/A	2	0.0279121	#N/A	#N/A
GO:0010650	positive regulation of cell communication by electrical coupling	#N/A	#N/A	2	0.0279121	1	0.00973963
GO:0035122	embryonic medial fin morphogenesis	#N/A	#N/A	2	0.0279121	#N/A	#N/A
GO:0046532	regulation of photoreceptor cell differentiation	#N/A	#N/A	2	0.0279121	#N/A	#N/A
GO:0042360	vitamin E metabolic process	#N/A	#N/A	2	0.0279121	#N/A	#N/A
GO:0042478	regulation of eye photoreceptor cell development	#N/A	#N/A	2	0.0279121	#N/A	#N/A
GO:0051254	positive regulation of RNA metabolic process	#N/A	#N/A	135	0.0282973	#N/A	#N/A
GO:0030041	actin filament polymerization	#N/A	#N/A	22	0.0286587	#N/A	#N/A
GO:1903533	regulation of protein targeting	31	0.00622092	26	0.029104	#N/A	#N/A
GO:0007033	vacuole organization	#N/A	#N/A	15	0.0297637	#N/A	#N/A
GO:0002064	epithelial cell development	#N/A	#N/A	28	0.0297867	#N/A	#N/A
GO:0001707	mesoderm formation	#N/A	#N/A	11	0.0301006	#N/A	#N/A
GO:0043534	blood vessel endothelial cell migration	#N/A	#N/A	11	0.0301006	#N/A	#N/A
GO:0051985	negative regulation of chromosome segregation	#N/A	#N/A	7	0.030231	#N/A	#N/A
GO:0016567	protein ubiquitination	#N/A	#N/A	77	0.0304353	#N/A	#N/A
GO:0051640	organelle localization	#N/A	#N/A	42	0.0307293	#N/A	#N/A
GO:0046330	positive regulation of JNK cascade	#N/A	#N/A	17	0.0308473	#N/A	#N/A
GO:0046324	regulation of glucose import	#N/A	#N/A	10	0.0310358	#N/A	#N/A
GO:2001234	negative regulation of apoptotic signaling pathway	#N/A	#N/A	20	0.0311191	#N/A	#N/A
GO:0006915	apoptotic process	#N/A	#N/A	180	0.0313163	#N/A	#N/A
GO:0060688	regulation of morphogenesis of a branching structure	#N/A	#N/A	8	0.0314162	#N/A	#N/A
GO:0046850	regulation of bone remodeling	#N/A	#N/A	8	0.0314162	#N/A	#N/A
GO:0034405	response to fluid shear stress	#N/A	#N/A	8	0.0314162	#N/A	#N/A
GO:0006893	Golgi to plasma membrane transport	#N/A	#N/A	9	0.0315565	#N/A	#N/A
GO:0003382	epithelial cell morphogenesis	#N/A	#N/A	9	0.0315565	#N/A	#N/A
GO:1903649	regulation of cytoplasmic transport	#N/A	#N/A	37	0.0325254	#N/A	#N/A
GO:0042981	regulation of apoptotic process	#N/A	#N/A	129	0.032582	#N/A	#N/A
GO:0044255	cellular lipid metabolic process	111	0.00893007	97	0.0327879	#N/A	#N/A
GO:0016051	carbohydrate biosynthetic process	#N/A	#N/A	26	0.0329082	#N/A	#N/A
GO:0044711	single-organism biosynthetic process	#N/A	#N/A	150	0.0330344	#N/A	#N/A
GO:0021591	ventricular system development	#N/A	#N/A	6	0.0330917	#N/A	#N/A
GO:0043409	negative regulation of MAPK cascade	#N/A	#N/A	20	0.0334534	#N/A	#N/A
GO:0046822	regulation of nucleocytoplasmic transport	#N/A	#N/A	25	0.033532	#N/A	#N/A
GO:0042552	myelination	#N/A	#N/A	19	0.0335902	#N/A	#N/A
GO:0009101	glycoprotein biosynthetic process	#N/A	#N/A	46	0.0336968	#N/A	#N/A
GO:0010941	regulation of cell death	#N/A	#N/A	136	0.0338817	#N/A	#N/A
GO:0032836	glomerular basement membrane development	#N/A	#N/A	4	0.0339484	1	0.041537
GO:1901984	negative regulation of protein acetylation	#N/A	#N/A	4	0.0339484	#N/A	#N/A
GO:0048247	lymphocyte chemotaxis	#N/A	#N/A	4	0.0339484	#N/A	#N/A
GO:0044346	fibroblast apoptotic process	#N/A	#N/A	4	0.0339484	#N/A	#N/A
GO:1903053	regulation of extracellular matrix organization	#N/A	#N/A	4	0.0339484	#N/A	#N/A
GO:0046386	deoxyribose phosphate catabolic process	#N/A	#N/A	4	0.0339484	#N/A	#N/A
GO:0003416	endochondral bone growth	#N/A	#N/A	4	0.0339484	#N/A	#N/A
GO:2000403	positive regulation of lymphocyte migration	#N/A	#N/A	4	0.0339484	1	0.041537
GO:2000269	regulation of fibroblast apoptotic process	#N/A	#N/A	4	0.0339484	#N/A	#N/A
GO:2000757	negative regulation of peptidyl-lysine acetylation	#N/A	#N/A	4	0.0339484	#N/A	#N/A
GO:0010033	response to organic substance	#N/A	#N/A	236	0.0341145	12	0.0378114
GO:0031581	hemidesmosome assembly	#N/A	#N/A	5	0.0349239	#N/A	#N/A
GO:0060669	embryonic placenta morphogenesis	#N/A	#N/A	5	0.0349239	#N/A	#N/A
GO:0001573	ganglioside metabolic process	#N/A	#N/A	5	0.0349239	#N/A	#N/A
GO:0032891	negative regulation of organic acid transport	#N/A	#N/A	5	0.0349239	#N/A	#N/A
GO:0032967	positive regulation of collagen biosynthetic process	#N/A	#N/A	5	0.0349239	#N/A	#N/A
GO:0044253	positive regulation of multicellular organismal metabolic process	#N/A	#N/A	5	0.0349239	#N/A	#N/A
GO:0045940	positive regulation of steroid metabolic process	#N/A	#N/A	5	0.0349239	#N/A	#N/A
GO:0010714	positive regulation of collagen metabolic process	#N/A	#N/A	5	0.0349239	#N/A	#N/A
GO:0061028	establishment of endothelial barrier	#N/A	#N/A	5	0.0349239	#N/A	#N/A
GO:0042752	regulation of circadian rhythm	#N/A	#N/A	10	0.0349538	#N/A	#N/A
GO:0009100	glycoprotein metabolic process	#N/A	#N/A	52	0.035229	#N/A	#N/A
GO:1901700	response to oxygen-containing compound	#N/A	#N/A	130	0.0355324	#N/A	#N/A
GO:0009719	response to endogenous stimulus	#N/A	#N/A	151	0.0357364	#N/A	#N/A
GO:0060491	regulation of cell projection assembly	#N/A	#N/A	16	0.0359699	#N/A	#N/A
GO:0033045	regulation of sister chromatid segregation	#N/A	#N/A	8	0.0361849	#N/A	#N/A
GO:0033047	regulation of mitotic sister chromatid segregation	#N/A	#N/A	8	0.0361849	#N/A	#N/A
GO:0010965	regulation of mitotic sister chromatid separation	#N/A	#N/A	8	0.0361849	#N/A	#N/A
GO:0051179	localization	626	0.0303296	567	0.0364323	27	0.00535301
GO:0060439	trachea morphogenesis	#N/A	#N/A	3	0.037916	#N/A	#N/A
GO:0042996	regulation of Golgi to plasma membrane protein transport	#N/A	#N/A	3	0.037916	#N/A	#N/A
GO:0001554	luteolysis	#N/A	#N/A	3	0.037916	#N/A	#N/A
GO:1901623	regulation of lymphocyte chemotaxis	3	0.0490618	3	0.037916	#N/A	#N/A
GO:0048319	axial mesoderm morphogenesis	#N/A	#N/A	3	0.037916	#N/A	#N/A
GO:0045603	positive regulation of endothelial cell differentiation	#N/A	#N/A	3	0.037916	#N/A	#N/A
GO:0090031	positive regulation of steroid hormone biosynthetic process	#N/A	#N/A	3	0.037916	#N/A	#N/A
GO:0003284	septum primum development	#N/A	#N/A	3	0.037916	#N/A	#N/A
GO:2000095	regulation of Wnt signaling pathway, planar cell polarity pathway	#N/A	#N/A	3	0.037916	#N/A	#N/A
GO:0042754	negative regulation of circadian rhythm	#N/A	#N/A	3	0.037916	#N/A	#N/A
GO:0048814	regulation of dendrite morphogenesis	#N/A	#N/A	14	0.0380153	2	0.0306319
GO:0033044	regulation of chromosome organization	#N/A	#N/A	21	0.0380691	#N/A	#N/A
GO:0010243	response to organonitrogen compound	91	0.0362521	83	0.0381771	#N/A	#N/A
GO:0051495	positive regulation of cytoskeleton organization	22	0.031738	20	0.0385086	#N/A	#N/A
GO:0030833	regulation of actin filament polymerization	#N/A	#N/A	19	0.0388482	#N/A	#N/A
GO:0080171	lytic vacuole organization	#N/A	#N/A	10	0.0392034	#N/A	#N/A
GO:0002011	morphogenesis of an epithelial sheet	#N/A	#N/A	10	0.0392034	#N/A	#N/A
GO:0007040	lysosome organization	#N/A	#N/A	10	0.0392034	#N/A	#N/A
GO:2000146	negative regulation of cell motility	#N/A	#N/A	23	0.0393738	#N/A	#N/A
GO:1904377	positive regulation of protein localization to cell periphery	#N/A	#N/A	6	0.0395035	#N/A	#N/A
GO:0032011	ARF protein signal transduction	#N/A	#N/A	6	0.0395035	#N/A	#N/A
GO:0032012	regulation of ARF protein signal transduction	#N/A	#N/A	6	0.0395035	#N/A	#N/A
GO:1903078	positive regulation of protein localization to plasma membrane	#N/A	#N/A	6	0.0395035	#N/A	#N/A
GO:0090004	positive regulation of establishment of protein localization to plasma membrane	#N/A	#N/A	6	0.0395035	#N/A	#N/A
GO:0046627	negative regulation of insulin receptor signaling pathway	#N/A	#N/A	6	0.0395035	#N/A	#N/A
GO:0032446	protein modification by small protein conjugation	#N/A	#N/A	81	0.0396455	#N/A	#N/A
GO:0006305	DNA alkylation	#N/A	#N/A	9	0.0405938	#N/A	#N/A
GO:0006306	DNA methylation	#N/A	#N/A	9	0.0405938	#N/A	#N/A
GO:1902106	negative regulation of leukocyte differentiation	13	0.00131438	9	0.0405938	#N/A	#N/A
GO:0010506	regulation of autophagy	#N/A	#N/A	13	0.0406355	#N/A	#N/A
GO:0051093	negative regulation of developmental process	#N/A	#N/A	73	0.0407971	#N/A	#N/A
GO:0007257	activation of JUN kinase activity	10	0.00221602	7	0.0412778	#N/A	#N/A
GO:0090175	regulation of establishment of planar polarity	#N/A	#N/A	7	0.0412778	#N/A	#N/A
GO:0060071	Wnt signaling pathway, planar cell polarity pathway	#N/A	#N/A	7	0.0412778	#N/A	#N/A
GO:1904375	regulation of protein localization to cell periphery	9	0.0275302	8	0.0414178	#N/A	#N/A
GO:1903076	regulation of protein localization to plasma membrane	9	0.0275302	8	0.0414178	#N/A	#N/A
GO:0090003	regulation of establishment of protein localization to plasma membrane	9	0.0275302	8	0.0414178	#N/A	#N/A
GO:0042063	gliogenesis	#N/A	#N/A	28	0.0418548	#N/A	#N/A
GO:0047496	vesicle transport along microtubule	#N/A	#N/A	5	0.0428548	#N/A	#N/A
GO:0060850	regulation of transcription involved in cell fate commitment	#N/A	#N/A	5	0.0428548	#N/A	#N/A
GO:0097503	sialylation	#N/A	#N/A	5	0.0428548	#N/A	#N/A
GO:1901992	positive regulation of mitotic cell cycle phase transition	#N/A	#N/A	5	0.0428548	#N/A	#N/A
GO:0010762	regulation of fibroblast migration	#N/A	#N/A	5	0.0428548	#N/A	#N/A
GO:0017038	protein import	#N/A	#N/A	34	0.043158	#N/A	#N/A
GO:0046323	glucose import	#N/A	#N/A	10	0.0437949	#N/A	#N/A
GO:0060438	trachea development	#N/A	#N/A	4	0.0438694	#N/A	#N/A
GO:0030502	negative regulation of bone mineralization	#N/A	#N/A	4	0.0438694	#N/A	#N/A
GO:0000279	M phase	#N/A	#N/A	4	0.0438694	#N/A	#N/A
GO:0006356	regulation of transcription from RNA polymerase I promoter	#N/A	#N/A	4	0.0438694	#N/A	#N/A
GO:0045792	negative regulation of cell size	#N/A	#N/A	4	0.0438694	#N/A	#N/A
GO:0090231	regulation of spindle checkpoint	#N/A	#N/A	4	0.0438694	#N/A	#N/A
GO:0060033	anatomical structure regression	#N/A	#N/A	4	0.0438694	#N/A	#N/A
GO:0044260	cellular macromolecule metabolic process	#N/A	#N/A	773	0.0445269	#N/A	#N/A
GO:0012501	programmed cell death	#N/A	#N/A	180	0.0445317	#N/A	#N/A
GO:0072073	kidney epithelium development	#N/A	#N/A	23	0.0445373	#N/A	#N/A
GO:0035051	cardiocyte differentiation	#N/A	#N/A	18	0.0451507	#N/A	#N/A
GO:0034248	regulation of cellular amide metabolic process	#N/A	#N/A	34	0.0452583	#N/A	#N/A
GO:0043200	response to amino acid	#N/A	#N/A	15	0.0455469	#N/A	#N/A
GO:0097192	extrinsic apoptotic signaling pathway in absence of ligand	12	0.00495797	9	0.045708	#N/A	#N/A
GO:0032435	negative regulation of proteasomal ubiquitin-dependent protein catabolic process	#N/A	#N/A	9	0.045708	#N/A	#N/A
GO:0038034	signal transduction in absence of ligand	12	0.00495797	9	0.045708	#N/A	#N/A
GO:0043405	regulation of MAP kinase activity	#N/A	#N/A	32	0.0458775	#N/A	#N/A
GO:0030855	epithelial cell differentiation	#N/A	#N/A	62	0.0459986	#N/A	#N/A
GO:0032271	regulation of protein polymerization	#N/A	#N/A	21	0.0463112	#N/A	#N/A
GO:0031331	positive regulation of cellular catabolic process	23	0.0409928	21	0.0463112	#N/A	#N/A
GO:1900077	negative regulation of cellular response to insulin stimulus	#N/A	#N/A	6	0.0466507	#N/A	#N/A
GO:0051193	regulation of cofactor metabolic process	#N/A	#N/A	6	0.0466507	#N/A	#N/A
GO:0051196	regulation of coenzyme metabolic process	#N/A	#N/A	6	0.0466507	#N/A	#N/A
GO:0006903	vesicle targeting	7	0.0240076	6	0.0466507	#N/A	#N/A
GO:0014014	negative regulation of gliogenesis	#N/A	#N/A	6	0.0466507	#N/A	#N/A
GO:0008347	glial cell migration	#N/A	#N/A	6	0.0466507	#N/A	#N/A
GO:0010721	negative regulation of cell development	#N/A	#N/A	33	0.0466895	#N/A	#N/A
GO:0048584	positive regulation of response to stimulus	#N/A	#N/A	162	0.0469186	13	0.000561134
GO:0051276	chromosome organization	#N/A	#N/A	95	0.0470436	#N/A	#N/A
GO:0048599	oocyte development	#N/A	#N/A	8	0.0471288	#N/A	#N/A
GO:0015909	long-chain fatty acid transport	#N/A	#N/A	8	0.0471288	#N/A	#N/A
GO:1903729	regulation of plasma membrane organization	9	0.0319346	8	0.0471288	#N/A	#N/A
GO:0046513	ceramide biosynthetic process	#N/A	#N/A	8	0.0471288	#N/A	#N/A
GO:0043406	positive regulation of MAP kinase activity	#N/A	#N/A	23	0.0472966	#N/A	#N/A
GO:0048015	phosphatidylinositol-mediated signaling	25	0.046259	23	0.0472966	3	0.0152923
GO:0048017	inositol lipid-mediated signaling	25	0.046259	23	0.0472966	3	0.0152923
GO:0006360	transcription from RNA polymerase I promoter	#N/A	#N/A	7	0.0476677	#N/A	#N/A
GO:0014910	regulation of smooth muscle cell migration	#N/A	#N/A	7	0.0476677	#N/A	#N/A
GO:0022607	cellular component assembly	#N/A	#N/A	230	0.0482699	#N/A	#N/A
GO:0009605	response to external stimulus	#N/A	#N/A	199	0.0488299	#N/A	#N/A
		#N/A	#N/A	#N/A	#N/A	#N/A	#N/A
GO:0008104	protein localization	#N/A	#N/A	#N/A	#N/A	16	0.00046112
GO:0007159	leukocyte cell-cell adhesion	#N/A	#N/A	#N/A	#N/A	6	0.000628214
GO:0016337	single organismal cell-cell adhesion	#N/A	#N/A	#N/A	#N/A	8	0.00063674
GO:0098609	cell-cell adhesion	#N/A	#N/A	#N/A	#N/A	10	0.000763487
GO:0043266	regulation of potassium ion transport	#N/A	#N/A	#N/A	#N/A	3	0.00098184
GO:0034109	homotypic cell-cell adhesion	#N/A	#N/A	#N/A	#N/A	6	0.0011014
GO:0098602	single organism cell adhesion	#N/A	#N/A	#N/A	#N/A	8	0.00114216
GO:0001819	positive regulation of cytokine production	#N/A	#N/A	#N/A	#N/A	5	0.00123541
GO:0007030	Golgi organization	#N/A	#N/A	#N/A	#N/A	3	0.00173199
GO:0046649	lymphocyte activation	#N/A	#N/A	#N/A	#N/A	6	0.00190456
GO:0010959	regulation of metal ion transport	#N/A	#N/A	#N/A	#N/A	5	0.00194987
GO:0033036	macromolecule localization	#N/A	#N/A	#N/A	#N/A	16	0.00209777
GO:0050778	positive regulation of immune response	#N/A	#N/A	#N/A	#N/A	6	0.00220775
GO:0002697	regulation of immune effector process	#N/A	#N/A	#N/A	#N/A	4	0.00222258
GO:0002720	positive regulation of cytokine production involved in immune response	7	0.0075154	#N/A	#N/A	2	0.00230815
GO:0051049	regulation of transport	#N/A	#N/A	#N/A	#N/A	11	0.00232117
GO:0002376	immune system process	#N/A	#N/A	#N/A	#N/A	13	0.00232791
GO:0070489	T cell aggregation	#N/A	#N/A	#N/A	#N/A	5	0.00264695
GO:0071593	lymphocyte aggregation	#N/A	#N/A	#N/A	#N/A	5	0.00264695
GO:0042110	T cell activation	#N/A	#N/A	#N/A	#N/A	5	0.00264695
GO:0070486	leukocyte aggregation	#N/A	#N/A	#N/A	#N/A	5	0.00284632
GO:0002699	positive regulation of immune effector process	#N/A	#N/A	#N/A	#N/A	3	0.00285834
GO:0019089	transmission of virus	#N/A	#N/A	#N/A	#N/A	1	0.00325695
GO:0044007	dissemination or transmission of symbiont from host	#N/A	#N/A	#N/A	#N/A	1	0.00325695
GO:0051821	dissemination or transmission of organism from other organism involved in symbiotic interaction	#N/A	#N/A	#N/A	#N/A	1	0.00325695
GO:0051684	maintenance of Golgi location	#N/A	#N/A	#N/A	#N/A	1	0.00325695
GO:0044111	development involved in symbiotic interaction	#N/A	#N/A	#N/A	#N/A	1	0.00325695
GO:0010768	negative regulation of transcription from RNA polymerase II promoter in response to UV-induced DNA damage	#N/A	#N/A	#N/A	#N/A	1	0.00325695
GO:0001816	cytokine production	#N/A	#N/A	#N/A	#N/A	6	0.0032666
GO:0034110	regulation of homotypic cell-cell adhesion	#N/A	#N/A	#N/A	#N/A	4	0.00358502
GO:0051235	maintenance of location	#N/A	#N/A	#N/A	#N/A	4	0.00371929
GO:0002702	positive regulation of production of molecular mediator of immune response	9	0.00232567	#N/A	#N/A	2	0.00373001
GO:0045321	leukocyte activation	#N/A	#N/A	#N/A	#N/A	6	0.00387943
GO:0001974	blood vessel remodeling	#N/A	#N/A	#N/A	#N/A	2	0.00399796
GO:0072676	lymphocyte migration	#N/A	#N/A	#N/A	#N/A	2	0.00485378
GO:0002718	regulation of cytokine production involved in immune response	#N/A	#N/A	#N/A	#N/A	2	0.00485378
GO:0090313	regulation of protein targeting to membrane	#N/A	#N/A	#N/A	#N/A	2	0.00485378
GO:0032879	regulation of localization	#N/A	#N/A	#N/A	#N/A	13	0.00491796
GO:0002682	regulation of immune system process	#N/A	#N/A	#N/A	#N/A	8	0.00552859
GO:0051050	positive regulation of transport	#N/A	#N/A	#N/A	#N/A	7	0.00574714
GO:0016032	viral process	#N/A	#N/A	#N/A	#N/A	5	0.00581632
GO:0030155	regulation of cell adhesion	#N/A	#N/A	#N/A	#N/A	6	0.00589413
GO:0050663	cytokine secretion	#N/A	#N/A	#N/A	#N/A	3	0.00609583
GO:0045773	positive regulation of axon extension	#N/A	#N/A	#N/A	#N/A	2	0.0064499
GO:0060125	negative regulation of growth hormone secretion	#N/A	#N/A	#N/A	#N/A	1	0.00650348
GO:0051463	negative regulation of cortisol secretion	#N/A	#N/A	#N/A	#N/A	1	0.00650348
GO:0051657	maintenance of organelle location	#N/A	#N/A	#N/A	#N/A	1	0.00650348
GO:0010767	regulation of transcription from RNA polymerase II promoter in response to UV-induced DNA damage	2	0.0121668	#N/A	#N/A	1	0.00650348
GO:2000850	negative regulation of glucocorticoid secretion	#N/A	#N/A	#N/A	#N/A	1	0.00650348
GO:2000847	negative regulation of corticosteroid hormone secretion	#N/A	#N/A	#N/A	#N/A	1	0.00650348
GO:2000832	negative regulation of steroid hormone secretion	#N/A	#N/A	#N/A	#N/A	1	0.00650348
GO:0070201	regulation of establishment of protein localization	78	0.00326278	#N/A	#N/A	6	0.00683414
GO:1904062	regulation of cation transmembrane transport	#N/A	#N/A	#N/A	#N/A	3	0.00686254
GO:0050776	regulation of immune response	#N/A	#N/A	#N/A	#N/A	6	0.00702189
GO:0002700	regulation of production of molecular mediator of immune response	#N/A	#N/A	#N/A	#N/A	2	0.00714646
GO:0034112	positive regulation of homotypic cell-cell adhesion	#N/A	#N/A	#N/A	#N/A	3	0.00751541
GO:0060341	regulation of cellular localization	116	0.0265751	#N/A	#N/A	8	0.00756182
GO:0044419	interspecies interaction between organisms	#N/A	#N/A	#N/A	#N/A	5	0.00787818
GO:0044403	symbiosis, encompassing mutualism through parasitism	#N/A	#N/A	#N/A	#N/A	5	0.00787818
GO:0001817	regulation of cytokine production	#N/A	#N/A	#N/A	#N/A	5	0.00796316
GO:0044764	multi-organism cellular process	#N/A	#N/A	#N/A	#N/A	5	0.00813503
GO:0006955	immune response	#N/A	#N/A	#N/A	#N/A	8	0.00822819
GO:0072384	organelle transport along microtubule	#N/A	#N/A	#N/A	#N/A	2	0.00825216
GO:0002367	cytokine production involved in immune response	#N/A	#N/A	#N/A	#N/A	2	0.00863674
GO:0022407	regulation of cell-cell adhesion	#N/A	#N/A	#N/A	#N/A	4	0.0088705
GO:0002028	regulation of sodium ion transport	#N/A	#N/A	#N/A	#N/A	2	0.0094296
GO:0042921	glucocorticoid receptor signaling pathway	#N/A	#N/A	#N/A	#N/A	1	0.00973963
GO:0030682	evasion or tolerance of host defense response	#N/A	#N/A	#N/A	#N/A	1	0.00973963
GO:0030683	evasion or tolerance by virus of host immune response	#N/A	#N/A	#N/A	#N/A	1	0.00973963
GO:1900225	regulation of NLRP3 inflammasome complex assembly	2	0.0338183	2	0.0424881	1	0.00973963
GO:0020012	evasion or tolerance of host immune response	#N/A	#N/A	#N/A	#N/A	1	0.00973963
GO:1902033	regulation of hematopoietic stem cell proliferation	2	0.0338183	2	0.0424881	1	0.00973963
GO:1902036	regulation of hematopoietic stem cell differentiation	2	0.0338183	2	0.0424881	1	0.00973963
GO:0051805	evasion or tolerance of immune response of other organism involved in symbiotic interaction	#N/A	#N/A	#N/A	#N/A	1	0.00973963
GO:0051807	evasion or tolerance of defense response of other organism involved in symbiotic interaction	#N/A	#N/A	#N/A	#N/A	1	0.00973963
GO:0050847	progesterone receptor signaling pathway	#N/A	#N/A	#N/A	#N/A	1	0.00973963
GO:0051683	establishment of Golgi localization	#N/A	#N/A	#N/A	#N/A	1	0.00973963
GO:0002741	positive regulation of cytokine secretion involved in immune response	#N/A	#N/A	#N/A	#N/A	1	0.00973963
GO:0038027	apolipoprotein A-I-mediated signaling pathway	#N/A	#N/A	#N/A	#N/A	1	0.00973963
GO:0042065	glial cell growth	#N/A	#N/A	#N/A	#N/A	1	0.00973963
GO:0042066	perineurial glial growth	#N/A	#N/A	#N/A	#N/A	1	0.00973963
GO:0061032	visceral serous pericardium development	#N/A	#N/A	#N/A	#N/A	1	0.00973963
GO:0043269	regulation of ion transport	#N/A	#N/A	#N/A	#N/A	5	0.0108201
GO:0048588	developmental cell growth	#N/A	#N/A	#N/A	#N/A	3	0.0121949
GO:0022409	positive regulation of cell-cell adhesion	#N/A	#N/A	#N/A	#N/A	3	0.0121949
GO:0032880	regulation of protein localization	87	0.00419145	#N/A	#N/A	6	0.012841
GO:0045785	positive regulation of cell adhesion	#N/A	#N/A	#N/A	#N/A	4	0.012873
GO:0008593	regulation of Notch signaling pathway	#N/A	#N/A	#N/A	#N/A	2	0.0129092
GO:0031958	corticosteroid receptor signaling pathway	#N/A	#N/A	#N/A	#N/A	1	0.0129654
GO:0043400	cortisol secretion	#N/A	#N/A	#N/A	#N/A	1	0.0129654
GO:0051462	regulation of cortisol secretion	#N/A	#N/A	#N/A	#N/A	1	0.0129654
GO:0002374	cytokine secretion involved in immune response	#N/A	#N/A	#N/A	#N/A	1	0.0129654
GO:0002329	pre-B cell differentiation	#N/A	#N/A	#N/A	#N/A	1	0.0129654
GO:0002739	regulation of cytokine secretion involved in immune response	#N/A	#N/A	#N/A	#N/A	1	0.0129654
GO:0071420	cellular response to histamine	#N/A	#N/A	#N/A	#N/A	1	0.0129654
GO:0071233	cellular response to leucine	#N/A	#N/A	#N/A	#N/A	1	0.0129654
GO:0070120	ciliary neurotrophic factor-mediated signaling pathway	#N/A	#N/A	#N/A	#N/A	1	0.0129654
GO:0070106	interleukin-27-mediated signaling pathway	#N/A	#N/A	#N/A	#N/A	1	0.0129654
GO:0002684	positive regulation of immune system process	#N/A	#N/A	#N/A	#N/A	6	0.0130371
GO:0045184	establishment of protein localization	#N/A	#N/A	#N/A	#N/A	11	0.0132103
GO:0050868	negative regulation of T cell activation	#N/A	#N/A	#N/A	#N/A	2	0.013378
GO:0048008	platelet-derived growth factor receptor signaling pathway	11	0.0356683	#N/A	#N/A	2	0.0138541
GO:1903038	negative regulation of leukocyte cell-cell adhesion	#N/A	#N/A	#N/A	#N/A	2	0.0138541
GO:0010770	positive regulation of cell morphogenesis involved in differentiation	#N/A	#N/A	#N/A	#N/A	3	0.0142963
GO:0032412	regulation of ion transmembrane transporter activity	#N/A	#N/A	#N/A	#N/A	3	0.0147895
GO:0022898	regulation of transmembrane transporter activity	#N/A	#N/A	#N/A	#N/A	3	0.0152923
GO:1902580	single-organism cellular localization	111	0.00801298	#N/A	#N/A	7	0.0153289
GO:0001775	cell activation	#N/A	#N/A	#N/A	#N/A	6	0.0161245
GO:0019049	evasion or tolerance of host defenses by virus	3	0.0112923	#N/A	#N/A	1	0.0161809
GO:0048861	leukemia inhibitory factor signaling pathway	#N/A	#N/A	#N/A	#N/A	1	0.0161809
GO:0002327	immature B cell differentiation	#N/A	#N/A	#N/A	#N/A	1	0.0161809
GO:0051832	avoidance of defenses of other organism involved in symbiotic interaction	3	0.0112923	#N/A	#N/A	1	0.0161809
GO:0051834	evasion or tolerance of defenses of other organism involved in symbiotic interaction	3	0.0112923	#N/A	#N/A	1	0.0161809
GO:0044413	avoidance of host defenses	3	0.0112923	#N/A	#N/A	1	0.0161809
GO:0044415	evasion or tolerance of host defenses	3	0.0112923	#N/A	#N/A	1	0.0161809
GO:0052564	response to immune response of other organism involved in symbiotic interaction	#N/A	#N/A	#N/A	#N/A	1	0.0161809
GO:0052572	response to host immune response	#N/A	#N/A	#N/A	#N/A	1	0.0161809
GO:0090074	negative regulation of protein homodimerization activity	#N/A	#N/A	#N/A	#N/A	1	0.0161809
GO:0090315	negative regulation of protein targeting to membrane	#N/A	#N/A	#N/A	#N/A	1	0.0161809
GO:0035166	post-embryonic hemopoiesis	#N/A	#N/A	#N/A	#N/A	1	0.0161809
GO:0034776	response to histamine	#N/A	#N/A	#N/A	#N/A	1	0.0161809
GO:0035617	stress granule disassembly	#N/A	#N/A	#N/A	#N/A	1	0.0161809
GO:0042511	positive regulation of tyrosine phosphorylation of Stat1 protein	3	0.0112923	3	0.0157823	1	0.0161809
GO:0032409	regulation of transporter activity	#N/A	#N/A	#N/A	#N/A	3	0.0165913
GO:0007157	heterophilic cell-cell adhesion via plasma membrane cell adhesion molecules	#N/A	#N/A	#N/A	#N/A	2	0.0168619
GO:0050863	regulation of T cell activation	#N/A	#N/A	#N/A	#N/A	3	0.0173997
GO:1903037	regulation of leukocyte cell-cell adhesion	#N/A	#N/A	#N/A	#N/A	3	0.017674
GO:0051704	multi-organism process	#N/A	#N/A	#N/A	#N/A	10	0.0180307
GO:0048010	vascular endothelial growth factor receptor signaling pathway	#N/A	#N/A	#N/A	#N/A	2	0.0184609
GO:0032368	regulation of lipid transport	#N/A	#N/A	#N/A	#N/A	2	0.0190076
GO:0007528	neuromuscular junction development	#N/A	#N/A	#N/A	#N/A	2	0.0190076
GO:0036302	atrioventricular canal development	#N/A	#N/A	#N/A	#N/A	1	0.0193861
GO:0060907	positive regulation of macrophage cytokine production	#N/A	#N/A	#N/A	#N/A	1	0.0193861
GO:0032482	Rab protein signal transduction	#N/A	#N/A	#N/A	#N/A	1	0.0193861
GO:0051645	Golgi localization	#N/A	#N/A	#N/A	#N/A	1	0.0193861
GO:0038165	oncostatin-M-mediated signaling pathway	3	0.0207408	3	0.0286662	1	0.0193861
GO:0070104	negative regulation of interleukin-6-mediated signaling pathway	3	0.0207408	#N/A	#N/A	1	0.0193861
GO:0010766	negative regulation of sodium ion transport	3	0.0207408	3	0.0286662	1	0.0193861
GO:2001275	positive regulation of glucose import in response to insulin stimulus	#N/A	#N/A	#N/A	#N/A	1	0.0193861
GO:0009826	unidimensional cell growth	#N/A	#N/A	#N/A	#N/A	1	0.0193861
GO:0042271	susceptibility to natural killer cell mediated cytotoxicity	#N/A	#N/A	#N/A	#N/A	1	0.0193861
GO:0051223	regulation of protein transport	70	0.00858492	#N/A	#N/A	5	0.0195846
GO:1902533	positive regulation of intracellular signal transduction	#N/A	#N/A	#N/A	#N/A	6	0.0203542
GO:0072657	protein localization to membrane	#N/A	#N/A	#N/A	#N/A	4	0.0204718
GO:0051701	interaction with host	#N/A	#N/A	15	0.0206453	2	0.021262
GO:0034111	negative regulation of homotypic cell-cell adhesion	#N/A	#N/A	#N/A	#N/A	2	0.021262
GO:0050770	regulation of axonogenesis	#N/A	#N/A	#N/A	#N/A	3	0.0223926
GO:0047484	regulation of response to osmotic stress	#N/A	#N/A	#N/A	#N/A	1	0.022581
GO:0043201	response to leucine	#N/A	#N/A	#N/A	#N/A	1	0.022581
GO:0019054	modulation by virus of host process	#N/A	#N/A	#N/A	#N/A	1	0.022581
GO:0075136	response to host	4	0.00392605	3	0.0455928	1	0.022581
GO:0044546	NLRP3 inflammasome complex assembly	4	0.00392605	#N/A	#N/A	1	0.022581
GO:0045906	negative regulation of vasoconstriction	#N/A	#N/A	#N/A	#N/A	1	0.022581
GO:0052173	response to defenses of other organism involved in symbiotic interaction	4	0.00392605	3	0.0455928	1	0.022581
GO:0052200	response to host defenses	4	0.00392605	3	0.0455928	1	0.022581
GO:0046642	negative regulation of alpha-beta T cell proliferation	4	0.00392605	3	0.0455928	1	0.022581
GO:0061081	positive regulation of myeloid leukocyte cytokine production involved in immune response	#N/A	#N/A	#N/A	#N/A	1	0.022581
GO:0050769	positive regulation of neurogenesis	#N/A	#N/A	#N/A	#N/A	4	0.0241938
GO:0002440	production of molecular mediator of immune response	#N/A	#N/A	#N/A	#N/A	2	0.0242281
GO:0019221	cytokine-mediated signaling pathway	#N/A	#N/A	#N/A	#N/A	3	0.024653
GO:0050715	positive regulation of cytokine secretion	#N/A	#N/A	#N/A	#N/A	2	0.0248406
GO:0051250	negative regulation of lymphocyte activation	#N/A	#N/A	#N/A	#N/A	2	0.0254594
GO:0060123	regulation of growth hormone secretion	#N/A	#N/A	#N/A	#N/A	1	0.0257657
GO:0030948	negative regulation of vascular endothelial growth factor receptor signaling pathway	#N/A	#N/A	#N/A	#N/A	1	0.0257657
GO:1900825	regulation of membrane depolarization during cardiac muscle cell action potential	#N/A	#N/A	#N/A	#N/A	1	0.0257657
GO:0045760	positive regulation of action potential	#N/A	#N/A	#N/A	#N/A	1	0.0257657
GO:0098901	regulation of cardiac muscle cell action potential	#N/A	#N/A	#N/A	#N/A	1	0.0257657
GO:0098902	regulation of membrane depolarization during action potential	#N/A	#N/A	#N/A	#N/A	1	0.0257657
GO:0010887	negative regulation of cholesterol storage	#N/A	#N/A	#N/A	#N/A	1	0.0257657
GO:0035933	glucocorticoid secretion	#N/A	#N/A	#N/A	#N/A	1	0.0257657
GO:2000849	regulation of glucocorticoid secretion	#N/A	#N/A	#N/A	#N/A	1	0.0257657
GO:0000077	DNA damage checkpoint	#N/A	#N/A	#N/A	#N/A	2	0.0267158
GO:0031347	regulation of defense response	#N/A	#N/A	#N/A	#N/A	4	0.0268082
GO:0009306	protein secretion	#N/A	#N/A	#N/A	#N/A	4	0.027054
GO:0050772	positive regulation of axonogenesis	#N/A	#N/A	#N/A	#N/A	2	0.0273533
GO:0051234	establishment of localization	522	0.00739336	#N/A	#N/A	21	0.0277293
GO:0031570	DNA integrity checkpoint	#N/A	#N/A	#N/A	#N/A	2	0.0279969
GO:0030516	regulation of axon extension	#N/A	#N/A	#N/A	#N/A	2	0.0279969
GO:0042508	tyrosine phosphorylation of Stat1 protein	#N/A	#N/A	#N/A	#N/A	1	0.0289402
GO:0030259	lipid glycosylation	#N/A	#N/A	#N/A	#N/A	1	0.0289402
GO:0043568	positive regulation of insulin-like growth factor receptor signaling pathway	#N/A	#N/A	#N/A	#N/A	1	0.0289402
GO:0043578	nuclear matrix organization	#N/A	#N/A	#N/A	#N/A	1	0.0289402
GO:0048711	positive regulation of astrocyte differentiation	#N/A	#N/A	#N/A	#N/A	1	0.0289402
GO:0044068	modulation by symbiont of host cellular process	4	0.0117856	4	0.0178738	1	0.0289402
GO:0032988	ribonucleoprotein complex disassembly	#N/A	#N/A	#N/A	#N/A	1	0.0289402
GO:0070103	regulation of interleukin-6-mediated signaling pathway	#N/A	#N/A	4	0.0178738	1	0.0289402
GO:0090292	nuclear matrix anchoring at nuclear membrane	#N/A	#N/A	#N/A	#N/A	1	0.0289402
GO:2000279	negative regulation of DNA biosynthetic process	#N/A	#N/A	#N/A	#N/A	1	0.0289402
GO:0042510	regulation of tyrosine phosphorylation of Stat1 protein	#N/A	#N/A	#N/A	#N/A	1	0.0289402
GO:0051649	establishment of localization in cell	259	0.00690432	#N/A	#N/A	12	0.0293334
GO:0019226	transmission of nerve impulse	#N/A	#N/A	#N/A	#N/A	2	0.0299642
GO:0034097	response to cytokine	#N/A	#N/A	#N/A	#N/A	4	0.0301099
GO:0032507	maintenance of protein location in cell	#N/A	#N/A	#N/A	#N/A	2	0.0306319
GO:0010976	positive regulation of neuron projection development	#N/A	#N/A	#N/A	#N/A	3	0.0310128
GO:0006813	potassium ion transport	#N/A	#N/A	#N/A	#N/A	3	0.0313891
GO:0080134	regulation of response to stress	#N/A	#N/A	#N/A	#N/A	6	0.0315148
GO:2000651	positive regulation of sodium ion transmembrane transporter activity	#N/A	#N/A	#N/A	#N/A	1	0.0321046
GO:0072666	establishment of protein localization to vacuole	5	0.00254196	#N/A	#N/A	1	0.0321046
GO:1904181	positive regulation of membrane depolarization	#N/A	#N/A	#N/A	#N/A	1	0.0321046
GO:1900078	positive regulation of cellular response to insulin stimulus	#N/A	#N/A	#N/A	#N/A	1	0.0321046
GO:0032488	Cdc42 protein signal transduction	#N/A	#N/A	#N/A	#N/A	1	0.0321046
GO:0032489	regulation of Cdc42 protein signal transduction	#N/A	#N/A	#N/A	#N/A	1	0.0321046
GO:0006622	protein targeting to lysosome	5	0.00254196	#N/A	#N/A	1	0.0321046
GO:0006623	protein targeting to vacuole	5	0.00254196	#N/A	#N/A	1	0.0321046
GO:0044381	glucose import in response to insulin stimulus	#N/A	#N/A	#N/A	#N/A	1	0.0321046
GO:0014916	regulation of lung blood pressure	#N/A	#N/A	#N/A	#N/A	1	0.0321046
GO:0071800	podosome assembly	#N/A	#N/A	#N/A	#N/A	1	0.0321046
GO:0010745	negative regulation of macrophage derived foam cell differentiation	#N/A	#N/A	#N/A	#N/A	1	0.0321046
GO:0035455	response to interferon-alpha	5	0.00254196	#N/A	#N/A	1	0.0321046
GO:0010935	regulation of macrophage cytokine production	4	0.0179481	#N/A	#N/A	1	0.0321046
GO:2001273	regulation of glucose import in response to insulin stimulus	#N/A	#N/A	#N/A	#N/A	1	0.0321046
GO:0090150	establishment of protein localization to membrane	35	0.010455	#N/A	#N/A	3	0.0321491
GO:0006886	intracellular protein transport	#N/A	#N/A	#N/A	#N/A	6	0.0326114
GO:0014065	phosphatidylinositol 3-kinase signaling	18	0.00778079	#N/A	#N/A	2	0.0340584
GO:0002695	negative regulation of leukocyte activation	#N/A	#N/A	#N/A	#N/A	2	0.0340584
GO:0022408	negative regulation of cell-cell adhesion	#N/A	#N/A	#N/A	#N/A	2	0.0347609
GO:0043162	ubiquitin-dependent protein catabolic process via the multivesicular body sorting pathway	#N/A	#N/A	#N/A	#N/A	1	0.0352588
GO:0001553	luteinization	#N/A	#N/A	#N/A	#N/A	1	0.0352588
GO:0048842	positive regulation of axon extension involved in axon guidance	#N/A	#N/A	#N/A	#N/A	1	0.0352588
GO:1902307	positive regulation of sodium ion transmembrane transport	#N/A	#N/A	#N/A	#N/A	1	0.0352588
GO:0033327	Leydig cell differentiation	#N/A	#N/A	#N/A	#N/A	1	0.0352588
GO:0071044	histone mRNA catabolic process	#N/A	#N/A	#N/A	#N/A	1	0.0352588
GO:1902669	positive regulation of axon guidance	#N/A	#N/A	#N/A	#N/A	1	0.0352588
GO:0071425	hematopoietic stem cell proliferation	#N/A	#N/A	#N/A	#N/A	1	0.0352588
GO:0035372	protein localization to microtubule	#N/A	#N/A	#N/A	#N/A	1	0.0352588
GO:0034380	high-density lipoprotein particle assembly	#N/A	#N/A	#N/A	#N/A	1	0.0352588
GO:0010934	macrophage cytokine production	5	0.00423911	#N/A	#N/A	1	0.0352588
GO:2000846	regulation of corticosteroid hormone secretion	#N/A	#N/A	#N/A	#N/A	1	0.0352588
GO:0051962	positive regulation of nervous system development	#N/A	#N/A	#N/A	#N/A	4	0.0365214
GO:0034765	regulation of ion transmembrane transport	#N/A	#N/A	#N/A	#N/A	3	0.0369109
GO:0051249	regulation of lymphocyte activation	#N/A	#N/A	#N/A	#N/A	3	0.0381552
GO:0050707	regulation of cytokine secretion	#N/A	#N/A	#N/A	#N/A	2	0.0383576
GO:0045185	maintenance of protein location	#N/A	#N/A	#N/A	#N/A	2	0.0383576
GO:0030252	growth hormone secretion	#N/A	#N/A	#N/A	#N/A	1	0.0384029
GO:0050690	regulation of defense response to virus by virus	#N/A	#N/A	#N/A	#N/A	1	0.0384029
GO:0007028	cytoplasm organization	#N/A	#N/A	#N/A	#N/A	1	0.0384029
GO:0045838	positive regulation of membrane potential	#N/A	#N/A	#N/A	#N/A	1	0.0384029
GO:0010649	regulation of cell communication by electrical coupling	#N/A	#N/A	#N/A	#N/A	1	0.0384029
GO:0090503	RNA phosphodiester bond hydrolysis, exonucleolytic	#N/A	#N/A	#N/A	#N/A	1	0.0384029
GO:0035930	corticosteroid hormone secretion	#N/A	#N/A	#N/A	#N/A	1	0.0384029
GO:0042129	regulation of T cell proliferation	#N/A	#N/A	#N/A	#N/A	2	0.0390934
GO:0034762	regulation of transmembrane transport	#N/A	#N/A	#N/A	#N/A	3	0.0394208
GO:0044802	single-organism membrane organization	#N/A	#N/A	#N/A	#N/A	5	0.0407829
GO:0033700	phospholipid efflux	#N/A	#N/A	#N/A	#N/A	1	0.041537
GO:0003197	endocardial cushion development	#N/A	#N/A	#N/A	#N/A	1	0.041537
GO:0006810	transport	517	0.00357756	#N/A	#N/A	20	0.043011
GO:0010720	positive regulation of cell development	#N/A	#N/A	#N/A	#N/A	4	0.0443254
GO:0061387	regulation of extent of cell growth	#N/A	#N/A	#N/A	#N/A	2	0.0443929
GO:0061462	protein localization to lysosome	5	0.0138523	#N/A	#N/A	1	0.044661
GO:0072665	protein localization to vacuole	5	0.0138523	#N/A	#N/A	1	0.044661
GO:0060155	platelet dense granule organization	#N/A	#N/A	#N/A	#N/A	1	0.044661
GO:0033689	negative regulation of osteoblast proliferation	#N/A	#N/A	#N/A	#N/A	1	0.044661
GO:0010574	regulation of vascular endothelial growth factor production	#N/A	#N/A	#N/A	#N/A	1	0.044661
GO:0010575	positive regulation of vascular endothelial growth factor production	#N/A	#N/A	#N/A	#N/A	1	0.044661
GO:0046640	regulation of alpha-beta T cell proliferation	#N/A	#N/A	#N/A	#N/A	1	0.044661
GO:0061082	myeloid leukocyte cytokine production	#N/A	#N/A	#N/A	#N/A	1	0.044661
GO:0002683	negative regulation of immune system process	#N/A	#N/A	#N/A	#N/A	3	0.0451506
GO:0050866	negative regulation of cell activation	#N/A	#N/A	#N/A	#N/A	2	0.0451707
GO:0002252	immune effector process	#N/A	#N/A	#N/A	#N/A	4	0.045991
GO:0060218	hematopoietic stem cell differentiation	5	0.0189253	5	0.0303284	1	0.047775
GO:0007141	male meiosis I	#N/A	#N/A	#N/A	#N/A	1	0.047775
GO:0010800	positive regulation of peptidyl-threonine phosphorylation	#N/A	#N/A	#N/A	#N/A	1	0.047775
GO:0046636	negative regulation of alpha-beta T cell activation	6	0.00370637	#N/A	#N/A	1	0.047775
GO:0008334	histone mRNA metabolic process	#N/A	#N/A	#N/A	#N/A	1	0.047775
GO:2000831	regulation of steroid hormone secretion	#N/A	#N/A	#N/A	#N/A	1	0.047775
GO:0050731	positive regulation of peptidyl-tyrosine phosphorylation	21	0.0076003	#N/A	#N/A	2	0.0491352
GO:0050851	antigen receptor-mediated signaling pathway	#N/A	#N/A	#N/A	#N/A	2	0.0499428
